# Supplementary material for: Zinc-limited Mycobacterium tuberculosis stimulate distinct responses in macrophages compared with standard zinc-replete bacteria
Source: Infect Immun. 2025 Feb 4;93(3):e00578-24. doi: 10.1128/iai.00578-24 (PMC11895486; doi:10.1128/iai.00578-24)
Supplement: Supplemental tables — Tables S1 to S22. [file iai.00578-24-s0002.xlsx]

## Sheet: Table S1
Table S1: DEGs from uninfected RAW 264.7 macrophages 4h and 24h after adding ZLM vs. ZRM. DEG: differentially expressed gene. baseMean: average of normalized counts for all samples. lfcSE: standard error of log2 fold change. Stat: Wald statistic. FDR: false discovery rate. ZLM: zinc-limited medium. ZRM: zinc-replete medium.
Time-point	Gene symbol	baseMean	log2 fold change	lfcSE	stat	p-value	FDR
24h	Cebpb	1670.15	-0.59137	0.152868	-3.8685	0.000109506	0.039222
4h	Sbf1	403.933	-0.635644	0.139261	-4.56441	5.01e-06	0.0246365
4h	Sesn2	134.511	-0.833934	0.181158	-4.60335	4.16e-06	0.0246365

## Sheet: Table S2
Table S2: DEGs from RAW 264.7 macrophages infected with Aux-ZRM vs. uninfected macrophages with ZRM at 4 hpi. DEG: differentially expressed gene. baseMean: average of normalized counts for all samples. lfcSE: standard error of log2 fold change. Stat: Wald statistic. FDR: false discovery rate. ZRM: zinc-replete medium. Aux-ZRM: Mtb-Aux grown in ZRM.
Gene symbol	baseMean	log2 fold change	lfcSE	stat	p-value	FDR
Il1b	936.658	7.63346	0.841612	-9.07005	1.18963e-19	1.14461e-17
Cxcl2	7893.1	7.27667	0.333843	-21.7967	2.49294e-105	2.15873e-102
Csf3	2127.74	7.27135	1.15658	-6.28696	3.23741e-10	1.11025e-08
Il1a	718.129	6.62186	1.19863	-5.52451	3.30398e-08	7.98894e-07
Lif	35.2459	6.014	1.21511	-4.94934	7.44642e-07	1.42304e-05
Flrt3	6.39534	5.46785	1.32717	-4.11993	3.78994e-05	0.000457401
Ccl7	107.563	5.19411	1.20502	-4.31038	1.62973e-05	0.00021649
Adora2a	5.81541	4.91153	1.32752	-3.69977	0.000215797	0.00198399
Gm18445	26.2909	4.85601	1.06757	-4.54865	5.39911e-06	8.13094e-05
Col5a3	6.12675	4.67026	1.35535	-3.4458	0.000569369	0.00451551
9330154J02Rik	5.35421	4.54363	1.34783	-3.37107	0.000748775	0.005669
Edn1	19.8989	4.40564	1.25381	-3.5138	0.00044175	0.00363879
Gm20634	6.25168	4.2507	1.22266	-3.47659	0.000507826	0.00409065
Acod1	6570.2	4.24122	0.0946725	-44.7989	0	0
Ccl4	2445.16	4.05576	0.138022	-29.3848	8.58192e-190	2.97256e-186
Zfp811	33.9069	4.03319	1.07489	-3.75218	0.000175306	0.00165793
Lancl3	5.21846	4.02474	1.36046	-2.95837	0.00309273	0.0181644
Gm19026	60.7349	3.98772	1.07346	-3.71483	0.00020334	0.00188572
G530011O06Rik	6.8301	3.86133	1.37355	-2.81121	0.0049355	0.0264941
Prkg2	5.12984	3.8561	1.4436	-2.67117	0.00755864	0.0370576
Ptgs2	3066.43	3.77253	0.162041	-23.2813	6.85465e-120	7.91426e-117
Myc	46.5894	3.74308	0.482249	-7.76171	8.37896e-15	5.0039e-13
Vgf	5.27211	3.70855	1.16546	-3.18206	0.00146233	0.00994141
Ccl3	9318	3.70486	0.134609	-27.5232	9.27245e-167	2.14116e-163
Cish	12.7457	3.69729	1.32821	-2.78366	0.00537494	0.0282511
Gm36099	4.72982	3.6902	1.41055	-2.61615	0.00889282	0.0419652
Tpbg	10.3002	3.56069	0.837561	-4.25126	2.12574e-05	0.000274229
Gm14377	6.264	3.45284	1.34606	-2.56515	0.0103132	0.0471116
Gm40773	8.37134	3.44641	1.14	-3.02317	0.00250142	0.0153895
Ccrl2	277.878	3.40754	0.270994	-12.5742	2.92719e-36	5.48058e-34
Rgs16	189.588	3.3702	0.20817	-16.1897	5.96419e-59	2.11882e-56
Tnf	4871.45	3.33612	0.0700305	-47.6381	0	0
Ccl2	4285.15	3.3169	0.129097	-25.6931	1.39718e-145	2.76541e-142
Plk2	3212.12	3.27808	0.10289	-31.8599	9.60207e-223	4.43456e-219
Dio2	10.4773	3.27094	0.950416	-3.44159	0.000578311	0.00457073
Mmp9	51.2989	3.18778	0.784532	-4.06329	4.83867e-05	0.000562886
Slc28a2	23.3214	3.1875	0.810012	-3.93513	8.31527e-05	0.000895167
Rps7-ps2	6.89619	3.18311	1.15429	-2.75763	0.00582229	0.0301337
Dusp5	319.815	3.15836	0.218187	-14.4755	1.73117e-47	4.52553e-45
Marcks	12.5524	3.15568	0.70256	-4.49169	7.06602e-06	0.000103379
Traf1	346.336	3.0575	0.137666	-22.2096	2.77608e-109	2.56418e-106
Gm28592	23.9033	3.03133	0.7204	-4.20784	2.57818e-05	0.000324864
Gadd45b	498.038	2.96882	0.122187	-24.2973	2.0946e-130	3.22452e-127
Nfkbiz	585.335	2.96461	0.143874	-20.6056	2.44488e-94	1.61304e-91
Socs3	706.514	2.96291	0.141086	-21.0008	6.44665e-98	4.46592e-95
Gm50394	98.0042	2.95203	0.350929	-8.41205	4.02911e-17	3.01748e-15
Adamtsl4	4.36011	2.9366	1.06196	-2.76526	0.00568777	0.0295589
Bcl2a1a	60.6124	2.9324	0.596428	-4.91661	8.80572e-07	1.65092e-05
Mmp14	11.3683	2.91125	0.76259	-3.81759	0.000134763	0.00132894
Cd83	721.657	2.85358	0.120384	-23.704	3.27671e-124	4.12716e-121
Gdf15	10.4249	2.80743	0.79192	-3.54509	0.000392473	0.00328624
Serpinb9b	115.046	2.77797	0.559093	-4.96871	6.73989e-07	1.30421e-05
Il13ra2	53.2009	2.77241	0.331098	-8.37338	5.59889e-17	4.14827e-15
Rasgef1b	816.601	2.74847	0.112152	-24.5066	1.25742e-132	2.17769e-129
Hbegf	92.1562	2.73841	0.455353	-6.01382	1.81199e-09	5.51761e-08
Mir155hg	19.746	2.73255	0.933941	-2.92583	0.00343543	0.0198242
Lamc2	18.2392	2.684	0.503571	-5.32994	9.82464e-08	2.19904e-06
Gm34121	6.13694	2.6214	1.00331	-2.61275	0.00898174	0.0422336
Maff	91.0149	2.60445	0.238186	-10.9345	7.88394e-28	1.11461e-25
Gm28513	9.46632	2.60379	0.757166	-3.43886	0.000584167	0.00460913
Hcar2	287.959	2.60158	0.259508	-10.025	1.18306e-23	1.42533e-21
Serpinb1b	8.68487	2.57869	0.872628	-2.95509	0.00312582	0.0183432
Zc3h12d	14.8948	2.56051	0.785815	-3.25841	0.00112037	0.00791166
Lars2	12210.2	2.55797	0.715723	-3.57397	0.000351605	0.00300894
Il4i1	165.561	2.49547	0.206998	-12.0555	1.81366e-33	3.18079e-31
Plaur	2283.47	2.45575	0.115349	-21.2897	1.41357e-100	1.03079e-97
Adm	24.2171	2.44101	0.936385	-2.60685	0.00913803	0.0428549
Gm9260	118.557	2.43622	0.286321	-8.5087	1.75888e-17	1.34637e-15
Olr1	11.8364	2.43235	0.712934	-3.41175	0.000645467	0.00500445
Sema3e	139.541	2.43176	0.484245	-5.02176	5.11991e-07	1.00334e-05
Gm8741	4.7431	2.4302	0.912876	-2.66213	0.0077647	0.03785
Lilr4b	4332.36	2.40654	0.0848831	-28.3512	8.09359e-177	2.24273e-173
Ier3	727.54	2.38975	0.136053	-17.5648	4.58382e-69	2.11696e-66
Slc31a2	441.512	2.38156	0.142448	-16.7188	9.56076e-63	3.58012e-60
Ocstamp	51.3985	2.36936	0.313955	-7.54682	4.46018e-14	2.39519e-12
Lpar1	97.2569	2.34756	0.272665	-8.6097	7.32546e-18	5.76672e-16
Il1rn	3347.78	2.34587	0.119122	-19.693	2.47345e-86	1.37079e-83
Fabp4	36.2303	2.33393	0.519032	-4.49669	6.90182e-06	0.000101297
Mustn1	47.6398	2.28653	0.729894	-3.13268	0.00173216	0.0114035
Il7r	123.302	2.27185	0.279126	-8.13915	3.98052e-16	2.71676e-14
Dusp2	95.406	2.26741	0.235084	-9.64507	5.1576e-22	5.76279e-20
Vegfc	28.581	2.25704	0.355899	-6.34179	2.2711e-10	7.92596e-09
Gm5475	8.5647	2.24755	0.689331	-3.26049	0.00111222	0.00787015
Tnfrsf8	25.7428	2.24618	0.512542	-4.38244	1.17359e-05	0.0001626
Mylk2	18.8061	2.24314	0.838326	-2.67573	0.00745665	0.0366484
Phlda1	63.8479	2.22205	0.419226	-5.30035	1.15578e-07	2.55805e-06
Gm44096	18.7974	2.22183	0.561053	-3.9601	7.49176e-05	0.000819892
Saa3	25.0826	2.19374	0.460152	-4.76743	1.86594e-06	3.1958e-05
2310001H17Rik	10.7751	2.18515	0.782937	-2.79097	0.00525504	0.0277366
F10	45.1358	2.18371	0.584266	-3.73753	0.000185838	0.00174207
Pou2f2	51.2946	2.1737	0.370918	-5.86032	4.61965e-09	1.28783e-07
Src	230.548	2.1735	0.195269	-11.1308	8.88191e-29	1.28186e-26
Gm6988	11.0765	2.16206	0.674411	-3.20585	0.00134662	0.00925491
H2-Q7	15.6591	2.15317	0.588404	-3.65934	0.000252864	0.00227348
Gm14928	33.7672	2.14492	0.447527	-4.79283	1.64446e-06	2.87677e-05
Dcstamp	855.461	2.14375	0.10061	-21.3075	9.66932e-101	7.44269e-98
Bcl6b	67.9563	2.14042	0.303835	-7.04467	1.859e-12	8.52861e-11
Gm37498	8.80183	2.13826	0.658325	-3.24803	0.00116206	0.00815209
Pim1	484.705	2.08907	0.154017	-13.5639	6.55958e-42	1.51472e-39
Tnfaip3	383.561	2.07017	0.128002	-16.1729	7.83464e-59	2.71372e-56
Kdm6b	31.937	2.05449	0.365988	-5.61355	1.98221e-08	4.93949e-07
Dusp1	152.591	2.04589	0.232828	-8.78716	1.5339e-18	1.29587e-16
Cdc42ep2	69.4583	2.00386	0.300509	-6.66822	2.58921e-11	1.01052e-09
Ltb	226.018	1.99547	0.151844	-13.1416	1.90154e-39	4.0532e-37
Gm20412	28.7258	1.9748	0.347933	-5.67581	1.38037e-08	3.57477e-07
Osm	178.845	1.97381	0.219283	-9.0012	2.23271e-19	2.10436e-17
Gm6377	24.5909	1.96055	0.484459	-4.04689	5.19027e-05	0.000594307
Tmem171	26.9069	1.94551	0.539657	-3.60508	0.00031206	0.00271924
Mcoln2	147.529	1.94338	0.200756	-9.68033	3.65546e-22	4.1176e-20
Nes	62.0909	1.93865	0.445092	-4.35561	1.32695e-05	0.000181311
Zc3h12c	1190.43	1.91529	0.093391	-20.5083	1.81611e-93	1.09401e-90
Haus1	7.84123	1.91168	0.719167	-2.65819	0.00785612	0.0381784
Slfn2	144.986	1.91144	0.220272	-8.67766	4.03982e-18	3.29245e-16
Tnfrsf1b	1258.51	1.90097	0.149208	-12.7404	3.52453e-37	6.8778e-35
Ccl9	15789.4	1.89643	0.0783471	-24.2055	1.94586e-129	2.69599e-126
Gm26885	52.441	1.8947	0.324325	-5.84198	5.15836e-09	1.43224e-07
E230013L22Rik	36.4839	1.88866	0.469294	-4.02448	5.71016e-05	0.000644778
Arg2	25.4052	1.8878	0.504349	-3.74305	0.000181803	0.00170771
Bcl2a1d	916.881	1.88713	0.117211	-16.1002	2.54096e-58	8.5866e-56
Hilpda	594.247	1.87514	0.147818	-12.6855	7.11645e-37	1.36942e-34
Pde4b	215.552	1.87401	0.144214	-12.9947	1.31098e-38	2.711e-36
Nlrp3	754.737	1.86651	0.117431	-15.8945	6.91519e-57	2.22814e-54
Ikbke	369.205	1.86196	0.145562	-12.7915	1.82849e-37	3.67155e-35
Slc11a2	934.992	1.86053	0.11098	-16.7645	4.43483e-63	1.70679e-60
Clec4e	2360.77	1.84321	0.0897339	-20.5409	9.28188e-94	5.84548e-91
Scin	46.4086	1.82851	0.607986	-3.00748	0.00263424	0.0159841
Fas	62.6577	1.82674	0.250103	-7.30394	2.79467e-13	1.40801e-11
Serpine1	309.542	1.82286	0.204081	-8.93207	4.18122e-19	3.83647e-17
Il27	15.2629	1.82162	0.620922	-2.93373	0.00334917	0.0194561
Chsy3	10.9906	1.80299	0.540564	-3.33539	0.000851789	0.00630424
Odc1	9285.6	1.79353	0.0827414	-21.6763	3.43461e-104	2.79921e-101
Atf3	2358.49	1.79352	0.0780604	-22.976	8.10575e-117	8.0218e-114
Marcksl1	1269.76	1.77943	0.101637	-17.5076	1.25262e-68	5.59839e-66
Gm44851	13.3714	1.77568	0.66584	-2.66682	0.00765721	0.0374482
Malt1	897.257	1.77213	0.097915	-18.0986	3.26833e-73	1.61724e-70
Gm4129	10.3646	1.76669	0.665857	-2.65325	0.00797209	0.0386065
Cd40	167.004	1.73374	0.1636	-10.5974	3.06356e-26	4.16133e-24
4930430E12Rik	100.562	1.73195	0.237457	-7.29376	3.0142e-13	1.50764e-11
Rhoc	862.244	1.72643	0.237775	-7.26076	3.84916e-13	1.91147e-11
Gm42418	66904.8	1.71962	0.490019	-3.5093	0.000449295	0.00368868
Gfod1	350.278	1.71219	0.12322	-13.8954	6.75333e-44	1.64153e-41
Procr	282.325	1.69643	0.245654	-6.90575	4.99401e-12	2.14017e-10
Rgs1	1056.56	1.69476	0.0964175	-17.5773	3.67659e-69	1.75652e-66
Gm7993	1206.3	1.68877	0.147811	-11.4252	3.12789e-30	5.03918e-28
Gbp5	28.6971	1.68017	0.554867	-3.02807	0.00246123	0.0151962
Plau	1648.79	1.67666	0.113153	-14.8176	1.12694e-49	3.25286e-47
CT010467.1	31825.8	1.67641	0.496681	-3.37522	0.000737556	0.00561474
Bcl2a1b	816.686	1.67119	0.13331	-12.5362	4.73384e-36	8.74498e-34
Gm34643	30.0391	1.65772	0.477334	-3.47287	0.000514933	0.00413738
Gm17055	9.65029	1.65101	0.607497	-2.71772	0.0065733	0.0332141
Slc7a11	3236.7	1.64825	0.0880974	-18.7094	4.14985e-78	2.12949e-75
Gm7623	23.198	1.64332	0.418661	-3.92517	8.66695e-05	0.00092798
Agpat4	243.45	1.63546	0.122909	-13.3062	2.13012e-40	4.76013e-38
Cebpd	806.651	1.63462	0.123062	-13.2829	2.90834e-40	6.39604e-38
Rcan1	624.776	1.61612	0.137396	-11.7625	6.08989e-32	1.02897e-29
Gm43661	13.8966	1.6096	0.475874	-3.3824	0.000718547	0.00549587
Bhlhe40	81.3786	1.60522	0.299365	-5.36208	8.22678e-08	1.86245e-06
Tgm2	330.682	1.60123	0.141177	-11.342	8.13028e-30	1.26567e-27
Pdcd1	238.712	1.6006	0.127247	-12.5787	2.76686e-36	5.25134e-34
Irf4	33.7736	1.58194	0.417021	-3.79342	0.000148587	0.00144064
P2ry2	76.9042	1.56756	0.251169	-6.24106	4.34628e-10	1.44407e-08
Pdgfb	904.069	1.56139	0.12567	-12.4246	1.92237e-35	3.45902e-33
Gpat3	85.8559	1.55962	0.24628	-6.3327	2.40908e-10	8.36535e-09
Gm42793	92.9074	1.55578	0.336371	-4.62517	3.74285e-06	5.91529e-05
Smim3	216.232	1.54957	0.15603	-9.93118	3.04635e-23	3.54682e-21
Gm17749	63.419	1.54202	0.345328	-4.46537	7.99296e-06	0.000115237
Gm49482	278.202	1.5419	0.176215	-8.75009	2.13186e-18	1.79012e-16
Gm43351	50.3555	1.54075	0.302376	-5.09547	3.47878e-07	7.03628e-06
Spryd7	953.305	1.52111	0.102829	-14.7927	1.63219e-49	4.52281e-47
Sqstm1	18147.4	1.51049	0.0657265	-22.9815	7.13485e-117	7.60411e-114
Gbp2	40.6605	1.50582	0.384853	-3.91273	9.12587e-05	0.000966659
A530013C23Rik	8.04838	1.50096	0.5875	-2.55482	0.0106243	0.0482302
Crybg2	20.0793	1.49948	0.532805	-2.81431	0.00488821	0.0262912
Lilrb4a	4172.28	1.49358	0.0780993	-19.1241	1.58995e-81	8.4726e-79
Nfkbia	2385.66	1.49228	0.074977	-19.9032	3.81728e-88	2.20368e-85
Gm6977	16.2909	1.47096	0.508597	-2.8922	0.00382556	0.0216163
C3ar1	473.735	1.46648	0.131122	-11.1841	4.87882e-29	7.19107e-27
Fabp3	17.9535	1.46053	0.560839	-2.60419	0.00920918	0.0430562
Gm17709	57.526	1.4497	0.282517	-5.13137	2.87637e-07	5.93038e-06
Jdp2	661.536	1.44557	0.0913767	-15.8199	2.26839e-56	7.14285e-54
Bcl2l1	721.186	1.43453	0.166204	-8.63117	6.07291e-18	4.83564e-16
Stx11	100.859	1.42332	0.209641	-6.78931	1.1267e-11	4.60484e-10
Rilpl2	744.331	1.41537	0.156972	-9.01669	1.9386e-19	1.83968e-17
Rpl22-ps1	16.8824	1.41387	0.405192	-3.48938	0.000484138	0.00393646
Tnip1	698.082	1.41141	0.101605	-13.8911	7.16983e-44	1.71272e-41
Dusp4	882.192	1.40645	0.11518	-12.2109	2.71955e-34	4.83068e-32
Dcbld2	662.008	1.40455	0.0883065	-15.9054	5.809e-57	1.91628e-54
Rab20	134.222	1.39888	0.229352	-6.09929	1.06541e-09	3.33212e-08
A330023F24Rik	56.5046	1.3932	0.249827	-5.57665	2.45191e-08	6.04469e-07
Hivep3	37.5426	1.39045	0.419773	-3.31239	0.00092501	0.00672403
Ets2	729.275	1.38517	0.102568	-13.5049	1.46319e-41	3.32335e-39
Dhrs3	511.466	1.37478	0.156044	-8.81017	1.24956e-18	1.08204e-16
Gpr84	655.573	1.37323	0.122513	-11.2089	3.68933e-29	5.55605e-27
Tbc1d17	331.093	1.36951	0.120436	-11.3713	5.81475e-30	9.15492e-28
mt-Rnr1	459.77	1.36401	0.492743	-2.76819	0.00563684	0.0293592
Cd274	221.406	1.36174	0.183362	-7.42652	1.11489e-13	5.76373e-12
Tm4sf19	202.11	1.36061	0.180796	-7.52562	5.24697e-14	2.78531e-12
Prrg4	72.3197	1.35858	0.230393	-5.89679	3.70648e-09	1.05448e-07
Ankrd33b	101.557	1.35504	0.22006	-6.1576	7.38556e-10	2.37417e-08
Stap1	2322	1.35497	0.0915067	-14.8073	1.31446e-49	3.71671e-47
Osgin2	920.19	1.33047	0.0903446	-14.7267	4.34687e-49	1.15819e-46
Cflar	989.175	1.3226	0.0862116	-15.3414	4.04554e-53	1.2185e-50
Layn	541.345	1.31758	0.141279	-9.32609	1.09846e-20	1.12734e-18
Rtn2	17.1788	1.31229	0.412674	-3.17996	0.00147296	0.0100038
Kdm5b	71.5731	1.31208	0.339653	-3.863	0.000112005	0.00114189
Slc15a3	1072.19	1.30891	0.129318	-10.1216	4.43073e-24	5.53043e-22
Gm42635	56.1333	1.30319	0.275112	-4.73695	2.16957e-06	3.62047e-05
Casp4	213.052	1.30065	0.183225	-7.09865	1.25981e-12	5.85726e-11
Basp1	1138.63	1.29678	0.112287	-11.5488	7.48175e-31	1.23404e-28
Fbxo15	62.3828	1.29657	0.247878	-5.23067	1.689e-07	3.60572e-06
Sdc4	2379.84	1.29616	0.0744232	-17.4162	6.22256e-68	2.61253e-65
Sgtb	65.0473	1.28533	0.267971	-4.79652	1.61446e-06	2.83503e-05
Acsbg1	43.6908	1.28003	0.362353	-3.53254	0.000411591	0.0034291
Gm9115	30.2753	1.2782	0.427746	-2.98822	0.00280609	0.0168232
Pgm5	26.3812	1.2781	0.425321	-3.00501	0.00265568	0.0160675
Metrnl	727.418	1.2763	0.114406	-11.1558	6.70884e-29	9.78431e-27
Tnfaip2	1743.87	1.25862	0.0807559	-15.5854	9.14228e-55	2.81481e-52
Itga5	454.545	1.25621	0.15008	-8.37029	5.74787e-17	4.236e-15
Rnf19b	949.536	1.24177	0.083955	-14.7909	1.67684e-49	4.55541e-47
Cd80	76.7217	1.2349	0.249779	-4.94398	7.6544e-07	1.45876e-05
Wfdc17	201.298	1.23334	0.312557	-3.94595	7.94836e-05	0.000863045
Srgn	3459.02	1.23267	0.128899	-9.56308	1.14308e-21	1.2277e-19
Gm49774	283.873	1.22042	0.154766	-7.88559	3.13065e-15	1.9716e-13
Gadd45a	154.006	1.21967	0.22229	-5.48683	4.09203e-08	9.72471e-07
Ifit1	290.378	1.21546	0.20847	-5.83039	5.52983e-09	1.53084e-07
Gm36043	37.0629	1.2138	0.40625	-2.98782	0.00280978	0.0168291
Egr1	77.8339	1.21	0.273514	-4.42391	9.69289e-06	0.000137176
Slc20a1	1247.39	1.2077	0.0737063	-16.3852	2.43831e-60	8.89019e-58
Tmem26	214.04	1.20478	0.17628	-6.83447	8.23079e-12	3.42455e-10
Rapgef5	710.598	1.19187	0.0933846	-12.7631	2.63657e-37	5.21852e-35
Tmem62	97.4773	1.18922	0.208327	-5.70842	1.1403e-08	2.98093e-07
Acp5	44.0552	1.18532	0.321237	-3.68987	0.00022437	0.00205056
Arhgap22	63.8524	1.18234	0.302964	-3.90258	9.51737e-05	0.000997452
Ell2	1027.74	1.18057	0.0894188	-13.2027	8.46316e-40	1.83214e-37
Isg15	396.085	1.17828	0.208071	-5.66288	1.48853e-08	3.80982e-07
Hmga2	862.896	1.17591	0.0986363	-11.9216	9.13064e-33	1.58131e-30
Zc3h12a	77.3314	1.17495	0.246454	-4.76742	1.86604e-06	3.1958e-05
Gm26674	27.9813	1.16855	0.381143	-3.0659	0.00217017	0.0136734
Mir22hg	152.679	1.1634	0.150943	-7.70759	1.28217e-14	7.46407e-13
Gm21399	564.141	1.14952	0.186974	-6.148	7.84644e-10	2.49914e-08
Bcar3	970.04	1.13821	0.107723	-10.5661	4.27923e-26	5.75619e-24
Junb	2365.66	1.13455	0.123404	-9.19379	3.79235e-20	3.72646e-18
Gm7846	30.3353	1.13451	0.435409	-2.60561	0.00917109	0.0429512
9830144P21Rik	27.7857	1.13329	0.422923	-2.67967	0.00736947	0.0362876
Stk40	298.963	1.11944	0.143739	-7.78801	6.80734e-15	4.13666e-13
Kctd12	407.38	1.10996	0.138021	-8.04193	8.84368e-16	5.94802e-14
Tiparp	506.421	1.10618	0.109707	-10.083	6.56894e-24	8.05421e-22
Cd14	8132.78	1.10574	0.0633132	-17.4647	2.66267e-68	1.15285e-65
Srxn1	2637.33	1.1006	0.0854721	-12.8767	6.08829e-38	1.24049e-35
Id1	26.0982	1.09875	0.40003	-2.74668	0.00602013	0.0309266
Gm17259	21.0297	1.09468	0.381206	-2.87163	0.00408357	0.0228137
Lrp4	32.2571	1.08907	0.396732	-2.7451	0.00604926	0.0310072
Fndc7	22.3765	1.08801	0.400843	-2.7143	0.00664162	0.0334982
Fosl1	77.9462	1.0876	0.284536	-3.82234	0.000132189	0.00130684
Lims2	52.8479	1.08698	0.34689	-3.13349	0.00172743	0.0113807
Gm47863	25.791	1.08667	0.348761	-3.1158	0.00183446	0.011972
Ifrd1	1300.94	1.08641	0.0631311	-17.2087	2.28337e-66	9.30475e-64
Rhof	184.174	1.08367	0.156675	-6.91669	4.62306e-12	2.01423e-10
Eno2	128.342	1.08059	0.324157	-3.33353	0.000857508	0.00632966
Tnfsf9	85.7078	1.07677	0.212833	-5.05921	4.20997e-07	8.40477e-06
Nfkbie	133.258	1.06806	0.157898	-6.76425	1.34004e-11	5.3815e-10
Cd200r1	227.983	1.06612	0.171985	-6.19893	5.6849e-10	1.85765e-08
Irak2	953.844	1.06509	0.0761982	-13.9779	2.12742e-44	5.26346e-42
2500002B13Rik	24.6976	1.06383	0.385131	-2.76225	0.0057405	0.0297882
Gm7008	260.322	1.0601	0.1255	-8.44702	2.98824e-17	2.25012e-15
Gch1	499.85	1.05105	0.170017	-6.18202	6.32864e-10	2.05347e-08
Il10ra	407.965	1.04976	0.113793	-9.22513	2.83228e-20	2.80294e-18
Rel	335.114	1.04482	0.149911	-6.96959	3.17876e-12	1.41613e-10
Galnt3	107.359	1.0373	0.187872	-5.52131	3.36473e-08	8.10753e-07
Nod2	87.1054	1.0354	0.243519	-4.25183	2.12035e-05	0.000274005
Id2	93.6615	1.03472	0.229188	-4.5147	6.34069e-06	9.3657e-05
Frmd6	48.2611	1.02422	0.266436	-3.84414	0.000120975	0.00121754
Gm36486	63.0133	1.02208	0.262375	-3.89548	9.80033e-05	0.00102016
Gm47766	33.0873	1.02071	0.340365	-2.99886	0.00270988	0.0163454
Hck	1846.31	1.01798	0.0930577	-10.9392	7.48324e-28	1.06887e-25
Gm43197	108.651	1.01727	0.218094	-4.66436	3.09586e-06	4.99919e-05
Zfand2a	389.492	1.01455	0.114027	-8.8975	5.71173e-19	5.07282e-17
Plek	10200.5	1.01208	0.0592766	-17.0738	2.32401e-65	9.19975e-63
Btg2	157.629	1.00746	0.205409	-4.90464	9.35996e-07	1.74304e-05
Gm17035	43.519	1.00718	0.324571	-3.10311	0.00191497	0.0123632
Mx2	179.153	1.00693	0.210578	-4.78175	1.73772e-06	3.02084e-05
Clec2d	81.7844	1.00631	0.28938	-3.47746	0.000506187	0.00407983
Gm5844	28.0772	1.00423	0.372419	-2.6965	0.00700732	0.0349735
Dennd5b	25.1235	1.00159	0.345425	-2.8996	0.00373642	0.0211904
Tor3a	1957.05	0.998806	0.0711803	-14.0321	9.92389e-45	2.49992e-42
Ndrg1	1016.05	0.996994	0.0876003	-11.3812	5.19e-30	8.26522e-28
Fgr	297.535	0.994438	0.114291	-8.70091	3.29235e-18	2.71521e-16
Gm30042	72.0274	0.994066	0.218243	-4.55485	5.24226e-06	7.92056e-05
Icam1	1178.36	0.99275	0.0833624	-11.9088	1.06451e-32	1.82084e-30
Hmox1	4281.37	0.991619	0.140086	-7.07866	1.45558e-12	6.72237e-11
Zmynd15	220.556	0.989891	0.15098	-6.55644	5.51069e-11	2.06353e-09
Tnfrsf12a	171.955	0.984945	0.179205	-5.4962	3.88067e-08	9.25417e-07
Fam214b	90.2722	0.98197	0.257918	-3.8073	0.000140491	0.00137757
Pla2g5	112.127	0.981307	0.237715	-4.12808	3.65811e-05	0.00044381
Ifi202b	1095.05	0.979909	0.126956	-7.71851	1.17694e-14	6.90954e-13
Gm10425	38.5518	0.979783	0.274188	-3.5734	0.000352373	0.00301366
Zbp1	212.147	0.979574	0.270106	-3.62663	0.000287141	0.00253075
Rmdn2	41.8848	0.979537	0.260277	-3.76344	0.000167595	0.00159589
Clec5a	2124.15	0.977903	0.0852354	-11.473	1.80371e-30	2.94005e-28
Ripk2	390.164	0.977625	0.117481	-8.32154	8.68283e-17	6.33161e-15
Hyal1	83.3835	0.977272	0.241833	-4.0411	5.32018e-05	0.000606676
Gm26586	19.4101	0.974476	0.383598	-2.54036	0.0110739	0.0498306
Exoc3l4	70.78	0.968982	0.228488	-4.24085	2.22678e-05	0.000285403
Rassf8	831.229	0.968917	0.0739847	-13.0962	3.46233e-39	7.26826e-37
Nck1	161.718	0.968854	0.139069	-6.96671	3.24432e-12	1.44071e-10
Grap	327.88	0.968681	0.136122	-7.11629	1.10875e-12	5.26085e-11
Slfn5	339.125	0.96719	0.141615	-6.8297	8.50941e-12	3.50886e-10
Smox	584.909	0.962378	0.122244	-7.87259	3.47379e-15	2.15827e-13
Mcl1	9646.8	0.958934	0.0636658	-15.062	2.87921e-51	8.48754e-49
Camk2d	452.577	0.957773	0.0916389	-10.4516	1.44073e-25	1.91936e-23
Gm20707	20.2082	0.95754	0.37289	-2.56789	0.0102321	0.0468336
Gm9247	22.974	0.951243	0.369038	-2.57763	0.00994805	0.0457604
Rps6ka2	60.0689	0.94971	0.302356	-3.14104	0.0016835	0.0111637
Rsad2	1631.41	0.94939	0.142713	-6.65244	2.88266e-11	1.11875e-09
Slc4a7	1232.65	0.949234	0.100442	-9.45053	3.37106e-21	3.53834e-19
Ccl6	148.249	0.948144	0.359397	-2.63815	0.00833591	0.0399357
Tlr2	1459.48	0.947893	0.11843	-8.00383	1.20605e-15	8.03357e-14
Bcl2l11	150.705	0.947637	0.19927	-4.75555	1.97906e-06	3.3644e-05
Zfp719	148.628	0.944281	0.163725	-5.76747	8.04681e-09	2.15229e-07
2210408I21Rik	32.6959	0.944044	0.323005	-2.92269	0.00347019	0.0199749
Daam1	303.07	0.942675	0.120281	-7.83731	4.60316e-15	2.83452e-13
Igsf3	50.2456	0.939209	0.256226	-3.66555	0.00024681	0.00222482
Gm14636	633.468	0.934198	0.121512	-7.68813	1.49302e-14	8.61906e-13
Dlg3	40.4465	0.925549	0.281393	-3.28916	0.00100485	0.00720241
Ptafr	353.606	0.924212	0.147668	-6.25872	3.8815e-10	1.31166e-08
Dhrs9	1057.63	0.921929	0.117228	-7.86443	3.70774e-15	2.29334e-13
B930036N10Rik	35.4075	0.920875	0.316886	-2.90601	0.00366067	0.0208376
Gm14270	43.9591	0.920311	0.308848	-2.97982	0.00288421	0.0171653
Gsap	664.629	0.918107	0.0922702	-9.95019	2.517e-23	3.00629e-21
Phldb1	484.585	0.91591	0.105896	-8.64918	5.18708e-18	4.15416e-16
Aqp9	62.6947	0.913936	0.343011	-2.66445	0.00771144	0.0376735
Adora2b	75.0307	0.912933	0.213429	-4.27746	1.89041e-05	0.000248026
Igf2bp2	454.393	0.911641	0.164707	-5.53491	3.11389e-08	7.55569e-07
Il18rap	121.119	0.907264	0.165694	-5.47553	4.36205e-08	1.0331e-06
B4galt5	734.356	0.904946	0.112166	-8.06794	7.14919e-16	4.85549e-14
Gm20056	98.3027	0.900628	0.198963	-4.52661	5.99382e-06	8.91877e-05
Slc2a1	2091.87	0.889181	0.107201	-8.2945	1.09047e-16	7.86902e-15
Cpd	2801.44	0.885826	0.0905701	-9.78056	1.36455e-22	1.56247e-20
Gm14455	37.0452	0.883034	0.317635	-2.78003	0.00543543	0.0285473
Bri3	267.794	0.882193	0.19033	-4.63508	3.56796e-06	5.66905e-05
Glrx	566.469	0.876839	0.102664	-8.54088	1.33207e-17	1.02532e-15
Flrt2	1337.82	0.876741	0.091396	-9.59278	8.57468e-22	9.28142e-20
Ifi204	357.932	0.873607	0.174333	-5.01113	5.41122e-07	1.05893e-05
Adh7	103.699	0.87156	0.248254	-3.51075	0.000446838	0.00367197
Gm8355	132.941	0.866817	0.154634	-5.6056	2.07539e-08	5.15313e-07
Sgms1	538.384	0.858106	0.086326	-9.9403	2.77996e-23	3.2641e-21
Cxcl16	877.79	0.857678	0.0831773	-10.3115	6.25493e-25	8.02427e-23
Gm5425	69.2201	0.855688	0.237227	-3.60704	0.000309704	0.00270211
Tlr1	245.983	0.855496	0.148572	-5.75813	8.50533e-09	2.26183e-07
Peak1os	77.6563	0.855205	0.217902	-3.92472	8.68289e-05	0.000928969
Stim2	536.852	0.854617	0.109681	-7.79185	6.60369e-15	4.03058e-13
Cth	341.07	0.850523	0.149022	-5.70737	1.14733e-08	2.99364e-07
Dpp7	502.148	0.849087	0.113479	-7.48234	7.30085e-14	3.84613e-12
Coq10b	142.738	0.846519	0.171421	-4.93824	7.8829e-07	1.49408e-05
Gm6166	195.792	0.839765	0.166652	-5.03905	4.67846e-07	9.26002e-06
Dgkh	190.8	0.839731	0.181555	-4.6252	3.74229e-06	5.91529e-05
Prdx1	22575.6	0.835416	0.0968432	-8.62649	6.32649e-18	5.00878e-16
Dok2	1591.36	0.834834	0.0742614	-11.2418	2.54047e-29	3.86793e-27
Tubb6	2599.12	0.833233	0.10945	-7.61294	2.67921e-14	1.50285e-12
Arl5c	801.614	0.830688	0.263229	-3.15577	0.00160077	0.0107559
Btg1	859.288	0.827619	0.0891173	-9.28686	1.58912e-20	1.6071e-18
Mrpl52	806.179	0.821458	0.0827575	-9.92608	3.2061e-23	3.70171e-21
Rai14	471.609	0.821096	0.121029	-6.78428	1.16671e-11	4.7404e-10
Srfbp1	465.043	0.818534	0.119744	-6.83568	8.16161e-12	3.406e-10
Nfkb1	1077.1	0.816355	0.078362	-10.4177	2.05781e-25	2.71533e-23
Cbwd1	249.843	0.813404	0.117766	-6.90697	4.95121e-12	2.13041e-10
Riok3	1693.39	0.812879	0.0565217	-14.3817	6.73985e-47	1.72927e-44
Rap1b	2279.59	0.812584	0.0866439	-9.37842	6.6966e-21	6.97604e-19
Gm8995	1163.53	0.811789	0.126756	-6.40437	1.50995e-10	5.40579e-09
Rbfox1	66.5066	0.806716	0.198418	-4.06574	4.78809e-05	0.000557939
Lcp2	1246.68	0.804454	0.148468	-5.41838	6.01426e-08	1.39111e-06
Cd46	54.5456	0.804061	0.261931	-3.06974	0.00214246	0.0135251
Etv3	1335.2	0.798876	0.0585817	-13.6369	2.41465e-42	5.67034e-40
Arntl	352.691	0.797818	0.123724	-6.44837	1.13061e-10	4.10067e-09
Gm7887	65.3796	0.797554	0.221984	-3.59285	0.00032708	0.00282173
Anxa3	452.424	0.796351	0.121141	-6.57375	4.90642e-11	1.85227e-09
Atp2b1	2356.39	0.792595	0.0934917	-8.47771	2.29671e-17	1.7484e-15
Tefm	153.256	0.790148	0.17022	-4.64192	3.45184e-06	5.50348e-05
Ptrh1	98.4542	0.783418	0.216939	-3.61124	0.000304735	0.00266865
Anxa1	3207.79	0.783068	0.0770593	-10.1619	2.93327e-24	3.69459e-22
Zfand5	1019.48	0.778282	0.0772375	-10.0765	7.01928e-24	8.53088e-22
Mthfd2l	82.838	0.777929	0.200791	-3.87433	0.000106919	0.00110057
Cd47	1103.99	0.777798	0.0884773	-8.79093	1.48332e-18	1.26082e-16
Csrnp1	122.938	0.776089	0.213366	-3.63737	0.00027544	0.0024416
Clec4d	3092.74	0.774193	0.0869703	-8.90181	5.49451e-19	4.91138e-17
Evi2a	1033.93	0.770691	0.0871449	-8.84379	9.25237e-19	8.06236e-17
C9orf72	525.5	0.77022	0.101644	-7.57762	3.51964e-14	1.92234e-12
Filip1l	131.727	0.770075	0.213013	-3.61515	0.000300176	0.00263391
Tfrc	3387.26	0.765193	0.0857526	-8.92326	4.52755e-19	4.12692e-17
Nfkbil1	267.146	0.762519	0.14906	-5.11551	3.12894e-07	6.42244e-06
Usp18	1385.46	0.758945	0.0887237	-8.55403	1.18867e-17	9.20059e-16
Rbpj	1185.3	0.758294	0.0866764	-8.74857	2.16082e-18	1.8035e-16
Gm47079	184.848	0.757352	0.131063	-5.77854	7.53499e-09	2.03108e-07
Adhfe1	52.1792	0.757315	0.253457	-2.98795	0.00280857	0.0168291
Morrbid	56.0094	0.756496	0.218338	-3.46479	0.000530636	0.00424478
Tfec	160.534	0.756025	0.14961	-5.05331	4.34211e-07	8.61891e-06
Spp1	42832.6	0.755763	0.0784335	-9.63571	5.64978e-22	6.1636e-20
St6galnac4	426.196	0.755539	0.0985543	-7.66622	1.7714e-14	1.00585e-12
Plk3	139.781	0.75455	0.2122	-3.55584	0.000376779	0.00318468
Tmem199	671.12	0.751993	0.127015	-5.9205	3.20974e-09	9.26477e-08
Gca	77.8074	0.751945	0.251978	-2.98416	0.00284355	0.0169805
Bc1	190.203	0.750407	0.253424	-2.96108	0.00306566	0.0180207
Relb	198.464	0.747222	0.128479	-5.81589	6.03132e-09	1.65802e-07
Pdcd5-ps	95.2274	0.746775	0.185661	-4.02224	5.76464e-05	0.000649887
Eda2r	33.1524	0.746088	0.28138	-2.65153	0.00801275	0.0387492
Nabp1	144.253	0.744302	0.196261	-3.7924	0.000149197	0.00144486
Ap1s3	100.672	0.741092	0.219832	-3.37117	0.00074849	0.005669
Gm17494	241.707	0.739409	0.186681	-3.96082	7.46943e-05	0.000818094
Gm42879	61.9561	0.730121	0.281712	-2.59173	0.00954941	0.0443092
Abtb2	121.361	0.728706	0.215694	-3.37842	0.000729034	0.00556399
Fzd5	59.8768	0.728701	0.241812	-3.01349	0.00258258	0.0157489
Dusp16	109.342	0.726165	0.230338	-3.15261	0.0016182	0.0108519
Pmp22	317.215	0.725685	0.237332	-3.05767	0.00223063	0.013978
Zfp655	400.145	0.725435	0.122267	-5.93322	2.97045e-09	8.66433e-08
Pdlim7	88.1003	0.725023	0.214954	-3.37292	0.000743764	0.0056465
Cebpb	1670.15	0.724116	0.15125	-4.78755	1.68833e-06	2.94237e-05
Ryr1	120.026	0.72259	0.182181	-3.96633	7.29869e-05	0.000802567
Herc4	792.278	0.722317	0.093392	-7.73425	1.04018e-14	6.15883e-13
Mt2	5195.54	0.719095	0.13911	-5.16926	2.35029e-07	4.91892e-06
Slc25a33	178.429	0.717894	0.18068	-3.97329	7.08859e-05	0.000782569
Rps15a-ps6	59.6622	0.716623	0.260521	-2.75073	0.00594628	0.0306039
Znrf1	245.889	0.71618	0.144233	-4.96543	6.85484e-07	1.32276e-05
Gm20559	343.345	0.715705	0.110871	-6.45527	1.08026e-10	3.92834e-09
Insig1	1165.54	0.71229	0.103149	-6.90544	5.00481e-12	2.14017e-10
Rgs2	1026.6	0.712059	0.120087	-5.92952	3.03827e-09	8.825e-08
Msantd3	127.396	0.709749	0.180201	-3.93865	8.19417e-05	0.000886382
Rapgef2	870.961	0.709319	0.0935116	-7.58535	3.3158e-14	1.83761e-12
Fam210b	50.7537	0.707691	0.27507	-2.57277	0.0100888	0.0462849
Gm30329	42.4039	0.706793	0.24951	-2.83273	0.00461525	0.0250762
Fabp5	701.121	0.701098	0.13205	-5.30932	1.10037e-07	2.43929e-06
Gm12715	148.646	0.700565	0.230892	-3.03417	0.002412	0.01495
Abhd1	55.6015	0.697443	0.268743	-2.59521	0.00945339	0.0439372
Lipt2	65.007	0.694149	0.24484	-2.83511	0.00458103	0.0249489
Cd52	2806.12	0.691913	0.0781492	-8.85375	8.46304e-19	7.46849e-17
Tsc22d1	340.211	0.691288	0.1109	-6.23343	4.56342e-10	1.50898e-08
1700120C14Rik	55.2819	0.68771	0.222723	-3.08773	0.00201688	0.0128715
C5ar1	241.739	0.687106	0.236167	-2.9094	0.00362119	0.0207064
Gm17334	68.829	0.686684	0.238534	-2.87876	0.00399239	0.0223945
Calcrl	1154.73	0.686532	0.0967198	-7.09816	1.26431e-12	5.85855e-11
Plekho2	2485.18	0.68369	0.107873	-6.3379	2.32913e-10	8.10805e-09
Gm6206	139.497	0.681327	0.206986	-3.29166	0.000995965	0.00714979
Rnf183	53.9212	0.681278	0.260262	-2.61766	0.00885338	0.0418076
C330021F23Rik	111.105	0.680385	0.246099	-2.76468	0.0056979	0.0295947
Slc51a	63.9054	0.67932	0.222019	-3.05974	0.00221532	0.0139009
Raet1e	168.798	0.679119	0.176895	-3.83911	0.000123483	0.00123706
Vmp1	1487.33	0.678731	0.0841936	-8.06155	7.53327e-16	5.09139e-14
Gas2l3	1149.39	0.678006	0.084545	-8.01947	1.06199e-15	7.10815e-14
Sash1	679.474	0.677744	0.104644	-6.47667	9.37717e-11	3.45534e-09
Aig1	543.073	0.674008	0.12555	-5.36845	7.94175e-08	1.80678e-06
Mllt11	376.946	0.672685	0.0955055	-7.04342	1.87584e-12	8.57746e-11
Arl5b	217.997	0.672132	0.139696	-4.81138	1.49888e-06	2.65562e-05
Mthfsl	72.4997	0.671784	0.249736	-2.68997	0.00714577	0.0354983
Myo1d	290.668	0.670844	0.170372	-3.93753	8.23233e-05	0.000889002
Nr1h3	55.8294	0.668863	0.25328	-2.6408	0.00827098	0.0397208
Sqor	337.555	0.66827	0.219827	-3.03998	0.00236595	0.0146996
Cass4	147.998	0.668219	0.162383	-4.11508	3.87039e-05	0.000465085
Sod2	1305.77	0.66584	0.117917	-5.64666	1.63594e-08	4.14368e-07
Pip5k1b	305.569	0.663435	0.139787	-4.74605	2.07432e-06	3.50484e-05
Atp6v0a1	276.194	0.662677	0.151989	-4.36003	1.30043e-05	0.00017839
Eaf1	1056.99	0.662622	0.0700964	-9.453	3.29242e-21	3.48217e-19
Tmeff1	75.0432	0.662353	0.202222	-3.27537	0.00105522	0.00751289
Gm26315	286.386	0.661156	0.210488	-3.14106	0.00168337	0.0111637
Pim3	454.658	0.659391	0.162564	-4.05619	4.988e-05	0.000575906
Ptpn12	552.398	0.658289	0.0896902	-7.33959	2.14245e-13	1.08334e-11
Pcdh7	3419.52	0.658212	0.0955373	-6.88958	5.59558e-12	2.37812e-10
Phf11b	159.796	0.657365	0.202053	-3.25343	0.00114022	0.00801916
St3gal6	540.057	0.656981	0.118187	-5.55882	2.71611e-08	6.63698e-07
Fem1b	1432.9	0.653149	0.0818126	-7.98348	1.42267e-15	9.43115e-14
Ddit3	423.464	0.652885	0.181341	-3.60032	0.00031782	0.00275819
Afp	122.842	0.652586	0.193168	-3.37833	0.000729282	0.00556399
Fam20c	1160.04	0.652584	0.0968189	-6.74025	1.58109e-11	6.33122e-10
Zeb2	1608.38	0.652351	0.135189	-4.82549	1.39662e-06	2.48717e-05
St3gal1	129.639	0.65188	0.170192	-3.83026	0.000128007	0.00127226
Pdgfa	104.364	0.651676	0.173417	-3.75787	0.000171369	0.00162546
Tet2	675.815	0.651096	0.112972	-5.76335	8.24628e-09	2.20139e-07
Eef1e1	718.647	0.64808	0.0976068	-6.6397	3.14312e-11	1.21303e-09
Fbxo33	477.066	0.645735	0.097725	-6.60767	3.90412e-11	1.49424e-09
Ptgir	147.795	0.645269	0.182952	-3.52698	0.00042033	0.0034956
Anxa7	1267.12	0.643578	0.0881237	-7.30312	2.81171e-13	1.41146e-11
Vasp	2602.43	0.641953	0.0976056	-6.57701	4.80001e-11	1.81705e-09
Ninj1	2170.86	0.640055	0.0925659	-6.91459	4.69205e-12	2.03151e-10
Lrrc25	217.06	0.638704	0.155099	-4.11806	3.82083e-05	0.000459927
St7	249.425	0.637742	0.117281	-5.43772	5.39658e-08	1.25663e-06
Magohb	113.701	0.637612	0.188032	-3.39097	0.000696462	0.0053519
Cldn12	111.358	0.637252	0.174185	-3.65848	0.000253716	0.00227819
Gdpd1	114.729	0.635887	0.199795	-3.1827	0.00145907	0.00992896
Nfkbib	236.197	0.635285	0.148212	-4.28632	1.81654e-05	0.000239926
Msmo1	1505.7	0.635262	0.101009	-6.28917	3.19168e-10	1.09729e-08
Ralgds	712.253	0.634924	0.116256	-5.46142	4.72334e-08	1.10918e-06
Mindy1	1181.77	0.634816	0.0826197	-7.68358	1.54698e-14	8.85675e-13
Bhlhe41	117.272	0.633955	0.187432	-3.38232	0.000718767	0.00549587
Jarid2	597.483	0.633823	0.0902982	-7.01922	2.23106e-12	1.01348e-10
Tm2d1	119.365	0.63268	0.221286	-2.8591	0.00424841	0.0234977
Tmem29	65.0314	0.631678	0.237234	-2.66268	0.00775219	0.0378192
Arhgef3	140.636	0.631097	0.190233	-3.31749	0.000908288	0.00664081
Map3k8	110.779	0.627655	0.187808	-3.342	0.000831762	0.00618244
Gm45774	1612.07	0.625588	0.147278	-4.24766	2.16017e-05	0.000277894
Gm15459	5293.05	0.625381	0.0751763	-8.31886	8.88143e-17	6.44253e-15
Tes	771.924	0.624826	0.0864532	-7.22734	4.92547e-13	2.3861e-11
Ak4	353.415	0.624611	0.144003	-4.33748	1.44122e-05	0.000195002
Tmem120a	244.296	0.623902	0.134227	-4.6481	3.35005e-06	5.35352e-05
Npl	88.565	0.62378	0.212656	-2.93328	0.00335402	0.0194598
Alkbh2	115.249	0.623524	0.189434	-3.29151	0.000996527	0.00715012
Tmem132a	110.247	0.622501	0.204581	-3.0428	0.00234385	0.0145951
Lztfl1	165.193	0.621802	0.206088	-3.01716	0.00255153	0.0156008
Pvr	221.667	0.621582	0.132892	-4.67735	2.90604e-06	4.71466e-05
Homer1	336.556	0.62009	0.111278	-5.57245	2.5118e-08	6.18136e-07
Fam133b	326.811	0.619446	0.0994516	-6.22862	4.70558e-10	1.55228e-08
Gtf2h1	1048.79	0.618712	0.102776	-6.02	1.74418e-09	5.32281e-08
Tnip3	1521.04	0.617913	0.0977754	-6.31972	2.62042e-10	9.07649e-09
Pik3r5	1021.89	0.616814	0.102199	-6.03543	1.58542e-09	4.85972e-08
Pip5k1a	619.219	0.615978	0.0780403	-7.89307	2.94838e-15	1.87385e-13
Cop1	340.053	0.615895	0.148936	-4.13529	3.54511e-05	0.000431992
Kbtbd8	159.417	0.614412	0.145975	-4.20903	2.5647e-05	0.000323919
E130218I03Rik	188.727	0.613896	0.149396	-4.1092	3.97037e-05	0.00047586
Pdcd10	466.705	0.612883	0.140896	-4.3499	1.36198e-05	0.000185548
Rrp9	758.978	0.610953	0.130425	-4.68431	2.80898e-06	4.58403e-05
Immp1l	148.031	0.609792	0.184768	-3.30031	0.000965792	0.00695481
Hspa8	9388.95	0.609475	0.0846802	-7.19737	6.13855e-13	2.9634e-11
Rbpj-ps3	563.959	0.609083	0.128309	-4.74701	2.06447e-06	3.49246e-05
Atp6v1d	506.933	0.607797	0.105338	-5.76994	7.92994e-09	2.12925e-07
Ugcg	235.476	0.607431	0.137786	-4.40851	1.04083e-05	0.000145959
Ppp1r15a	318.074	0.607005	0.145636	-4.16795	3.07349e-05	0.000382598
Stx3	194.051	0.606777	0.154652	-3.92349	8.72756e-05	0.000933027
Rbm41	113.945	0.605333	0.185098	-3.27034	0.00107418	0.00762438
Sdc1	191.068	0.604029	0.172218	-3.50735	0.000452598	0.0037127
Eif3j1	223.262	0.602905	0.14515	-4.15367	3.27182e-05	0.000402943
Swt1	192.563	0.602493	0.159984	-3.76594	0.000165921	0.00158406
Sik3	384.065	0.60221	0.143118	-4.20778	2.57887e-05	0.000324864
Trim30a	918.053	0.601426	0.101426	-5.92968	3.03518e-09	8.825e-08
Chchd4	969.896	0.600456	0.121492	-4.94234	7.71899e-07	1.46905e-05
Nfkbid	197.383	0.598689	0.19882	-3.01121	0.00260208	0.0158539
Slc39a1	963.466	0.598536	0.0999234	-5.98994	2.09912e-09	6.33624e-08
Bet1l	161.03	0.596541	0.15503	-3.84791	0.00011913	0.0012039
Tmem68	363.517	0.595575	0.13114	-4.54152	5.58503e-06	8.34742e-05
Klf6	1253.16	0.594623	0.0747676	-7.95295	1.82115e-15	1.18461e-13
Dubr	167.975	0.59449	0.19234	-3.09083	0.001996	0.0127794
Crem	108.17	0.594022	0.213242	-2.78568	0.00534163	0.0281186
Brwd3	202.576	0.593658	0.14358	-4.13469	3.55435e-05	0.000432737
Smim15	571.367	0.593644	0.107733	-5.5103	3.58227e-08	8.5869e-07
Fbxo30	241.857	0.593373	0.136582	-4.34443	1.39637e-05	0.000189859
Zfp275	274.448	0.592849	0.130125	-4.55601	5.21356e-06	7.89441e-05
Gtpbp4	1682.1	0.592763	0.0587137	-10.0958	5.76438e-24	7.13085e-22
Cstb	2536.45	0.592649	0.0700939	-8.45508	2.78897e-17	2.11154e-15
Zfp36	178.497	0.592405	0.192728	-3.07378	0.00211365	0.0133842
Rtp4	523.594	0.592096	0.106357	-5.56708	2.59042e-08	6.36353e-07
Snx8	635.238	0.591844	0.122132	-4.84592	1.26029e-06	2.27064e-05
Tcirg1	3397.29	0.591091	0.0773458	-7.64219	2.13559e-14	1.20279e-12
Atp6v1e1	1010.25	0.590087	0.0863932	-6.83025	8.47695e-12	3.50592e-10
Cln5	775.253	0.588154	0.0956794	-6.14713	7.88996e-10	2.50723e-08
Zswim4	255.627	0.587763	0.11191	-5.25212	1.50359e-07	3.24995e-06
Arl2bp	70.882	0.586046	0.21849	-2.68225	0.0073129	0.0361213
Psmd8	3452	0.585974	0.075318	-7.78	7.25261e-15	4.38799e-13
Fam193b	156.819	-0.585648	0.158234	3.70115	0.000214623	0.00197845
Borcs5	65.6524	-0.586143	0.221135	2.65061	0.00803455	0.0388141
Edc4	405.758	-0.586891	0.124231	4.72419	2.31038e-06	3.81984e-05
Megf8	199.468	-0.587024	0.161325	3.63877	0.000273946	0.00243147
Fgd2	317.663	-0.587542	0.139904	4.19962	2.67369e-05	0.000335239
Nelfa	82.4044	-0.588263	0.220605	2.66659	0.00766257	0.0374611
Fmnl3	284.672	-0.588918	0.131497	4.47856	7.51482e-06	0.000109368
Mycn	3398.77	-0.589095	0.0863449	6.82258	8.94185e-12	3.66536e-10
Tm7sf3	238.407	-0.589197	0.126187	4.66925	3.023e-06	4.88724e-05
Cul9	91.4246	-0.589219	0.197953	2.97656	0.00291502	0.0172892
Atp5a1	339.705	-0.589949	0.16939	3.48279	0.000496218	0.00401114
Kansl1	256.1	-0.591573	0.164278	3.60106	0.000316927	0.00275472
Pex26	71.6869	-0.591641	0.207245	2.85479	0.00430652	0.0237433
Crebbp	218.499	-0.59211	0.22976	2.57708	0.00996377	0.0458175
Cdc42bpb	322.858	-0.592408	0.149039	3.97486	7.04216e-05	0.000778063
Fzd7	65.2714	-0.592433	0.215052	2.75483	0.00587219	0.0303467
Cnppd1	273.267	-0.592474	0.112897	5.24793	1.53814e-07	3.31431e-06
Rfx5	147.416	-0.594235	0.154457	3.84724	0.000119456	0.00120543
Recql5	154.707	-0.594519	0.137009	4.33928	1.42953e-05	0.000193608
Kat14	316.607	-0.594901	0.132398	4.49328	7.01349e-06	0.000102827
Cox15	405.562	-0.59708	0.147132	4.05813	4.94668e-05	0.000573525
Tmem131	189.935	-0.598223	0.228046	2.62325	0.00870941	0.0413108
4833420G17Rik	209.92	-0.598819	0.135879	4.40702	1.04805e-05	0.000146822
Ncoa3	768.126	-0.600278	0.145516	4.12517	3.70468e-05	0.000449067
Taok3	501.671	-0.601083	0.127232	4.72432	2.30888e-06	3.81984e-05
Sdc3	310.761	-0.601906	0.206453	2.91546	0.00355163	0.0203591
Ankrd10	344.09	-0.602184	0.114625	5.25351	1.49229e-07	3.23057e-06
Gga1	225.354	-0.603349	0.165607	3.64326	0.000269204	0.00239634
Napepld	64.1742	-0.60338	0.202282	2.98286	0.00285569	0.0170248
Utrn	136.788	-0.604435	0.208044	2.90532	0.00366874	0.0208749
Zzef1	371.998	-0.604942	0.136719	4.42471	9.65731e-06	0.000136812
Eif2ak3	190.129	-0.604997	0.135513	4.46451	8.0252e-06	0.000115581
Bbc3	233.689	-0.605327	0.197263	3.06862	0.00215049	0.0135617
Marveld1	132.674	-0.605747	0.160541	3.77316	0.000161191	0.0015466
Smpd4	362.539	-0.605871	0.125719	4.81926	1.44088e-06	2.55941e-05
Tapbp	983.011	-0.606075	0.129561	4.67792	2.89794e-06	4.71256e-05
Plcb2	158.757	-0.606097	0.161116	3.76186	0.000168653	0.00160486
Sirpa	1907.19	-0.606254	0.0629003	9.63833	5.50765e-22	6.05623e-20
Dmac2	101.2	-0.606749	0.170786	3.55269	0.00038131	0.00320963
Agfg2	275.597	-0.608193	0.12519	4.85816	1.18484e-06	2.14649e-05
Appl2	219.776	-0.608244	0.174809	3.47948	0.000502386	0.00405154
Arhgap11a	365.951	-0.60875	0.131876	4.61607	3.91083e-06	6.15734e-05
Orai1	148.528	-0.608977	0.180515	3.37356	0.000742038	0.00563648
Anks1	227.088	-0.609917	0.125417	4.8631	1.1556e-06	2.10115e-05
Cherp	107.191	-0.610305	0.206236	2.95926	0.00308378	0.0181195
Pacs2	154.995	-0.611492	0.198125	3.0864	0.00202596	0.0129234
Ubqln4	351.565	-0.611734	0.154641	3.95583	7.62694e-05	0.000832101
Katnb1	196.488	-0.611757	0.157946	3.87319	0.000107419	0.00110407
Tle1	491.017	-0.611762	0.115768	5.28437	1.26135e-07	2.77838e-06
Wdfy2	981.865	-0.613546	0.0629243	9.75054	1.83487e-22	2.08378e-20
Tbc1d16	317.281	-0.613938	0.108625	5.65189	1.58692e-08	4.02687e-07
Sec16a	326.159	-0.614345	0.162721	3.77545	0.00015972	0.00153462
Ttf2	613.063	-0.615911	0.0748996	8.22316	1.98208e-16	1.37999e-14
Slc7a1	695.124	-0.616201	0.134801	4.57118	4.84986e-06	7.37594e-05
Epn1	356.668	-0.616823	0.171425	3.59822	0.000320405	0.00277451
Cysltr1	162.757	-0.617107	0.212644	2.90207	0.00370705	0.0210411
Aak1	153.678	-0.617561	0.236812	2.60782	0.00911221	0.042782
Naip5	66.2015	-0.618415	0.242494	2.55023	0.0107653	0.0487747
Arhgap31	51.2909	-0.618641	0.240777	2.56935	0.0101889	0.0466515
Casp2	237.991	-0.61899	0.131237	4.71658	2.39846e-06	3.95602e-05
Eef1aknmt	305.398	-0.619443	0.108062	5.7323	9.90758e-09	2.60969e-07
Dele1	164.72	-0.620149	0.132322	4.68668	2.77679e-06	4.53684e-05
Qpctl	81.905	-0.620405	0.208495	2.97564	0.00292376	0.0173188
Dctn1	502.948	-0.620798	0.107986	5.74889	8.98314e-09	2.37522e-07
Cactin	201.738	-0.621366	0.133236	4.66365	3.10652e-06	5.01058e-05
Dhx38	530.034	-0.62202	0.180107	3.45362	0.000553123	0.00440685
Tmem74	53.5495	-0.622862	0.232418	2.67992	0.00736407	0.0362876
Gmnn	372.152	-0.623092	0.141053	4.41741	9.98887e-06	0.000140421
Gm12992	121.45	-0.625035	0.187591	3.33191	0.000862534	0.0063566
Esco2	238.538	-0.625148	0.194368	3.21632	0.00129847	0.00899069
Usp19	818.496	-0.625236	0.0973782	6.4207	1.35649e-10	4.88161e-09
Add3	479.798	-0.625864	0.0902812	6.93238	4.13809e-12	1.81434e-10
Prpf8	3058.3	-0.626667	0.105346	5.94864	2.70379e-09	7.98743e-08
Ap1b1	458.127	-0.626834	0.135862	4.61376	3.95457e-06	6.20504e-05
Xrcc1	284.738	-0.628314	0.118793	5.28915	1.22886e-07	2.71113e-06
Dym	99.6902	-0.628768	0.226567	2.7752	0.00551682	0.0288763
Tedc1	117.159	-0.629221	0.209096	3.00924	0.00261904	0.0159362
Tmem176a	71.1629	-0.629685	0.216628	2.90676	0.00365191	0.0208099
Zfp398	87.5066	-0.629701	0.229286	2.74635	0.00602616	0.030946
Khsrp	345.498	-0.630473	0.178993	3.52233	0.000427764	0.00354254
1700017B05Rik	200.805	-0.630482	0.192354	3.27771	0.00104653	0.00746249
Fbxo31	191.119	-0.630586	0.153592	4.10559	4.03288e-05	0.000482935
Plk1	378.426	-0.630852	0.123489	5.10858	3.24585e-07	6.64272e-06
L3hypdh	69.7794	-0.632129	0.228355	2.76818	0.00563704	0.0293592
Zbtb4	128.302	-0.632265	0.200635	3.15131	0.00162538	0.0108715
Ctdsp1	166.327	-0.632512	0.179994	3.51408	0.000441285	0.00363712
Kdm2b	187.427	-0.632889	0.124968	5.0644	4.09686e-07	8.2026e-06
Trp53	135.2	-0.633255	0.248907	2.54415	0.0109545	0.0494281
Igfbp4	342.07	-0.633296	0.112649	5.62187	1.88903e-08	4.74139e-07
P2rx7	249.421	-0.633426	0.107817	5.87499	4.22858e-09	1.19079e-07
Gdpd5	76.1341	-0.633875	0.189516	3.34471	0.000823695	0.00612906
4731419I09Rik	169.84	-0.633958	0.174966	3.62332	0.000290841	0.0025601
Cdk10	127.351	-0.634257	0.16135	3.93094	8.46157e-05	0.000908095
Slc19a2	311.471	-0.63547	0.112579	5.64465	1.65515e-08	4.18469e-07
Aars2	101.876	-0.636273	0.231712	2.74597	0.00603322	0.0309654
Sympk	763.762	-0.637307	0.0824275	7.73172	1.06102e-14	6.25548e-13
Pigs	195.746	-0.637312	0.125477	5.07911	3.79206e-07	7.6254e-06
Hist1h2an	232.227	-0.637471	0.162801	3.91564	9.01635e-05	0.000957987
Zfp574	63.3518	-0.637966	0.223971	2.84843	0.00439353	0.0241174
Ppp1r12b	94.6355	-0.638079	0.196385	3.24913	0.00115758	0.00812479
Smg9	215.583	-0.63857	0.153534	4.15915	3.19437e-05	0.000395161
Snx29	75.6154	-0.638579	0.241965	2.63914	0.00831162	0.0398607
Myo7a	810.236	-0.638732	0.103808	6.15303	7.60183e-10	2.43241e-08
Gbf1	307.948	-0.63876	0.156992	4.06875	4.7266e-05	0.000553032
Amer1	78.8337	-0.639728	0.20835	3.07045	0.00213736	0.0135158
Helb	402.385	-0.639753	0.10048	6.36697	1.92796e-10	6.79692e-09
Scd2	2608.9	-0.640066	0.146061	4.38217	1.17502e-05	0.000162637
Ssh2	388.567	-0.640399	0.162601	3.93847	8.2003e-05	0.000886382
Supt6	900.011	-0.641538	0.147424	4.35165	1.35118e-05	0.000184258
Kmt2c	324.24	-0.641969	0.214979	2.98619	0.00282474	0.0168911
Cdca2	599.403	-0.642242	0.107821	5.95654	2.5763e-09	7.65979e-08
Trim3	103.1	-0.642517	0.204436	3.14287	0.00167298	0.0111117
Rab11fip3	76.7866	-0.642571	0.200647	3.2025	0.0013624	0.0093446
Lrrc8c	81.127	-0.643675	0.231087	2.78542	0.00534577	0.0281297
Zbed3	64.8133	-0.644023	0.231948	2.77658	0.00549336	0.028797
Arhgef39	202.256	-0.64494	0.124855	5.1655	2.39792e-07	4.99597e-06
Slc26a10	74.2727	-0.644962	0.252303	2.5563	0.0105791	0.0480725
Gm12500	65.4566	-0.64539	0.235072	2.7455	0.00604195	0.0309927
Paqr7	134.418	-0.645529	0.167587	3.8519	0.000117206	0.00118705
Tmem64	265.709	-0.646922	0.11096	5.83022	5.53556e-09	1.53084e-07
Tnk2	74.246	-0.647022	0.185863	3.48117	0.000499221	0.00403307
Scamp2	313.438	-0.647847	0.166398	3.89337	9.88632e-05	0.00102834
Usp2	54.7902	-0.648638	0.22158	2.92733	0.00341882	0.0197599
Chrnb2	203.409	-0.649746	0.162029	4.01006	6.07023e-05	0.000679895
Slc44a2	327.62	-0.650574	0.178845	3.63764	0.000275149	0.00244058
Scfd2	144.464	-0.650874	0.156978	4.14627	3.3793e-05	0.000414001
Gtpbp1	628.849	-0.651071	0.0916511	7.1038	1.21371e-12	5.68109e-11
Neurl3	129.507	-0.652287	0.203344	3.20781	0.00133752	0.0092058
Git1	163.488	-0.65258	0.212029	3.07779	0.00208539	0.0132659
Pomt1	131.42	-0.652605	0.169681	3.84607	0.000120028	0.00121033
Rassf3	261.124	-0.652749	0.110204	5.92309	3.15943e-09	9.13861e-08
4930579G24Rik	112.718	-0.653051	0.16108	4.05421	5.03039e-05	0.000580317
Pcx	82.9603	-0.653416	0.208041	3.14081	0.00168482	0.0111637
Aldh18a1	1125.08	-0.654426	0.0904199	7.23763	4.56579e-13	2.22743e-11
Map3k4	399.593	-0.654574	0.104898	6.24013	4.37202e-10	1.44915e-08
Brip1	292.845	-0.654689	0.114987	5.69358	1.24406e-08	3.23385e-07
Sesn1	310.693	-0.655731	0.118086	5.55299	2.80827e-08	6.83807e-07
Ttll5	115.421	-0.656207	0.181152	3.62242	0.000291861	0.00256745
Setd7	256.529	-0.656823	0.18591	3.53302	0.000410836	0.00342487
Ncdn	261.47	-0.65715	0.119148	5.51541	3.47959e-08	8.36974e-07
Als2cl	169.849	-0.657162	0.157715	4.16678	3.08928e-05	0.000383874
Sema5a	90.4646	-0.657374	0.219536	2.99438	0.00274999	0.0165405
Elf4	61.0029	-0.657802	0.249583	2.63561	0.00839866	0.0401682
Tprn	104.697	-0.658071	0.19644	3.34999	0.000808137	0.00604575
Pprc1	112.718	-0.658264	0.214123	3.07424	0.00211042	0.0133791
Gpatch8	221.732	-0.658292	0.138551	4.75126	2.02152e-06	3.42817e-05
Patz1	267.765	-0.658464	0.132305	4.97686	6.4625e-07	1.25579e-05
Prdm2	128.441	-0.65876	0.21802	3.02156	0.00251473	0.0154234
Trrap	313.637	-0.6589	0.222467	2.96179	0.00305855	0.0179865
Zfp512b	65.252	-0.659108	0.250672	2.62936	0.00855447	0.0407544
Fam83d	83.7412	-0.660897	0.194987	3.38944	0.000700352	0.00537285
Iqgap3	788.882	-0.661126	0.0883338	7.48441	7.1869e-14	3.80055e-12
Ehmt1	360.821	-0.661152	0.103989	6.3579	2.04537e-10	7.17432e-09
Sipa1l1	108.52	-0.661457	0.19761	3.34729	0.000816072	0.00609524
Chd4	1917.55	-0.661859	0.0987161	6.70467	2.01865e-11	7.98979e-10
Dhcr7	86.2729	-0.662866	0.219863	3.01491	0.00257056	0.0156895
Fam234a	80.3702	-0.663178	0.221004	3.00074	0.0026932	0.016259
Rcan3	282.786	-0.66418	0.1114	5.96213	2.48978e-09	7.43446e-08
Fos	185.296	-0.664597	0.180505	3.68187	0.000231526	0.00210459
Mfsd10	313.693	-0.66462	0.162652	4.08615	4.386e-05	0.000517174
Dock8	450.754	-0.664737	0.159995	4.15473	3.25666e-05	0.000401748
Ankrd44	154.012	-0.664971	0.148445	4.47958	7.47889e-06	0.000109014
Wdhd1	490.182	-0.665335	0.0892561	7.45422	9.04008e-14	4.70866e-12
Oxa1l	436.506	-0.665437	0.108803	6.11597	9.5971e-10	3.02888e-08
Fbxl20	146.529	-0.665445	0.157429	4.22696	2.36866e-05	0.000302469
Galnt10	97.8812	-0.668552	0.194835	3.43137	0.000600546	0.0047136
Cdkn1b	338.687	-0.668948	0.134572	4.97094	6.66282e-07	1.2911e-05
Snx24	129.34	-0.6697	0.170042	3.93843	8.20167e-05	0.000886382
Rnf227	46.5766	-0.669798	0.246658	2.71549	0.00661779	0.0334024
Cit	91.4929	-0.67007	0.227936	2.93973	0.00328501	0.0191235
Sfi1	199.551	-0.670912	0.159333	4.21075	2.54529e-05	0.000321761
Tsc2	142.53	-0.671307	0.177983	3.77174	0.000162115	0.00155439
Mef2c	1192	-0.67169	0.099219	6.76978	1.28981e-11	5.19486e-10
Slc35c1	87.4661	-0.671878	0.239516	2.80515	0.00502931	0.0269039
Ccnf	487.003	-0.672153	0.1176	5.71559	1.09326e-08	2.86876e-07
Rassf2	348.253	-0.672253	0.11451	5.87067	4.34027e-09	1.21977e-07
Kat7	448.439	-0.672744	0.13933	4.82844	1.37608e-06	2.45546e-05
Atg9a	79.9124	-0.672805	0.240251	2.80042	0.00510354	0.0272169
Plod1	642.658	-0.673583	0.105907	6.36013	2.01586e-10	7.08876e-09
Cdkn2c	500.955	-0.673947	0.127808	5.27312	1.34125e-07	2.93571e-06
Rbl1	491.927	-0.674238	0.100854	6.68531	2.3044e-11	9.0703e-10
Mettl7a1	96.8348	-0.674247	0.189547	3.55715	0.000374894	0.00317441
Fermt3	2136.87	-0.674464	0.114729	5.87875	4.13388e-09	1.16888e-07
Dpysl2	248.57	-0.674649	0.151547	4.45174	8.51772e-06	0.000121788
Crtap	133.374	-0.675432	0.242246	2.78821	0.00529999	0.0279526
Slc38a2	1951.73	-0.676282	0.0951012	7.11118	1.15057e-12	5.40378e-11
Slc49a4	66.9013	-0.676603	0.233838	2.89347	0.0038101	0.0215553
Rhobtb2	69.3096	-0.676979	0.225192	3.00623	0.0026451	0.0160244
AU020206	133.224	-0.678242	0.187128	3.62448	0.00028954	0.00255027
Pxk	286.325	-0.678536	0.131622	5.15517	2.53403e-07	5.26371e-06
Arrb1	686.027	-0.679364	0.090158	7.53526	4.87347e-14	2.597e-12
Slc7a5	870.138	-0.679458	0.099365	6.83801	8.03028e-12	3.36132e-10
Vars	964.9	-0.679647	0.117404	5.78896	7.08225e-09	1.92401e-07
Tut4	180.535	-0.680677	0.219866	3.09587	0.00196237	0.0126103
Rgs11	72.4851	-0.681097	0.240372	2.83351	0.00460392	0.0250441
Sema6b	263.907	-0.681908	0.144332	4.72458	2.30597e-06	3.81984e-05
Enc1	187.198	-0.682428	0.142032	4.80475	1.54945e-06	2.73125e-05
Map3k14	99.8406	-0.684115	0.171107	3.99816	6.38357e-05	0.000709827
Bend3	72.9412	-0.684991	0.210386	3.25587	0.00113044	0.00797061
Exo1	214.492	-0.685881	0.138526	4.95128	7.37268e-07	1.41089e-05
B4galt1	253.63	-0.687191	0.152484	4.50665	6.58581e-06	9.69675e-05
Nlrp10	110.235	-0.687566	0.177062	3.88318	0.000103097	0.00106598
Zscan22	42.899	-0.687835	0.268348	2.56322	0.0103707	0.0473275
Huwe1	1443.17	-0.689739	0.170322	4.04961	5.13021e-05	0.000589868
Tnrc6c	95.4356	-0.690404	0.189019	3.65256	0.000259638	0.00232533
Stx2	284.091	-0.69046	0.11614	5.94508	2.76323e-09	8.14564e-08
Slc25a45	298.966	-0.691515	0.105617	6.54741	5.85447e-11	2.18635e-09
Cdca5	265.174	-0.692192	0.142931	4.84284	1.27995e-06	2.30009e-05
Dapp1	181.983	-0.692618	0.136958	5.05715	4.25568e-07	8.47161e-06
Arhgap39	95.0348	-0.693641	0.242441	2.86108	0.00422207	0.0234081
Sipa1l3	45.6306	-0.693744	0.264344	2.62439	0.00868034	0.0412011
Arid5a	162.27	-0.694298	0.167696	4.14022	3.46975e-05	0.000424085
Ube4b	273.525	-0.694303	0.208243	3.33411	0.000855729	0.0063199
Zscan29	161.06	-0.695015	0.138313	5.02495	5.03567e-07	9.88233e-06
Ska3	194.601	-0.695483	0.146705	4.74069	2.12995e-06	3.55977e-05
Abi3	48.6715	-0.695842	0.262495	2.65087	0.0080284	0.0387979
Mical3	83.9723	-0.696056	0.21274	3.27186	0.00106841	0.00759512
Tbc1d22b	56.3543	-0.696179	0.265948	2.61772	0.00885184	0.0418076
Ube3b	218.668	-0.696791	0.16868	4.13085	3.61418e-05	0.000438865
Kmt2b	89.5994	-0.69772	0.249224	2.79957	0.00511706	0.0272785
Lpin1	94.2434	-0.69788	0.234771	2.9726	0.00295292	0.0174554
Rnf157	160.801	-0.699062	0.168896	4.139	3.48821e-05	0.000425808
Tmem184b	193.11	-0.701471	0.187189	3.74739	0.000178687	0.00168301
Bmyc	92.2095	-0.702607	0.208713	3.36639	0.000761602	0.00575354
Chtf18	216.183	-0.703508	0.151086	4.65633	3.2189e-06	5.17376e-05
Rps6ka5	163.23	-0.703949	0.167813	4.19485	2.73049e-05	0.000342052
Rnasel	88.9883	-0.704809	0.263892	2.67083	0.00756645	0.0370828
Arhgap17	129.593	-0.704963	0.227101	3.10418	0.00190804	0.0123244
Mink1	366.183	-0.705632	0.143795	4.90722	9.2377e-07	1.72259e-05
Csk	387.793	-0.707305	0.0994255	7.11391	1.12797e-12	5.33381e-11
Dennd2c	99.4456	-0.707375	0.18937	3.73541	0.000187408	0.00175323
Zmynd8	503.077	-0.707578	0.161125	4.39149	1.12578e-05	0.00015676
Sema4a	226.042	-0.707758	0.16961	4.17286	3.00804e-05	0.000375126
Nr1d2	148.436	-0.708198	0.152127	4.65532	3.23485e-06	5.19337e-05
Tarsl2	85.3801	-0.708476	0.270004	2.62395	0.00869174	0.0412411
Ppm1e	43.8362	-0.709068	0.238087	2.97819	0.00289956	0.0172123
Gadd45g	52.1787	-0.709185	0.255657	2.77397	0.00553764	0.0289415
Dennd1a	50.0588	-0.709738	0.275821	2.57318	0.0100769	0.0462608
Tspan13	53.8524	-0.712069	0.259163	2.74758	0.00600372	0.0308652
Erf	202.326	-0.713678	0.195304	3.65419	0.000257992	0.00231208
Slc43a2	526.884	-0.717022	0.117891	6.0821	1.18621e-09	3.68496e-08
Msh6	668.015	-0.717587	0.121668	5.8979	3.68146e-09	1.04952e-07
B4galnt1	333.876	-0.718935	0.175229	4.10283	4.08119e-05	0.000487877
Wdfy4	959.955	-0.721048	0.103054	6.99681	2.61859e-12	1.18178e-10
Phf21a	63.2845	-0.722143	0.231509	3.11929	0.00181289	0.0118647
Gpr146	171.707	-0.722175	0.146223	4.93885	7.85852e-07	1.4915e-05
Rnf166	171.522	-0.723698	0.150516	4.8081	1.52372e-06	2.69619e-05
Zfp41	97.2999	-0.723962	0.183921	3.93626	8.27623e-05	0.000893047
Bcl2	130.252	-0.724482	0.15785	4.58967	4.4394e-06	6.84943e-05
Tom1l2	144.913	-0.726442	0.186992	3.88489	0.000102377	0.00105932
Adcy9	83.7899	-0.727699	0.194014	3.75076	0.0001763	0.00166619
Wdr76	199.152	-0.729792	0.157917	4.62137	3.81219e-06	6.00886e-05
Abcc5	329.419	-0.730968	0.13237	5.52217	3.34842e-08	8.08228e-07
Prrc2b	187.348	-0.731264	0.22207	3.29294	0.000991455	0.0071248
Kdm4b	158.812	-0.73233	0.1526	4.79901	1.59453e-06	2.80525e-05
Tubgcp6	282.264	-0.73251	0.121966	6.00584	1.90343e-09	5.77068e-08
Rasa3	928.357	-0.733615	0.0706162	10.3888	2.78969e-25	3.61226e-23
Slc1a4	230.316	-0.734618	0.134689	5.45418	4.91992e-08	1.1495e-06
Hk1	479.674	-0.736573	0.111286	6.61875	3.62239e-11	1.39025e-09
Lmf2	139.864	-0.736757	0.21802	3.37931	0.000726668	0.00555016
4931414P19Rik	58.3842	-0.737544	0.243752	3.02579	0.00247984	0.0152892
Ighm	455.518	-0.737674	0.157366	4.68762	2.76398e-06	4.52125e-05
Wdtc1	72.344	-0.7381	0.229891	3.21065	0.00132435	0.00914698
Cry2	65.4509	-0.740292	0.20759	3.56612	0.000362307	0.00308719
Psrc1	165.937	-0.741039	0.140348	5.28003	1.29165e-07	2.8361e-06
Mbp	426.778	-0.742912	0.0938667	7.91454	2.48177e-15	1.5919e-13
Fam217b	57.0136	-0.743169	0.26116	2.84565	0.00443214	0.0242813
Fgd3	355.737	-0.743363	0.145012	5.12621	2.95628e-07	6.08606e-06
9130221H12Rik	83.0903	-0.7434	0.231735	3.20797	0.00133674	0.00920503
Fam13c	93.2824	-0.744968	0.251199	2.96565	0.00302044	0.0178002
Zfp142	87.8408	-0.745134	0.187448	3.97514	7.03365e-05	0.000777743
Tsc22d3	131.163	-0.75157	0.183241	4.10155	4.10396e-05	0.000488991
Fam168a	109.691	-0.751773	0.214784	3.50014	0.000465014	0.00380104
Gtse1	235.29	-0.751773	0.158526	4.74228	2.11326e-06	3.54041e-05
Lrrc45	135.553	-0.753198	0.186106	4.04714	5.18479e-05	0.000594171
Nfam1	430.001	-0.753306	0.147807	5.09655	3.45893e-07	7.01662e-06
Gga3	99.5477	-0.754051	0.179205	4.20775	2.57921e-05	0.000324864
Ift140	217.58	-0.754659	0.132503	5.69542	1.23065e-08	3.20502e-07
Zbtb40	88.5313	-0.755116	0.206058	3.66457	0.00024775	0.00223184
Tshz3	52.9746	-0.755164	0.251519	3.00241	0.0026785	0.0161843
Ncapd2	932.942	-0.756402	0.085497	8.84712	8.98083e-19	7.87528e-17
H6pd	240.284	-0.757178	0.108024	7.00937	2.39385e-12	1.08388e-10
Hmg20a	125.534	-0.757879	0.19362	3.91425	9.06861e-05	0.000962064
Kif14	197.274	-0.758186	0.209603	3.61725	0.000297745	0.00261589
Ank2	122.766	-0.758454	0.180564	4.20046	2.66368e-05	0.000334287
Nlrc3	46.1879	-0.759411	0.290201	2.61684	0.00887473	0.0418942
Clec4a3	44.6946	-0.760951	0.26615	2.85911	0.00424836	0.0234977
Dag1	208.474	-0.761031	0.170965	4.45139	8.5317e-06	0.000121863
Mfge8	262.939	-0.761254	0.145919	5.21696	1.81884e-07	3.85321e-06
Prag1	102.439	-0.761659	0.214852	3.54505	0.000392546	0.00328624
Pald1	121.6	-0.762634	0.179476	4.24922	2.14513e-05	0.000276385
Jmy	148.486	-0.764513	0.164879	4.6368	3.53844e-06	5.6286e-05
Dnmt1	2580.18	-0.764666	0.101081	7.56487	3.88243e-14	2.10412e-12
Amigo1	62.0507	-0.764938	0.206495	3.70439	0.000211898	0.00196116
Med12	269.414	-0.764976	0.185595	4.12175	3.76e-05	0.000454183
Chac1	160.654	-0.765238	0.189715	4.03361	5.49258e-05	0.000622747
Zswim9	44.5778	-0.765389	0.261807	2.92349	0.00346129	0.0199341
AI837181	190.438	-0.766415	0.166661	4.59865	4.25235e-06	6.59758e-05
Slc25a22	119.846	-0.766451	0.208432	3.67722	0.000235787	0.00213658
Man2a2	527.779	-0.766752	0.0827343	9.26765	1.90296e-20	1.91055e-18
Zfp335	122.238	-0.766855	0.17979	4.26527	1.99661e-05	0.000259747
Sbk1	33.7465	-0.766907	0.286665	2.67527	0.00746681	0.0366854
Fam160a2	83.0332	-0.76875	0.199983	3.84408	0.000121007	0.00121754
Espl1	310.52	-0.769613	0.158271	4.86263	1.15838e-06	2.10345e-05
Lyl1	576.28	-0.770431	0.126649	6.08319	1.17811e-09	3.66804e-08
Xrcc3	47.9493	-0.770528	0.260895	2.9534	0.00314291	0.0184279
Phlpp2	91.4095	-0.770608	0.214978	3.58459	0.000337613	0.00290175
Tanc1	202.863	-0.771381	0.128887	5.98492	2.16495e-09	6.52074e-08
Sec31a	476.503	-0.771859	0.113875	6.7781	1.21769e-11	4.93308e-10
Ttc38	42.913	-0.772983	0.288982	2.67485	0.00747622	0.0367186
Rassf7	38.6524	-0.77344	0.275699	2.80538	0.0050257	0.0269039
Scap	344.056	-0.774034	0.123038	6.291	3.15419e-10	1.0871e-08
Cramp1l	80.4221	-0.775098	0.248707	3.11651	0.00183004	0.0119488
Pik3cd	802.725	-0.777349	0.0948156	8.19853	2.43335e-16	1.6857e-14
Slc8a1	178.354	-0.777723	0.169217	4.596	4.30686e-06	6.65977e-05
Aunip	44.3419	-0.778586	0.265421	2.93339	0.00335277	0.0194598
Haspin	153.501	-0.778908	0.150817	5.16459	2.40964e-07	5.01286e-06
Tmem131l	184.697	-0.779083	0.134527	5.79128	6.98505e-09	1.90133e-07
Pigo	68.9017	-0.779826	0.232022	3.361	0.000776617	0.00583832
Taf4	37.998	-0.780949	0.275702	2.83258	0.00461743	0.0250782
Cdc6	289.811	-0.781614	0.115999	6.73813	1.60435e-11	6.40585e-10
Tep1	300.707	-0.781637	0.124876	6.25931	3.86695e-10	1.30994e-08
Zfp219	110.25	-0.783567	0.191468	4.09241	4.26908e-05	0.000505972
Kdm3b	411.585	-0.783922	0.102407	7.65495	1.93382e-14	1.0936e-12
Klhl24	433.759	-0.784118	0.126037	6.22134	4.92927e-10	1.62221e-08
Hdac9	130.289	-0.784388	0.174602	4.49244	7.04103e-06	0.000103122
Ranbp10	214.068	-0.784909	0.141262	5.55641	2.75387e-08	6.71739e-07
Gtf3c5	177.659	-0.785262	0.140795	5.57733	2.44233e-08	6.03182e-07
Lpcat4	87.7835	-0.785424	0.232058	3.38461	0.000712804	0.0054563
Scaf4	107.619	-0.785609	0.259647	3.02569	0.0024807	0.0152892
Pwwp3a	485.867	-0.786899	0.146098	5.38609	7.20077e-08	1.6436e-06
Ttll12	253.87	-0.789711	0.125821	6.27646	3.46366e-10	1.17909e-08
Cntnap1	50.1888	-0.789912	0.246624	3.2029	0.00136053	0.00933635
Ern1	188.677	-0.790424	0.145846	5.41957	5.9744e-08	1.3842e-06
Khnyn	254.684	-0.790499	0.129936	6.08376	1.17399e-09	3.66344e-08
Fgf11	76.6342	-0.791564	0.244743	3.23427	0.00121956	0.00851662
Pitpnc1	56.9572	-0.793685	0.301504	2.63241	0.00847804	0.0404488
Zfand4	42.4855	-0.79384	0.253609	3.13017	0.00174706	0.0114881
Etv5	80.175	-0.794836	0.231221	3.43756	0.00058697	0.00462598
Mbd4	105.113	-0.794899	0.188272	4.22207	2.4207e-05	0.000308284
Rnf169	132.357	-0.795038	0.147785	5.37971	7.46061e-08	1.70011e-06
Emc1	386.943	-0.795623	0.129403	6.14839	7.82721e-10	2.49876e-08
Phf8	218.348	-0.795904	0.165852	4.79889	1.59548e-06	2.80525e-05
Pml	117.251	-0.79811	0.262525	3.04013	0.00236477	0.0146989
Ints5	63.8858	-0.798335	0.285666	2.79465	0.0051956	0.0275383
Hgs	299.184	-0.798788	0.146319	5.45921	4.78259e-08	1.1193e-06
Plxnb2	2122.31	-0.799451	0.11468	6.97112	3.1442e-12	1.40525e-10
Pank1	116.244	-0.800232	0.20732	3.85989	0.000113436	0.00115394
Ninl	72.8834	-0.800294	0.241424	3.31489	0.000916796	0.00667948
Wdr44	48.3204	-0.80058	0.314142	2.54847	0.0108197	0.0489253
Lrrc75a	173.135	-0.801649	0.155171	5.16624	2.38856e-07	4.98397e-06
Tnrc6b	255.797	-0.801912	0.152585	5.25552	1.47606e-07	3.20546e-06
Foxred2	163.554	-0.802837	0.144381	5.56055	2.68921e-08	6.58286e-07
Tmem94	67.2328	-0.802958	0.257953	3.11281	0.00185314	0.0120655
Zfp652	181.267	-0.803063	0.150731	5.3278	9.94074e-08	2.21786e-06
Engase	120.142	-0.804292	0.212083	3.79235	0.000149231	0.00144486
Herc2	703.383	-0.804665	0.107552	7.48163	7.34063e-14	3.85244e-12
Kdm4a	571.937	-0.805738	0.101081	7.97123	1.57108e-15	1.03163e-13
Phf12	110.058	-0.806619	0.224015	3.60074	0.000317311	0.00275633
Cabin1	298.216	-0.807659	0.122461	6.59522	4.24625e-11	1.62071e-09
Calcoco1	72.5191	-0.808449	0.267552	3.02165	0.00251398	0.0154234
Zfp821	39.5095	-0.80885	0.284519	2.84287	0.00447087	0.0244355
Atxn7l1	69.5568	-0.810013	0.296709	2.72999	0.00633367	0.0322503
Rrad	36.3826	-0.812378	0.309885	2.62155	0.00875308	0.0414612
Pou2f1	201.729	-0.812437	0.183137	4.43622	9.15537e-06	0.0001301
Osbpl7	58.2911	-0.815476	0.228741	3.56506	0.000363772	0.00309586
Zbtb8a	54.2724	-0.815757	0.226995	3.59372	0.000325988	0.00281582
Plekhh3	67.6855	-0.816084	0.239638	3.40548	0.000660468	0.00510077
Rbl2	213.891	-0.816767	0.13501	6.04968	1.45138e-09	4.46863e-08
C2cd3	120.062	-0.817177	0.183685	4.44879	8.63536e-06	0.000123216
Foxj2	45.6602	-0.818735	0.315149	2.59793	0.00937879	0.043649
Med16	108.201	-0.819918	0.234408	3.49783	0.000469058	0.00382283
Irgq	84.0097	-0.819978	0.238691	3.43531	0.000591877	0.0046567
Midn	137.137	-0.820065	0.208803	3.92746	8.5847e-05	0.000919884
Tk1	643.622	-0.821916	0.100762	8.15704	3.43326e-16	2.36656e-14
Srsf4	205.298	-0.82382	0.178684	4.61048	4.01735e-06	6.2822e-05
Fam214a	43.0953	-0.82384	0.301348	2.73385	0.00625993	0.0319217
Armc5	117.74	-0.824365	0.187567	4.39504	1.10751e-05	0.000154683
Grn	940.555	-0.825178	0.145879	5.65659	1.5441e-08	3.92542e-07
Ski	233.756	-0.825659	0.139919	5.901	3.61313e-09	1.03216e-07
Scaf1	141.885	-0.826802	0.239363	3.45418	0.000551967	0.00440017
Smad3	70.959	-0.827306	0.206019	4.01567	5.92768e-05	0.000665543
Tob2	210.94	-0.827343	0.144856	5.7115	1.11982e-08	2.93292e-07
Cep164	186.14	-0.829673	0.127606	6.50183	7.93486e-11	2.93166e-09
Rcor3	71.5427	-0.829726	0.192146	4.3182	1.57304e-05	0.000210574
Disp1	64.2656	-0.829735	0.237971	3.4867	0.000489016	0.00396633
Fam117b	156.063	-0.830454	0.190709	4.35456	1.33333e-05	0.000182003
Fam160b1	172.028	-0.831996	0.167609	4.96391	6.90865e-07	1.33128e-05
Dip2b	328.047	-0.832683	0.163221	5.10156	3.36872e-07	6.86376e-06
Fhod1	32.8361	-0.833534	0.300902	2.77011	0.00560369	0.0292527
Cntrob	132.051	-0.8339	0.172559	4.83255	1.34798e-06	2.41295e-05
Fasn	1058.01	-0.834016	0.147291	5.66235	1.49313e-08	3.80982e-07
Dtl	286.357	-0.834598	0.126715	6.58642	4.50568e-11	1.71031e-09
Laptm5	785.633	-0.835435	0.27769	3.00851	0.00262528	0.0159602
Aldh2	1535.73	-0.83652	0.110395	7.57752	3.52223e-14	1.92234e-12
Nup210	354.17	-0.837107	0.125234	6.68434	2.31975e-11	9.10485e-10
Rbm14	219.699	-0.838924	0.156742	5.35227	8.68559e-08	1.96311e-06
Myh9	4122.74	-0.840614	0.150553	5.5835	2.35721e-08	5.83199e-07
Rassf5	231.083	-0.840778	0.149467	5.62517	1.85322e-08	4.66844e-07
Deaf1	69.9434	-0.841269	0.204282	4.11819	3.81865e-05	0.000459927
Smarca4	968.09	-0.841547	0.142072	5.9234	3.15359e-09	9.13861e-08
Hcfc1	481.701	-0.841586	0.139348	6.03944	1.5465e-09	4.75095e-08
Sppl2b	205.262	-0.842381	0.11953	7.04742	1.82266e-12	8.38967e-11
Klf13	146.196	-0.843099	0.205568	4.10131	4.10816e-05	0.000488991
Zcchc14	118.851	-0.844102	0.217792	3.87573	0.000106307	0.0010959
Paqr4	131.843	-0.844903	0.162667	5.19408	2.05736e-07	4.32546e-06
Tln2	131.485	-0.844958	0.208712	4.04843	5.15622e-05	0.000592367
Tctn3	46.3851	-0.845063	0.271275	3.11515	0.0018385	0.0119899
Xdh	193.423	-0.845215	0.173439	4.87326	1.09772e-06	2.01177e-05
Shcbp1l	53.043	-0.847677	0.244085	3.47287	0.000514918	0.00413738
Zfp217	235.289	-0.847931	0.122848	6.90227	5.11783e-12	2.18177e-10
Zc3h4	284.426	-0.848198	0.149796	5.66235	1.49313e-08	3.80982e-07
Castor2	37.4606	-0.848782	0.324612	2.61476	0.00892911	0.0420956
Slx4	123.139	-0.848998	0.199439	4.25693	2.07256e-05	0.00026887
Plekhm1	268.254	-0.85027	0.176229	4.82479	1.40148e-06	2.49263e-05
Gcn1	1005.51	-0.850393	0.118854	7.15493	8.37157e-13	3.99959e-11
Nrm	71.643	-0.852523	0.200637	4.24909	2.14645e-05	0.000276385
Jade1	440.643	-0.853387	0.0897127	9.51244	1.86237e-21	1.98486e-19
Insr	170.978	-0.854026	0.168768	5.06034	4.18508e-07	8.36715e-06
F730043M19Rik	47.8623	-0.855038	0.276713	3.08999	0.00200166	0.0128038
Mark2	156.511	-0.85526	0.171439	4.9887	6.07878e-07	1.18289e-05
Ssbp3	85.4021	-0.856619	0.216981	3.94789	7.88428e-05	0.000857431
Phlpp1	91.4666	-0.857298	0.202954	4.2241	2.39902e-05	0.000306062
Pced1b	31.4437	-0.85905	0.320395	2.68122	0.00733544	0.0362068
Myo18a	348.54	-0.859852	0.119928	7.16975	7.51339e-13	3.60201e-11
Ift27	33.0947	-0.861978	0.32084	2.68663	0.00721773	0.0358172
Arid1b	242.822	-0.861983	0.189445	4.55004	5.3635e-06	8.09492e-05
Ankle1	131.602	-0.862529	0.185615	4.64686	3.37018e-06	5.37948e-05
Zfp36l2	156.999	-0.863135	0.181999	4.74253	2.11069e-06	3.54041e-05
Hlcs	90.04	-0.863183	0.182388	4.73268	2.21577e-06	3.68541e-05
Dop1b	47.2201	-0.863225	0.311562	2.77064	0.00559468	0.0292176
App	1072.61	-0.865545	0.138485	6.25008	4.10243e-10	1.36962e-08
Nol6	330.662	-0.86658	0.14428	6.00624	1.89876e-09	5.76914e-08
Gys1	264.809	-0.869476	0.141272	6.15463	7.52544e-10	2.41354e-08
Pip4k2a	308.692	-0.870569	0.148037	5.88074	4.08445e-09	1.15726e-07
Slc2a8	51.9696	-0.8706	0.241696	3.60204	0.000315725	0.002746
Ssh1	38.4523	-0.871466	0.332391	2.62181	0.0087464	0.0414437
Uhrf1bp1	350.052	-0.874332	0.128107	6.825	8.79278e-12	3.61495e-10
Nup214	196.413	-0.874736	0.183597	4.76443	1.89384e-06	3.23722e-05
Rnase4	110.894	-0.875417	0.230205	3.80278	0.000143083	0.00139902
Hectd4	92.1372	-0.87567	0.262076	3.34128	0.000833921	0.00619184
Foxm1	174.216	-0.875725	0.224102	3.9077	9.31799e-05	0.000980264
Nfix	67.3983	-0.878484	0.246385	3.5655	0.00036317	0.00309264
Tcof1	425.398	-0.878667	0.177069	4.96228	6.9672e-07	1.3407e-05
Ncoa2	197.841	-0.879222	0.180104	4.88176	1.05145e-06	1.93464e-05
Bag6	301.404	-0.880645	0.170889	5.1533	2.55941e-07	5.30054e-06
Lipe	148.808	-0.881047	0.148889	5.91748	3.26919e-09	9.39721e-08
Pacs1	39.3025	-0.88118	0.294947	2.98758	0.00281193	0.0168291
Accs	67.4618	-0.88119	0.251106	3.50923	0.000449403	0.00368868
Skiv2l	389.279	-0.881579	0.111902	7.87811	3.32365e-15	2.07429e-13
Gm35558	125.623	-0.885582	0.246605	3.5911	0.000329289	0.00283902
Fanca	201.358	-0.88576	0.132119	6.70427	2.02412e-11	7.98979e-10
Cdan1	129.914	-0.887147	0.177068	5.01021	5.43712e-07	1.0625e-05
Mybl2	285.447	-0.887392	0.116682	7.60522	2.8442e-14	1.58897e-12
Ccdc88c	61.0934	-0.88821	0.205607	4.31994	1.56073e-05	0.000209129
Coro7	81.8407	-0.889013	0.231384	3.84216	0.000121958	0.00122533
Pan2	85.8569	-0.889523	0.186479	4.77009	1.84143e-06	3.16539e-05
Smarcc2	303.678	-0.890103	0.186555	4.77127	1.83064e-06	3.15467e-05
Dync1h1	3242.12	-0.891177	0.108071	8.24619	1.63529e-16	1.15597e-14
Szt2	74.8333	-0.893328	0.24149	3.69923	0.000216251	0.00198685
A230005M16Rik	55.7371	-0.893391	0.234641	3.80748	0.000140388	0.00137753
Fes	842.378	-0.894975	0.0840925	10.6427	1.88505e-26	2.58588e-24
Bcl7a	61.1878	-0.901807	0.305517	2.95174	0.0031599	0.0184962
Haus4	149.794	-0.905381	0.139889	6.47214	9.66221e-11	3.53219e-09
Sap130	89.5338	-0.907606	0.221984	4.0886	4.33976e-05	0.000513471
Cep97	67.0008	-0.908364	0.239025	3.80029	0.000144525	0.00141006
D330041H03Rik	45.2269	-0.908603	0.26989	3.36656	0.000761108	0.00575294
Impa2	146.269	-0.908677	0.190827	4.7618	1.91876e-06	3.26589e-05
Gstm1	38.3979	-0.913626	0.350845	2.60407	0.00921244	0.0430562
Il15ra	39.5364	-0.913869	0.270773	3.37504	0.000738063	0.00561552
Ptpro	280.037	-0.915099	0.125486	7.29246	3.04338e-13	1.51676e-11
Abca3	248.029	-0.915744	0.141408	6.47591	9.42448e-11	3.46356e-09
Fam53b	147.477	-0.916493	0.169588	5.40424	6.50839e-08	1.49294e-06
Clspn	339.169	-0.919402	0.141211	6.51086	7.47205e-11	2.76806e-09
Man1c1	299.297	-0.920575	0.121445	7.58019	3.45058e-14	1.90469e-12
Fbxo21	248.967	-0.920701	0.113038	8.14507	3.79074e-16	2.60004e-14
Ampd2	578.781	-0.921194	0.103377	8.91098	5.05836e-19	4.55088e-17
Elmsan1	252.185	-0.92196	0.16276	5.66455	1.47409e-08	3.78916e-07
Fut10	62.697	-0.921986	0.227283	4.05655	4.98032e-05	0.0005755
Mdc1	160.177	-0.922769	0.22973	4.01675	5.90055e-05	0.000663035
Prdm10	82.9199	-0.923119	0.20264	4.55546	5.22711e-06	7.90629e-05
Ciz1	190.572	-0.92416	0.144072	6.41456	1.41226e-10	5.06914e-09
Sin3a	418.392	-0.924492	0.128707	7.18293	6.82317e-13	3.28246e-11
Bcor	170.498	-0.924659	0.155021	5.96474	2.4503e-09	7.33238e-08
Atp1a3	66.7983	-0.9247	0.344347	2.68537	0.00724496	0.0359009
Dexi	37.6777	-0.924998	0.307044	3.01259	0.00259025	0.0157888
Vamp1	73.1372	-0.926136	0.248711	3.72375	0.000196289	0.00182768
Kbtbd11	757	-0.926977	0.128153	7.23338	4.71105e-13	2.29023e-11
St8sia4	1088.47	-0.927517	0.116194	7.98252	1.4338e-15	9.45967e-14
Mtmr4	203.923	-0.931675	0.156941	5.93648	2.91208e-09	8.512e-08
Atxn7l2	32.755	-0.932041	0.301847	3.08779	0.00201651	0.0128715
Pcyox1l	99.833	-0.932306	0.174962	5.32862	9.89613e-08	2.21146e-06
Abcg1	442.354	-0.93236	0.10877	8.57188	1.01809e-17	7.9693e-16
Ints1	417.755	-0.934391	0.125967	7.41773	1.19144e-13	6.13656e-12
Notch2	974.987	-0.934993	0.118679	7.87832	3.31806e-15	2.07429e-13
Btbd2	56.4923	-0.937654	0.246841	3.79862	0.000145503	0.00141769
Pltp	307.403	-0.93795	0.157216	5.966	2.43134e-09	7.29138e-08
Wdr90	129.201	-0.939291	0.179006	5.24726	1.54379e-07	3.3213e-06
Pcnx3	143.633	-0.940565	0.192165	4.89458	9.85177e-07	1.82238e-05
Gm46620	580.803	-0.940738	0.197098	4.77293	1.81562e-06	3.1405e-05
Alyref2	35.3486	-0.941626	0.336032	2.80219	0.00507574	0.0270895
Kif13a	73.6388	-0.943126	0.211812	4.45265	8.48163e-06	0.000121398
Tsc22d4	162.826	-0.943516	0.158743	5.94367	2.78716e-09	8.19874e-08
Gm37844	115.076	-0.943926	0.207699	4.54469	5.50154e-06	8.24933e-05
Tifa	123.519	-0.944865	0.218959	4.31525	1.59422e-05	0.000212793
Depdc1b	83.006	-0.94491	0.220343	4.28835	1.80003e-05	0.000237972
Acox3	199.791	-0.94591	0.152744	6.19278	5.91107e-10	1.92701e-08
Abl1	182.246	-0.94678	0.137483	6.88651	5.71775e-12	2.42261e-10
Cbx6	200.872	-0.947359	0.163041	5.81057	6.22606e-09	1.70816e-07
Cnnm4	105.067	-0.947504	0.167258	5.66493	1.47086e-08	3.78788e-07
Themis2	407.949	-0.950185	0.120459	7.88804	3.06976e-15	1.94208e-13
Mtmr3	494.18	-0.950695	0.123459	7.70051	1.35528e-14	7.85666e-13
Fblim1	39.7317	-0.950935	0.336485	2.82608	0.00471212	0.0255224
Slc12a9	117.252	-0.953884	0.222068	4.29545	1.74338e-05	0.000231144
Ubald1	55.43	-0.954708	0.267927	3.56331	0.000366209	0.00311468
Cic	144.671	-0.956489	0.231267	4.13587	3.53616e-05	0.000431281
Nxpe3	39.5308	-0.957361	0.336285	2.84687	0.0044151	0.024207
Zfyve26	159.955	-0.958781	0.200241	4.78814	1.68334e-06	2.93736e-05
Gm49338	29.5031	-0.959634	0.353054	2.7181	0.00656585	0.0331886
Zer1	40.2495	-0.9608	0.333011	2.88519	0.00391177	0.0219958
Vars2	163.781	-0.962117	0.150673	6.38545	1.70889e-10	6.08654e-09
Pcyox1	354.698	-0.962585	0.107096	8.98808	2.51597e-19	2.35532e-17
Cad	808.027	-0.962942	0.12708	7.57745	3.52417e-14	1.92234e-12
Hip1	152.03	-0.963354	0.164179	5.86771	4.4185e-09	1.23673e-07
Dhx37	92.7862	-0.964929	0.209593	4.60383	4.14795e-06	6.46454e-05
Rxra	64.9688	-0.965227	0.212161	4.5495	5.37737e-06	8.10701e-05
Ctdsp2	84.4548	-0.965425	0.219421	4.39986	1.08319e-05	0.000151438
Abca7	222.355	-0.967171	0.139468	6.93472	4.07023e-12	1.79026e-10
Cds1	26.9089	-0.968388	0.369563	2.62036	0.00878367	0.0415635
Rab27a	51.2915	-0.973871	0.234725	4.14899	3.33948e-05	0.000409819
Acad12	46.5809	-0.973889	0.308336	3.15853	0.00158566	0.0106674
Gm37606	24.7451	-0.974737	0.370163	2.63326	0.00845691	0.0403758
Plxna2	160.77	-0.976971	0.158085	6.18003	6.40887e-10	2.07465e-08
Zbtb45	50.2104	-0.977743	0.252542	3.8716	0.000108124	0.0011105
Gm5884	25.8606	-0.978584	0.374627	2.61216	0.00899732	0.0422713
Esyt1	976.013	-0.978616	0.132884	7.36445	1.77885e-13	9.02783e-12
Arid5b	112.84	-0.97923	0.232029	4.2203	2.43977e-05	0.000309835
Gm17092	53.7034	-0.979594	0.373126	2.62537	0.00865548	0.0410972
Ptch1	118.314	-0.979912	0.173056	5.66239	1.49277e-08	3.80982e-07
Nav2	88.0153	-0.983068	0.342252	2.87235	0.00407432	0.0227712
Abcd1	226.773	-0.985852	0.193178	5.10334	3.33709e-07	6.80934e-06
Wasf2	340.885	-0.98691	0.195508	5.04791	4.46664e-07	8.85341e-06
Nemp2	52.2689	-0.987072	0.252444	3.91006	9.22727e-05	0.000972936
Mfap1b	18.2912	-0.989	0.38801	2.54891	0.0108061	0.0489117
Hdac5	586.508	-0.990844	0.108882	9.10013	9.02255e-20	8.74178e-18
Rbm38	45.2067	-0.992668	0.331158	2.99757	0.00272142	0.0164007
Pianp	43.38	-0.993214	0.315643	3.14664	0.00165158	0.0109907
N4bp3	38.9741	-0.993564	0.268632	3.6986	0.000216788	0.00198914
Calhm2	123.274	-0.993941	0.171827	5.78454	7.27115e-09	1.96761e-07
Tmem63a	100.755	-0.994483	0.192264	5.17248	2.3101e-07	4.84213e-06
Sfxn3	59.2747	-0.99654	0.239249	4.16529	3.10959e-05	0.000385706
Kmt5c	138.425	-0.999327	0.164922	6.05938	1.36647e-09	4.21659e-08
Lrrk1	235.819	-1.00136	0.121766	8.22367	1.97374e-16	1.37999e-14
Brd3	111.602	-1.00409	0.224027	4.48202	7.39403e-06	0.00010795
Zbtb12	41.6189	-1.00493	0.265145	3.7901	0.00015059	0.001457
Pla2g6	62.1162	-1.00645	0.254011	3.96224	7.42491e-05	0.000814029
Tgfbr2	818.951	-1.00726	0.0899115	11.2028	3.94865e-29	5.88264e-27
Vac14	267.493	-1.00845	0.129892	7.76376	8.24508e-15	4.96676e-13
Prex1	341.592	-1.01067	0.111469	9.06687	1.22481e-19	1.17032e-17
Alox5	129.941	-1.01248	0.215882	4.68997	2.73247e-06	4.48028e-05
Numa1	1064.39	-1.01351	0.116323	8.71287	2.96265e-18	2.45793e-16
Cnnm3	33.8813	-1.01434	0.341089	2.97383	0.0029411	0.0174066
Arhgef40	36.1819	-1.01438	0.272377	3.72415	0.000195973	0.00182596
Wdr6	231.775	-1.01496	0.169918	5.97323	2.32599e-09	6.99059e-08
Pcnt	212.062	-1.015	0.205416	4.94119	7.7648e-07	1.47574e-05
Pax6	139.651	-1.01852	0.154553	6.59006	4.39653e-11	1.67346e-09
Hook2	83.2443	-1.01948	0.24588	4.14626	3.37954e-05	0.000414001
Kif18b	202.772	-1.02017	0.167165	6.10277	1.04248e-09	3.26776e-08
Nbeal2	91.2209	-1.02074	0.214257	4.76407	1.89724e-06	3.23722e-05
Mfsd13a	54.916	-1.02114	0.307862	3.31687	0.000910306	0.00664854
Ccdc142	20.3732	-1.02238	0.402604	2.53943	0.0111034	0.0499149
2900052L18Rik	22.1646	-1.0224	0.374154	2.73255	0.00628453	0.0320354
Zc3h3	43.1069	-1.0229	0.304285	3.36165	0.000774781	0.00583401
Mrtfa	55.8693	-1.02339	0.266732	3.83678	0.000124659	0.00124614
Crtc3	37.3875	-1.02488	0.304894	3.36144	0.000775385	0.0058354
Trp53i13	35.1261	-1.02557	0.387448	2.64698	0.00812142	0.0391408
Zfp296	31.359	-1.02645	0.33384	3.07467	0.00210736	0.013375
Zfp710	532.843	-1.0301	0.176723	5.82891	5.5791e-09	1.53981e-07
Slc29a3	26.7958	-1.03138	0.381571	2.70298	0.00687211	0.0344229
Bicral	45.9766	-1.03202	0.375838	2.74591	0.00603441	0.0309654
Fat1	254.93	-1.03243	0.216729	4.76369	1.90083e-06	3.23936e-05
Madd	229.76	-1.03256	0.134363	7.68487	1.53147e-14	8.80434e-13
Gnat2	19.871	-1.03371	0.373602	2.76688	0.00565961	0.0294379
Neurl1b	99.3692	-1.03579	0.173931	5.95516	2.59818e-09	7.70831e-08
Zfp526	47.3462	-1.03624	0.266623	3.88652	0.00010169	0.00105457
Lrrc20	85.5584	-1.03844	0.184698	5.62238	1.88349e-08	4.73607e-07
Itprip	36.1981	-1.03935	0.268703	3.86803	0.000109718	0.00112436
Ndor1	47.5572	-1.0399	0.257329	4.04113	5.31937e-05	0.000606676
Ppargc1b	45.052	-1.04221	0.272121	3.82995	0.000128171	0.00127298
Gm28417	42.4676	-1.0437	0.277153	3.76581	0.000166009	0.00158406
Zfp608	47.4587	-1.04621	0.269535	3.88154	0.000103797	0.00107204
Kifc3	239.882	-1.04794	0.141824	7.38898	1.47957e-13	7.53657e-12
Wdr62	55.7717	-1.05052	0.255965	4.10415	4.05808e-05	0.000485533
C130050O18Rik	197.87	-1.05393	0.157915	6.67404	2.4886e-11	9.73998e-10
Kif24	94.3654	-1.05439	0.205071	5.14159	2.7243e-07	5.63361e-06
Slx1b	70.5686	-1.06677	0.229279	4.65272	3.27586e-06	5.241e-05
Polrmt	187.204	-1.06896	0.151902	7.03716	1.96196e-12	8.94175e-11
Map3k1	427.945	-1.07036	0.134564	7.95425	1.80214e-15	1.17777e-13
Zfp319	55.8871	-1.0725	0.213214	5.03019	4.89999e-07	9.64338e-06
Cpt1a	498.848	-1.07275	0.0981768	10.9267	8.58891e-28	1.20201e-25
Rarres2	26.8245	-1.07407	0.380452	2.82314	0.0047556	0.0256835
Phyhipl	31.0636	-1.07515	0.396333	2.71273	0.00667305	0.0336445
Timeless	411.456	-1.07725	0.11655	9.24277	2.4019e-20	2.39412e-18
Prtg	64.0062	-1.07816	0.212462	5.07462	3.88271e-07	7.79638e-06
Arl4c	30.9588	-1.08036	0.386723	2.79363	0.00521199	0.0275724
Otud1	32.0714	-1.08105	0.29652	3.64578	0.000266585	0.00237986
Fv1	19.9019	-1.08363	0.392102	2.76365	0.00571593	0.0296719
Zfp773	28.7986	-1.08693	0.327676	3.31708	0.000909639	0.00664718
Dgkg	29.1354	-1.09023	0.323105	3.37422	0.00074024	0.00562899
Sipa1	355.83	-1.09036	0.12148	8.97561	2.81781e-19	2.62019e-17
Gas6	21.4945	-1.09223	0.394759	2.76684	0.00566024	0.0294379
Xylb	26.7645	-1.10227	0.333693	3.30325	0.000955723	0.00690023
Zfhx2	20.8691	-1.10275	0.401277	2.74811	0.00599396	0.0308264
Tnrc18	90.95	-1.10339	0.244191	4.51857	6.22591e-06	9.21581e-05
Abca2	116.078	-1.10493	0.168296	6.56539	5.18964e-11	1.95336e-09
Ccdc39	18.5628	-1.10509	0.418286	2.64196	0.00824279	0.0396129
Man2b1	403.637	-1.10767	0.129277	8.56818	1.05134e-17	8.18336e-16
Il6ra	349.303	-1.10831	0.114964	9.64054	5.39028e-22	5.97459e-20
Deptor	68.7194	-1.10963	0.21529	5.15413	2.54812e-07	5.28506e-06
Gm42047	487.796	-1.11829	0.140868	7.93856	2.04541e-15	1.32426e-13
Iqsec2	18.7257	-1.12177	0.431841	2.59764	0.00938676	0.0436715
Ttc7	246.435	-1.12199	0.12939	8.67137	4.26957e-18	3.43924e-16
Acd	44.5182	-1.12274	0.371229	3.02438	0.0024914	0.0153411
Klhl33	35.4026	-1.12406	0.386714	2.90669	0.00365281	0.0208099
Fndc10	30.8473	-1.12633	0.329119	3.42227	0.000621013	0.00484467
Rab11fip5	229.808	-1.12703	0.136363	8.2649	1.3981e-16	9.93368e-15
Fam78a	128.68	-1.13061	0.175405	6.44568	1.15081e-10	4.16304e-09
Kif5a	215.937	-1.13841	0.153189	7.43138	1.07472e-13	5.57686e-12
Arhgef11	345.845	-1.14041	0.185118	6.16045	7.25365e-10	2.33719e-08
Dpf1	24.0994	-1.14075	0.401508	2.84116	0.00449502	0.0245343
Slc9a5	35.3601	-1.141	0.321335	3.55081	0.000384053	0.00322684
Foxo3	353.966	-1.14164	0.101256	11.2748	1.74795e-29	2.69088e-27
Abhd15	20.2231	-1.14816	0.432199	2.65657	0.00789406	0.0383123
Fzd8	19.1568	-1.14929	0.419626	2.73884	0.00616567	0.0315339
Pask	150.271	-1.15035	0.167496	6.86789	6.51587e-12	2.74621e-10
Steap3	41.2045	-1.15141	0.321102	3.58581	0.000336032	0.00288996
Maml3	49.4365	-1.15366	0.259774	4.44104	8.95257e-06	0.000127349
Slc12a7	260.926	-1.15657	0.152175	7.60021	2.95647e-14	1.64506e-12
Pidd1	34.2942	-1.15765	0.297027	3.89745	9.72107e-05	0.00101343
Abcd2	66.8096	-1.16564	0.286499	4.06858	4.73001e-05	0.000553032
Inpp5d	676.011	-1.17303	0.109288	10.7333	7.09778e-27	9.83397e-25
Syngap1	18.5335	-1.17356	0.401236	2.92485	0.00344623	0.01987
Cbx4	183.442	-1.17473	0.153057	7.67512	1.65259e-14	9.42251e-13
Natd1	25.6007	-1.18069	0.387308	3.04846	0.00230018	0.0143425
Ung	123.431	-1.18131	0.172008	6.86777	6.52113e-12	2.74621e-10
Stard9	246.741	-1.18319	0.178435	6.63094	3.33554e-11	1.28372e-09
Mafb	44.637	-1.19004	0.317463	3.74861	0.000177817	0.00167824
Rin1	26.9384	-1.19007	0.372955	3.19093	0.00141815	0.00967907
Lrrc71	38.6941	-1.20564	0.301432	3.9997	6.34234e-05	0.000705808
Capn5	49.4238	-1.20648	0.253861	4.75253	2.00889e-06	3.41093e-05
Arhgap27	231.347	-1.21097	0.146883	8.24448	1.65884e-16	1.16666e-14
Rere	104.92	-1.21407	0.238102	5.09896	3.41518e-07	6.93803e-06
Ppfia4	72.429	-1.21704	0.228112	5.33529	9.53893e-08	2.13854e-06
9130604C24Rik	12.403	-1.22165	0.461269	2.64845	0.00808621	0.0390228
Adgre5	56.1313	-1.2233	0.251261	4.86864	1.12371e-06	2.05124e-05
Arhgap45	1012.11	-1.22406	0.0985149	12.4252	1.90867e-35	3.45902e-33
Pdcd4	38.2213	-1.22462	0.343274	3.56746	0.000360452	0.00307516
Gm20342	29.1795	-1.22681	0.391106	3.13676	0.00170825	0.0112865
Zbtb42	18.376	-1.23305	0.414305	2.9762	0.00291847	0.0173021
BC030867	26.2076	-1.23465	0.339157	3.64036	0.000272257	0.00241803
Sh3bp1	18.6758	-1.24031	0.43878	2.82674	0.00470252	0.0254904
Plekhg3	55.9607	-1.24776	0.253803	4.91625	8.82173e-07	1.65169e-05
Frmd4b	425.177	-1.24968	0.125613	9.94861	2.55733e-23	3.02836e-21
Cep131	27.1551	-1.25089	0.340385	3.67492	0.000237922	0.00215171
9930111J21Rik2	102.33	-1.2523	0.27426	4.56611	4.9685e-06	7.5481e-05
Slc6a9	93.7837	-1.2657	0.251286	5.03686	4.73229e-07	9.35319e-06
Tbc1d4	110.368	-1.26875	0.16772	7.56469	3.8878e-14	2.10412e-12
Ripor1	14.718	-1.26954	0.476692	2.66324	0.00773929	0.0377696
Cbx8	87.4952	-1.27372	0.221121	5.76027	8.39784e-09	2.23754e-07
A830035O19Rik	36.8964	-1.27725	0.313772	4.07063	4.68853e-05	0.000550038
Foxk1	43.7702	-1.28061	0.395091	3.24131	0.00118982	0.00833414
Dennd3	50.6462	-1.28704	0.294872	4.36476	1.27264e-05	0.000174924
Btbd3	20.1891	-1.29283	0.422637	3.05897	0.00222101	0.0139277
Trim65	37.2078	-1.29464	0.279029	4.63982	3.48715e-06	5.55339e-05
Tfap4	156.688	-1.307	0.165065	7.91812	2.41126e-15	1.55386e-13
E2f7	37.9409	-1.31988	0.309959	4.25825	2.06037e-05	0.000267539
Shb	24.4885	-1.32867	0.398804	3.33164	0.000863364	0.00635673
G430095P16Rik	21.6645	-1.33479	0.467019	2.8581	0.00426186	0.0235345
Ctc1	91.4282	-1.33774	0.244585	5.46945	4.51435e-08	1.06191e-06
Hspb6	12.4835	-1.34007	0.52675	2.54403	0.0109581	0.0494281
E2f2	109.334	-1.34624	0.208104	6.46908	9.86041e-11	3.59516e-09
Klhl6	346.487	-1.34791	0.115148	11.7059	1.18898e-31	1.98473e-29
Cnnm2	62.3903	-1.35117	0.255725	5.28367	1.26621e-07	2.78466e-06
Gm16576	10.953	-1.35319	0.512023	2.64282	0.00822183	0.0395395
Nid2	16.2353	-1.35515	0.501185	2.70389	0.00685338	0.0343661
Abcc3	42.8859	-1.36021	0.290666	4.67963	2.87399e-06	4.6791e-05
Zfp651	68.0015	-1.36311	0.250505	5.44143	5.28548e-08	1.23283e-06
Ccng2	205.383	-1.37293	0.23727	5.78636	7.19282e-09	1.95023e-07
Zc3hav1l	12.4735	-1.37386	0.537801	2.55459	0.0106312	0.0482302
Tpcn1	165.202	-1.37413	0.185276	7.41665	1.20119e-13	6.16387e-12
Mroh2a	15.2731	-1.37442	0.474406	2.89713	0.00376591	0.0213227
Pi16	12.8731	-1.38707	0.532946	2.60264	0.00925079	0.0431548
Nipal3	130.539	-1.39527	0.188552	7.39991	1.36273e-13	6.96704e-12
Myl6b	11.3951	-1.40521	0.544904	2.57882	0.00991397	0.0456642
Map3k9	36.023	-1.40955	0.288754	4.88147	1.05298e-06	1.93489e-05
Ccdc24	30.6407	-1.42266	0.386032	3.68533	0.00022841	0.00208199
E2f8	65.0421	-1.42603	0.309034	4.61449	3.94067e-06	6.19025e-05
Arhgap19	23.8538	-1.43281	0.367466	3.89915	9.65305e-05	0.00100862
Frat1	27.712	-1.44072	0.3878	3.71512	0.000203107	0.00188483
Rnf26	36.9969	-1.47089	0.342488	4.2947	1.74927e-05	0.000231703
Itpr3	362.429	-1.47334	0.16737	8.80287	1.33359e-18	1.14763e-16
L1cam	59.5089	-1.47475	0.301966	4.88383	1.04043e-06	1.91946e-05
Myadml2	24.9635	-1.50318	0.433764	3.46542	0.000529399	0.00423978
Gpr155	33.6945	-1.52034	0.320577	4.74252	2.11079e-06	3.54041e-05
Bmf	44.6333	-1.52792	0.386246	3.95582	7.62734e-05	0.000832101
Mxd4	176.255	-1.52976	0.175864	8.69857	3.36103e-18	2.75545e-16
Myh7b	13.6856	-1.54784	0.491218	3.15102	0.00162703	0.0108744
Pnpla2	82.6725	-1.56785	0.235668	6.6528	2.87576e-11	1.11875e-09
4930563E22Rik	8.19762	-1.57168	0.611678	2.56947	0.0101856	0.0466515
Tonsl	60.0628	-1.5737	0.251866	6.24818	4.15256e-10	1.38302e-08
Fry	33.7349	-1.58886	0.359689	4.41732	9.99313e-06	0.000140421
Ctdspl	9.42001	-1.60066	0.610477	2.62199	0.00874188	0.0414364
9930111J21Rik1	17.5628	-1.60608	0.514996	3.11863	0.00181693	0.0118855
F630028O10Rik	26.3348	-1.6354	0.638474	2.56142	0.0104246	0.0474638
Pias3	29.866	-1.6527	0.38231	4.32292	1.53976e-05	0.000206519
Kif21b	125.538	-1.65798	0.233514	7.10013	1.24644e-12	5.81461e-11
Rnf144b	40.5476	-1.65879	0.34592	4.79531	1.62424e-06	2.84859e-05
Ralgps1	28.8501	-1.66859	0.428245	3.89634	9.76586e-05	0.00101734
2510016D11Rik	20.7478	-1.69236	0.38976	4.34205	1.41161e-05	0.000191744
Gm16153	12.9761	-1.69263	0.625141	2.7076	0.00677716	0.0340702
St6gal1	120.138	-1.69446	0.189058	8.96263	3.17025e-19	2.92825e-17
Cracr2b	17.1968	-1.76965	0.540353	3.27499	0.00105666	0.00751927
Frat2	14.6759	-1.80226	0.493623	3.65109	0.000261126	0.00233413
Vwf	10.0329	-1.84391	0.646438	2.85242	0.00433884	0.0238834
Klf4	55.0776	-1.84645	0.266573	6.92663	4.30987e-12	1.8837e-10
Kank2	19.9351	-1.88661	0.435002	4.33702	1.4443e-05	0.000195037
Nsg1	6.8189	-1.88911	0.678492	2.78428	0.00536459	0.0282077
Xkr5	6.68243	-1.92148	0.670278	2.8667	0.00414781	0.0231141
Sgsh	90.7726	-1.9238	0.206987	9.29432	1.48149e-20	1.50926e-18
Gm26716	20.4176	-1.92542	0.729388	2.63978	0.00829601	0.0397996
Klf11	43.4572	-1.92831	0.324505	5.94232	2.81022e-09	8.24906e-08
Cbx2	31.9775	-1.95008	0.313937	6.21169	5.24183e-10	1.71929e-08
Prr5	9.07634	-1.98173	0.633867	3.12642	0.00176949	0.0116136
Tmem86a	19.0252	-1.98219	0.579092	3.42293	0.000619491	0.00483825
Extl1	14.4505	-2.01694	0.634539	3.17859	0.00147994	0.0100414
Tmem104	15.026	-2.06907	0.524585	3.9442	8.00675e-05	0.000868024
Gm37795	9.33447	-2.07174	0.683929	3.02918	0.00245219	0.0151472
Cytip	36.7714	-2.12069	0.342738	6.1875	6.11248e-10	1.98799e-08
Tlr8	12.2138	-2.12124	0.711537	2.98122	0.00287107	0.0171018
0610039K10Rik	13.9243	-2.1476	0.573756	3.74306	0.000181791	0.00170771
Smtn	12.0533	-2.18224	0.634238	3.44072	0.000580158	0.00458011
Gm5434	6.03817	-2.21657	0.832181	2.66356	0.00773184	0.0377465
Card14	10.4915	-2.26824	0.65822	3.44603	0.000568896	0.00451551
Lifr	10.7932	-2.27556	0.639726	3.55708	0.000375004	0.00317441
Zfp362	8.26734	-2.4219	0.689739	3.51133	0.000445876	0.00366624
Gm47327	5.75512	-2.46888	0.907977	2.7191	0.00654594	0.0331121
Ifi30	20.0331	-2.63761	0.72092	3.65868	0.000253521	0.00227791
Hpgd	8.35401	-2.64243	0.858133	3.07927	0.00207507	0.0132123
Gm37309	5.49512	-2.74241	0.988586	2.77407	0.00553599	0.0289415
S1pr1	46.3589	-2.81557	0.428874	6.56503	5.20238e-11	1.95336e-09
Kif5c	7.44514	-2.81938	1.01608	2.77475	0.00552436	0.028897

## Sheet: Table S3
Table S3: DEGs from RAW 264.7 macrophages infected with Aux-ZLM vs. uninfected macrophages with ZLM at 4 hpi. DEG: differentially expressed gene. baseMean: average of normalized counts for all samples. lfcSE: standard error of log2 fold change. Stat: Wald statistic. FDR: false discovery rate. ZLM: zinc-limited medium. Aux-ZLM: Mtb-Aux grown in ZLM.
Gene symbol	baseMean	log2 fold change	lfcSE	stat	p-value	FDR
Il1b	936.658	7.52121	0.600357	-12.5279	5.25392e-36	7.06729e-34
Edn1	19.8989	7.42249	1.23333	-6.01825	1.76314e-09	4.14038e-08
Cxcl2	7893.1	7.36864	0.300971	-24.4829	2.24655e-132	1.41482e-129
Lif	35.2459	6.98627	1.05651	-6.61256	3.77728e-11	1.11825e-09
Flrt3	6.39534	6.93236	1.31459	-5.2734	1.33922e-07	2.24093e-06
Gm8818	5.97072	6.71972	1.30716	-5.14071	2.73706e-07	4.27531e-06
Col5a3	6.12675	6.48395	1.32782	-4.88315	1.04405e-06	1.48209e-05
Zfp811	33.9069	6.48337	1.2152	-5.33524	9.54173e-08	1.64634e-06
Lancl3	5.21846	6.37767	1.30648	-4.88157	1.05246e-06	1.49165e-05
Csf3	2127.74	6.11712	0.678482	-9.01588	1.95291e-19	1.14167e-17
Gprc5a	8.34794	5.97745	1.29243	-4.62496	3.74676e-06	4.71493e-05
Il1f6	4.8822	5.9673	1.32775	-4.49429	6.98025e-06	8.21677e-05
Il1f9	20.908	5.52663	1.26433	-4.37119	1.23573e-05	0.000138185
Cd69	14.6853	5.2604	1.27064	-4.13995	3.47378e-05	0.000346254
Hbegf	92.1562	5.14974	0.54511	-9.44716	3.48141e-21	2.37611e-19
Il1a	718.129	4.86717	0.570391	-8.53305	1.42542e-17	7.45253e-16
Gm28592	23.9033	4.77415	0.88592	-5.38892	7.08804e-08	1.25102e-06
F3	7.26649	4.68291	1.35061	-3.46726	0.0005258	0.00374548
Acod1	6570.2	4.61853	0.0822377	-56.1607	0	0
Mylk2	18.8061	4.61101	0.901344	-5.1157	3.12573e-07	4.84419e-06
Mir155hg	19.746	4.56816	1.08546	-4.2085	2.57074e-05	0.00026521
Ccl4	2445.16	4.53212	0.129865	-34.8986	7.80156e-267	2.70227e-263
Olr1	11.8364	4.47777	0.727036	-6.15894	7.32346e-10	1.82166e-08
Rps7-ps2	6.89619	4.41367	1.30676	-3.37757	0.000731294	0.00497891
Tpbg	10.3002	4.40299	0.832369	-5.28971	1.2251e-07	2.06494e-06
Ccl3	9318	4.39988	0.132162	-33.2916	5.11055e-243	1.41613e-239
Ptgs2	3066.43	4.3481	0.154171	-28.203	5.36977e-175	6.76347e-172
Dusp5	319.815	4.29744	0.214814	-20.0054	4.94247e-89	1.71195e-86
Gm50255	6.18759	4.20815	1.34441	-3.13011	0.0017474	0.0104445
Csf2	12.2742	4.16265	1.34726	-3.08972	0.00200346	0.0117221
Nos2	99.8104	4.13878	1.28716	-3.21543	0.0013025	0.00813257
Ccrl2	277.878	4.08448	0.253507	-16.1119	2.10532e-58	4.78183e-56
Slamf7	12.1053	3.96771	1.29883	-3.05485	0.00225176	0.0129185
Gm50394	98.0042	3.93519	0.34323	-11.4652	1.97404e-30	2.29835e-28
Gm37560	6.6184	3.91018	1.04124	-3.75532	0.000173122	0.00142098
Plk2	3212.12	3.90463	0.0991759	-39.3707	0	0
Bcl2a1a	60.6124	3.90186	0.591643	-6.59497	4.25351e-11	1.24857e-09
Rgs16	189.588	3.86047	0.211452	-18.257	1.8217e-74	5.25826e-72
Mmp14	11.3683	3.83442	0.699558	-5.48121	4.22421e-08	7.78278e-07
Myc	46.5894	3.78873	0.401145	-9.44479	3.56133e-21	2.41874e-19
Ccl2	4285.15	3.77693	0.11913	-31.7043	1.35352e-220	2.679e-217
Gdf15	10.4249	3.74799	0.737114	-5.08469	3.68233e-07	5.62499e-06
Tnf	4871.45	3.70536	0.0670244	-55.2838	0	0
Gm36099	4.72982	3.68607	1.46347	-2.51873	0.0117779	0.0491368
Plet1os	5.39761	3.67156	1.42658	-2.57367	0.0100625	0.0436085
Cish	12.7457	3.66385	1.38723	-2.64113	0.0082631	0.0372708
Ccl7	107.563	3.64808	0.693812	-5.25802	1.45618e-07	2.41043e-06
Pou2f2	51.2946	3.61438	0.394298	-9.16662	4.88067e-20	3.00541e-18
Dio2	10.4773	3.59066	0.736877	-4.8728	1.10025e-06	1.55234e-05
Phlda1	63.8479	3.56449	0.430645	-8.27708	1.26229e-16	6.00998e-15
Gm9115	30.2753	3.51634	0.519951	-6.76283	1.3532e-11	4.21316e-10
Il27	15.2629	3.51558	0.696117	-5.05028	4.41163e-07	6.66555e-06
Marcks	12.5524	3.501	0.58619	-5.97247	2.3369e-09	5.38732e-08
Gadd45b	498.038	3.4749	0.112086	-31.0022	5.03818e-211	8.72549e-208
Ccr1	194.122	3.41257	0.77596	-4.39786	1.09323e-05	0.000123849
Maff	91.0149	3.39825	0.231559	-14.6756	9.24514e-49	1.77905e-46
9330154J02Rik	5.35421	3.38475	1.05433	-3.21034	0.00132579	0.00824823
Mgarp	39.8592	3.3832	1.3083	-2.58595	0.00971117	0.0424443
Traf1	346.336	3.31482	0.130813	-25.3402	1.15168e-141	7.97825e-139
Bhlhe40	81.3786	3.30504	0.291449	-11.34	8.30977e-30	9.43704e-28
Ptger2	15.5958	3.29992	1.13067	-2.91857	0.00351647	0.0186526
Socs3	706.514	3.28191	0.126977	-25.8464	2.66852e-147	2.31077e-144
Nfkbiz	585.335	3.27861	0.127743	-25.6657	2.82192e-145	2.05777e-142
Dusp1	152.591	3.21002	0.221282	-14.5064	1.10299e-47	2.01079e-45
Fabp4	36.2303	3.20692	0.473872	-6.76749	1.31038e-11	4.08903e-10
Ocstamp	51.3985	3.16662	0.306115	-10.3445	4.43041e-25	4.01198e-23
A430093F15Rik	6.93558	3.07149	1.14153	-2.69068	0.00713071	0.0331086
Sfn	4.29468	3.06346	0.960078	-3.19084	0.00141857	0.00872751
Rasgef1b	816.601	3.03557	0.105118	-28.8776	2.28147e-183	3.51219e-180
Hunk	10.343	3.02827	0.800153	-3.78462	0.000153945	0.00128333
Cd83	721.657	2.96163	0.114809	-25.7961	9.80879e-147	7.55005e-144
Adora2a	5.81541	2.9253	0.93804	-3.11852	0.00181762	0.0107851
Lamc2	18.2392	2.86361	0.45266	-6.32619	2.51283e-10	6.5938e-09
Gm38091	4.28577	2.8607	0.95466	-2.99657	0.00273036	0.0151498
Gm42815	5.70113	2.848	0.852056	-3.34251	0.000830251	0.00556747
Mmp9	51.2989	2.83638	0.566426	-5.00749	5.51433e-07	8.17998e-06
Hilpda	594.247	2.8351	0.141431	-20.0458	2.19653e-89	8.00865e-87
Il13ra2	53.2009	2.81935	0.311111	-9.06219	1.27855e-19	7.6027e-18
Serpinb9b	115.046	2.81746	0.407831	-6.90841	4.9013e-12	1.58662e-10
Sema3e	139.541	2.79486	0.540849	-5.16754	2.37196e-07	3.74726e-06
E130116L18Rik	5.85714	2.78729	1.03864	-2.68359	0.00728357	0.0336941
Hcar2	287.959	2.78696	0.230686	-12.0812	1.3279e-33	1.71945e-31
Il1rn	3347.78	2.76707	0.112388	-24.6207	7.58089e-134	5.00158e-131
Slfn2	144.986	2.72574	0.233542	-11.6713	1.7874e-31	2.15343e-29
Tnfrsf1b	1258.51	2.72309	0.14424	-18.8789	1.69969e-79	5.35209e-77
Cdc42ep2	69.4583	2.69861	0.283149	-9.53071	1.56218e-21	1.09313e-19
Gm26885	52.441	2.69201	0.319638	-8.42205	3.69957e-17	1.86391e-15
Src	230.548	2.68477	0.179337	-14.9705	1.14387e-50	2.29687e-48
Tmem171	26.9069	2.67782	0.430179	-6.22489	4.81889e-10	1.22957e-08
Nlrp3	754.737	2.66377	0.11553	-23.0568	1.25643e-117	6.44737e-115
Pim1	484.705	2.66051	0.146234	-18.1935	5.80979e-74	1.64275e-71
Gm29094	10.9568	2.65908	0.937401	-2.83665	0.00455893	0.0230357
Gm14928	33.7672	2.65252	0.410394	-6.46335	1.02411e-10	2.80417e-09
Lilr4b	4332.36	2.65169	0.083039	-31.933	9.29574e-224	2.14654e-220
Gm44851	13.3714	2.64	0.64016	-4.12396	3.72406e-05	0.000368812
Ier3	727.54	2.63255	0.123414	-21.331	5.85062e-101	2.53313e-98
Prokr1	11.9038	2.62619	1.00653	-2.60915	0.00907673	0.0402426
Nes	62.0909	2.62192	0.405554	-6.46502	1.01282e-10	2.77874e-09
Malt1	897.257	2.58727	0.0956596	-27.0467	4.18048e-161	4.45543e-158
Cd9	702.8	2.58716	0.349915	-7.39369	1.42805e-13	5.39119e-12
Plaur	2283.47	2.57213	0.113495	-22.6629	1.04024e-113	5.14734e-111
Cyp4f39	11.2743	2.57087	0.671963	-3.82592	0.000130286	0.00111358
Tent5c	4.91427	2.55551	0.757368	-3.3742	0.000740315	0.00502797
Tnfaip3	383.561	2.5337	0.122046	-20.7601	9.93086e-96	4.16946e-93
Gm26728	77.2925	2.51656	0.326135	-7.7163	1.19753e-14	4.90882e-13
Chst11	26.0014	2.51412	0.731877	-3.43517	0.000592176	0.00414583
Epha2	8.60045	2.51236	0.561262	-4.47627	7.59585e-06	8.86609e-05
Tmem198	4.73776	2.50438	0.918672	-2.72608	0.00640906	0.03052
Adm	24.2171	2.4998	0.76865	-3.25219	0.00114519	0.00728162
G530011O06Rik	6.8301	2.49902	0.845462	-2.95581	0.00311851	0.0169439
F10	45.1358	2.49838	0.464765	-5.37558	7.63363e-08	1.33372e-06
Ripor3	20.8283	2.49413	0.660472	-3.77628	0.00015919	0.00132308
Dusp2	95.406	2.49002	0.221848	-11.224	3.10874e-29	3.36496e-27
Csf1	11.566	2.48567	0.664233	-3.74217	0.000182437	0.00148687
Creb5	33.1553	2.46256	0.507356	-4.8537	1.21176e-06	1.69243e-05
Gm18445	26.2909	2.4206	0.494368	-4.89636	9.76263e-07	1.39015e-05
Gm7609	11.9946	2.40829	0.883214	-2.72673	0.00639645	0.030486
Arg2	25.4052	2.40674	0.412655	-5.83234	5.46562e-09	1.16681e-07
Xirp1	8.17314	2.40265	0.71369	-3.36652	0.000761235	0.00515489
Saa3	25.0826	2.38918	0.437452	-5.46158	4.71915e-08	8.64865e-07
Gm50345	4.9051	2.38309	0.926221	-2.57292	0.0100845	0.0436762
Chsy3	10.9906	2.37796	0.531312	-4.47564	7.61823e-06	8.88473e-05
Marcksl1	1269.76	2.37218	0.0993257	-23.8828	4.62161e-126	2.66802e-123
Egr1	77.8339	2.36745	0.280953	-8.42648	3.56204e-17	1.80777e-15
Mustn1	47.6398	2.34826	0.453339	-5.17993	2.21964e-07	3.54299e-06
Irf4	33.7736	2.34093	0.384064	-6.09516	1.09326e-09	2.63427e-08
Dcstamp	855.461	2.33879	0.0981134	-23.8376	1.36178e-125	7.54698e-123
Procr	282.325	2.32088	0.210712	-11.0145	3.2549e-28	3.31593e-26
Slc31a2	441.512	2.29192	0.134806	-17.0016	7.99508e-65	2.05133e-62
Bcl6b	67.9563	2.29188	0.278063	-8.24228	1.68957e-16	8.01677e-15
Mybpc3	7.05883	2.28834	0.663675	-3.44799	0.000564781	0.00397008
Gfod1	350.278	2.27718	0.123157	-18.4901	2.48033e-76	7.63666e-74
Kdm6b	31.937	2.27494	0.361662	-6.29024	3.16969e-10	8.2549e-09
Pmp22	317.215	2.27078	0.235003	-9.66276	4.34024e-22	3.14838e-20
Eva1b	53.5967	2.26932	0.590597	-3.84241	0.000121831	0.0010517
Osm	178.845	2.25849	0.188765	-11.9645	5.44978e-33	6.74167e-31
Sstr5	10.8781	2.24841	0.761709	-2.95179	0.00315939	0.017119
Mcoln2	147.529	2.24562	0.172879	-12.9895	1.40291e-38	2.04603e-36
Gm7993	1206.3	2.23545	0.147705	-15.1345	9.58665e-52	2.01247e-49
Odc1	9285.6	2.23218	0.0822981	-27.1231	5.25591e-162	6.06839e-159
Gm40773	8.37134	2.22094	0.793999	-2.79716	0.00515546	0.0254558
Gm43963	21.7322	2.21664	0.436413	-5.07923	3.78965e-07	5.77619e-06
Gm36043	37.0629	2.19682	0.403079	-5.45009	5.03445e-08	9.15385e-07
Gm28513	9.46632	2.19012	0.637354	-3.43627	0.000589774	0.00413319
Ptpn14	55.6612	2.18355	0.693815	-3.14717	0.00164861	0.00994123
Zc3h12c	1190.43	2.18201	0.092121	-23.6863	4.98951e-124	2.65883e-121
Gm5475	8.5647	2.18011	0.69188	-3.15099	0.00162715	0.00983442
Lipg	7.4092	2.17847	0.653418	-3.33396	0.000856183	0.00571132
Atf3	2358.49	2.17218	0.0761992	-28.5065	9.72211e-179	1.347e-175
Gm37498	8.80183	2.16546	0.673917	-3.21325	0.00131242	0.00817607
Il7r	123.302	2.1636	0.233562	-9.26349	1.97861e-20	1.24608e-18
Gpat3	85.8559	2.16318	0.235204	-9.19706	3.67872e-20	2.27539e-18
Slc11a2	934.992	2.16066	0.108199	-19.9694	1.01712e-88	3.43713e-86
Gm6377	24.5909	2.16043	0.410006	-5.26927	1.36969e-07	2.28364e-06
4930430E12Rik	100.562	2.15919	0.231265	-9.33642	9.96499e-21	6.48192e-19
Gm9260	118.557	2.15554	0.247807	-8.69845	3.36437e-18	1.80672e-16
Gm17709	57.526	2.13385	0.262511	-8.1286	4.3429e-16	1.98584e-14
Eno2	128.342	2.11671	0.325903	-6.4949	8.30863e-11	2.30694e-09
Gm20412	28.7258	2.1158	0.326742	-6.47543	9.45419e-11	2.60413e-09
Tnfrsf8	25.7428	2.11065	0.399341	-5.28534	1.25468e-07	2.10711e-06
Itga5	454.545	2.10435	0.150217	-14.0088	1.37692e-44	2.24439e-42
Pdgfb	904.069	2.08619	0.124817	-16.714	1.03568e-62	2.56238e-60
Ikbke	369.205	2.08517	0.138068	-15.1025	1.5589e-51	3.22367e-49
Cuedc1	7.07476	2.08339	0.798833	-2.60805	0.00910609	0.0403211
Ccl9	15789.4	2.08243	0.0777839	-26.7721	6.83726e-158	6.31535e-155
Taf13	75.3236	2.07656	0.326609	-6.35793	2.04491e-10	5.44851e-09
Hivep3	37.5426	2.07581	0.423588	-4.90054	9.55732e-07	1.36371e-05
Gm7278	14.1573	2.05941	0.594215	-3.46577	0.000528721	0.00375856
Cd274	221.406	2.05585	0.182121	-11.2884	1.49783e-29	1.68719e-27
Gm14221	7.31734	2.05217	0.698038	-2.93991	0.00328309	0.0176444
Il4i1	165.561	2.04423	0.202967	-10.0718	7.36419e-24	5.93203e-22
Dusp4	882.192	2.03608	0.113214	-17.9844	2.58347e-72	7.15879e-70
Dhrs3	511.466	2.03117	0.150419	-13.5034	1.49416e-41	2.30017e-39
Gm20056	98.3027	2.02948	0.197108	-10.2963	7.32248e-25	6.58786e-23
Ptp4a1	12.4517	2.02851	0.502696	-4.03527	5.454e-05	0.0005137
Gm2895	14.1374	2.01693	0.537962	-3.7492	0.000177398	0.0014492
Osgin2	920.19	2.01282	0.0890624	-22.6001	4.32246e-113	2.06509e-110
Rps6ka2	60.0689	1.99832	0.298392	-6.69696	2.12793e-11	6.47965e-10
Tnc	17.758	1.99427	0.564872	-3.53047	0.000414815	0.00305243
Gm26674	27.9813	1.9897	0.391722	-5.07938	3.78661e-07	5.77619e-06
Scimp	74.3698	1.97944	0.582574	-3.39774	0.000679439	0.00467177
Serinc2	21.3303	1.97293	0.557231	-3.5406	0.000399223	0.00296105
Slc7a11	3236.7	1.9719	0.0874189	-22.5569	1.14977e-112	5.31003e-110
Gbp2b	40.3698	1.9557	0.419536	-4.66158	3.13791e-06	4.01809e-05
C5ar1	241.739	1.9551	0.233405	-8.37642	5.45607e-17	2.69978e-15
Adamts1	19.5646	1.95217	0.483324	-4.03906	5.36666e-05	0.000506161
5330406M23Rik	8.45325	1.95192	0.636938	-3.06454	0.00218006	0.0125905
Stac2	10.3337	1.944	0.694374	-2.79964	0.00511594	0.0252877
Ppfia3	28.8906	1.94372	0.458044	-4.24353	2.20034e-05	0.000230081
Vegfc	28.581	1.92842	0.344809	-5.5927	2.23565e-08	4.3261e-07
Csrnp1	122.938	1.92362	0.206922	-9.29637	1.45316e-20	9.27219e-19
Rab20	134.222	1.92352	0.212474	-9.05295	1.39163e-19	8.23977e-18
Gm19337	6.02138	1.92042	0.75199	-2.55378	0.0106561	0.0455259
Cd40	167.004	1.91974	0.154887	-12.3945	2.79873e-35	3.69299e-33
Rgs1	1056.56	1.90786	0.0928662	-20.5442	8.68018e-94	3.43611e-91
Gm49482	278.202	1.90609	0.171665	-11.1035	1.20589e-28	1.27539e-26
Serpine1	309.542	1.90333	0.199428	-9.54392	1.37535e-21	9.6728e-20
Tgm2	330.682	1.90277	0.138063	-13.7819	3.27566e-43	5.21658e-41
A530013C23Rik	8.04838	1.9023	0.64274	-2.95967	0.00307971	0.0167594
Tlr9	12.6468	1.89787	0.60551	-3.13433	0.00172249	0.0103142
Fam214b	90.2722	1.8958	0.238317	-7.95498	1.79164e-15	7.83066e-14
Slc18a1	10.2279	1.88827	0.628587	-3.00399	0.00266463	0.0148446
Agpat4	243.45	1.88092	0.117739	-15.9754	1.89727e-57	4.23979e-55
Plau	1648.79	1.88	0.111669	-16.8355	1.34067e-63	3.37726e-61
Slc45a3	15.2698	1.87077	0.541665	-3.45375	0.000552856	0.0039021
Nr4a1	21.494	1.86526	0.421076	-4.42976	9.4338e-06	0.000108469
Lilrb4a	4172.28	1.86457	0.0772578	-24.1344	1.08858e-128	6.55754e-126
Gm17749	63.419	1.86032	0.349812	-5.31806	1.0488e-07	1.79396e-06
Ets2	729.275	1.85683	0.100992	-18.3859	1.70362e-75	5.02206e-73
Bcl2a1d	916.881	1.84815	0.11376	-16.246	2.38343e-59	5.59701e-57
Tmem26	214.04	1.84696	0.170784	-10.8146	2.93607e-27	2.8447e-25
E230013L22Rik	36.4839	1.84684	0.421983	-4.37657	1.20563e-05	0.000135256
Arc	26.9931	1.83998	0.306484	-6.00352	1.9309e-09	4.51902e-08
Gldc	10.0193	1.83998	0.645891	-2.84875	0.00438917	0.0223081
Itgax	251.429	1.83361	0.201227	-9.11216	8.07543e-20	4.90724e-18
Bcl2a1b	816.686	1.83309	0.13137	-13.9536	2.99169e-44	4.81976e-42
Fosl1	77.9462	1.81803	0.282787	-6.429	1.28449e-10	3.50327e-09
Bcl2l1	721.186	1.80544	0.164539	-10.9727	5.17212e-28	5.19273e-26
Kctd11	29.2219	1.80074	0.330553	-5.44767	5.10331e-08	9.26688e-07
Rhoc	862.244	1.79935	0.23638	-7.61211	2.69648e-14	1.07356e-12
Gpr132	26.2422	1.79851	0.45542	-3.94912	7.84398e-05	0.000708464
Clec4e	2360.77	1.79531	0.0879241	-20.4189	1.13647e-92	4.37383e-90
Ahdc1	10.7855	1.79531	0.663922	-2.70409	0.00684912	0.0321241
Gm36486	63.0133	1.78828	0.260776	-6.85752	7.00669e-12	2.24717e-10
Rcan1	624.776	1.7823	0.136228	-13.0832	4.10513e-39	6.05069e-37
P2ry2	76.9042	1.78066	0.241453	-7.37478	1.64611e-13	6.11843e-12
Plk3	139.781	1.77981	0.206294	-8.62756	6.26734e-18	3.31428e-16
Tbc1d9	32.2748	1.76496	0.664685	-2.65533	0.00792304	0.0360268
Sqstm1	18147.4	1.76302	0.0655615	-26.8911	2.79431e-159	2.76537e-156
Ppfibp2	23.6089	1.75928	0.624084	-2.81898	0.00481759	0.0240967
Fbxo15	62.3828	1.75833	0.247996	-7.09017	1.33943e-12	4.54849e-11
Ankrd33b	101.557	1.7564	0.194615	-9.02498	1.79724e-19	1.05961e-17
Pde4b	215.552	1.75502	0.135999	-12.9047	4.23718e-38	6.11522e-36
Gadd45a	154.006	1.74124	0.217469	-8.00682	1.17713e-15	5.17749e-14
Rhof	184.174	1.7392	0.151757	-11.4604	2.08628e-30	2.40879e-28
Myd88	161.6	1.73706	0.294395	-5.90044	3.6253e-09	7.96015e-08
Lpar1	97.2569	1.73618	0.24633	-7.04819	1.81265e-12	6.06625e-11
Carmil1	22.2407	1.7353	0.392925	-4.41638	1.00368e-05	0.000115021
Gm40578	13.4447	1.73456	0.457793	-3.78895	0.000151283	0.00126342
Gpr84	655.573	1.73347	0.119433	-14.5141	9.85891e-48	1.82127e-45
Slc15a3	1072.19	1.72928	0.123397	-14.0139	1.28091e-44	2.11274e-42
Dcbld2	662.008	1.72515	0.0850258	-20.2897	1.58434e-91	5.93271e-89
Zc3h12a	77.3314	1.72327	0.248939	-6.92248	4.43807e-12	1.45022e-10
Pdcd1	238.712	1.71623	0.125693	-13.6542	1.90676e-42	3.00207e-40
St3gal1	129.639	1.71107	0.17516	-9.76865	1.53481e-22	1.16201e-20
Gm19026	60.7349	1.70904	0.532672	-3.20843	0.00133461	0.00829082
Stx11	100.859	1.70687	0.194918	-8.75685	2.00786e-18	1.09094e-16
Slc39a2	41.2917	1.6843	0.405484	-4.15379	3.27009e-05	0.000328789
Gm34643	30.0391	1.67665	0.447708	-3.74497	0.000180415	0.00147212
Fzd5	59.8768	1.67285	0.236147	-7.08393	1.40124e-12	4.74674e-11
Cflar	989.175	1.6619	0.08302	-20.018	3.83595e-89	1.36275e-86
Gm16897	9.80643	1.66019	0.579637	-2.86419	0.00418076	0.0214506
Igf2bp2	454.393	1.65759	0.149805	-11.065	1.85456e-28	1.91753e-26
Gm47603	16.5661	1.65294	0.50393	-3.2801	0.00103771	0.00670906
Bcl2l11	150.705	1.65043	0.196027	-8.41943	3.78328e-17	1.89918e-15
Rps16	110.607	1.64317	0.34751	-4.7284	2.26298e-06	2.97755e-05
BC049352	10.2378	1.64203	0.584855	-2.80759	0.00499135	0.0247868
Gm44096	18.7974	1.6368	0.542641	-3.01636	0.0025583	0.0143503
Plagl2	176.369	1.63536	0.223399	-7.32035	2.47325e-13	9.0414e-12
Gm42793	92.9074	1.63311	0.357649	-4.56623	4.96576e-06	6.07243e-05
Spryd7	953.305	1.63062	0.100966	-16.1502	1.13175e-58	2.61341e-56
Nod2	87.1054	1.62277	0.248343	-6.53441	6.38613e-11	1.82433e-09
Zfp703	13.5242	1.62159	0.554705	-2.92333	0.00346308	0.0184188
Xcr1	10.5558	1.61959	0.548477	-2.95289	0.00314819	0.0170784
Alg5	74.2073	1.61706	0.30145	-5.36429	8.12664e-08	1.41628e-06
Zfp36	178.497	1.6076	0.185509	-8.66589	4.48004e-18	2.3782e-16
Dennd5b	25.1235	1.6041	0.368781	-4.34975	1.36295e-05	0.00014999
Dst	722.814	1.60204	0.191456	-8.36768	5.87653e-17	2.89062e-15
Nfkbia	2385.66	1.60112	0.0746168	-21.4578	3.85822e-102	1.72437e-99
Arhgap22	63.8524	1.60025	0.280006	-5.71508	1.09655e-08	2.2179e-07
Tnfaip2	1743.87	1.59414	0.0800293	-19.9195	2.75822e-88	9.09884e-86
Ifrd1	1300.94	1.59392	0.061744	-25.815	6.02094e-147	4.90706e-144
Crybg2	20.0793	1.59155	0.444533	-3.58027	0.000343242	0.00258598
Gm6977	16.2909	1.58996	0.576599	-2.75749	0.00582476	0.0282768
Tm4sf19	202.11	1.58561	0.167733	-9.45314	3.28814e-21	2.2553e-19
Egr3	20.9006	1.5813	0.406466	-3.89036	0.000100094	0.000881632
Ndrg1	1016.05	1.58084	0.0858656	-18.4106	1.08035e-75	3.25396e-73
Junb	2365.66	1.57309	0.123106	-12.7783	2.16707e-37	3.06375e-35
Stk40	298.963	1.56705	0.141253	-11.0939	1.34338e-28	1.39944e-26
Anpep	72.9848	1.56275	0.384978	-4.05933	4.92141e-05	0.000469925
Gm48015	12.6293	1.56172	0.554368	-2.81712	0.0048457	0.024211
Basp1	1138.63	1.55691	0.10846	-14.3547	9.95826e-47	1.79184e-44
Cxcr4	11.1547	1.55245	0.474513	-3.27168	0.00106911	0.00687675
Gm45223	12.118	1.55058	0.492698	-3.14712	0.00164886	0.00994123
Hnrnph2	368.636	1.54827	0.297989	-5.19573	2.03921e-07	3.27384e-06
Rilpl2	744.331	1.54656	0.156044	-9.91107	3.72641e-23	2.88432e-21
Gm49774	283.873	1.54191	0.14888	-10.3567	3.90236e-25	3.58061e-23
Fas	62.6577	1.53084	0.233192	-6.56471	5.21355e-11	1.51117e-09
Fndc7	22.3765	1.52026	0.389026	-3.90787	9.31148e-05	0.00082965
Spaca6	11.7269	1.51474	0.55438	-2.73231	0.00628912	0.0300586
Id2	93.6615	1.51336	0.205179	-7.37579	1.6337e-13	6.10106e-12
Nedd4l	21.9423	1.51228	0.35661	-4.24071	2.22816e-05	0.000232638
Rsad2	1631.41	1.51164	0.136221	-11.097	1.29783e-28	1.36223e-26
Fabp3	17.9535	1.5044	0.543656	-2.76719	0.00565419	0.0275163
Gm37415	21.2741	1.50247	0.439774	-3.41646	0.000634401	0.00439701
Gm43430	8.76499	1.49591	0.583189	-2.56505	0.0103161	0.0443932
Tnip1	698.082	1.49496	0.100522	-14.872	5.00943e-50	9.9151e-48
Ltb	226.018	1.49278	0.147144	-10.145	3.48612e-24	2.94514e-22
Dnmt3l	45.951	1.49166	0.289754	-5.14802	2.63254e-07	4.13067e-06
Socs1	11.9533	1.49162	0.583681	-2.55554	0.0106024	0.0453662
Gm7008	260.322	1.4835	0.123345	-12.0272	2.55649e-33	3.191e-31
Igsf3	50.2456	1.48244	0.252342	-5.87471	4.23578e-09	9.1698e-08
Cox17	193.844	1.47992	0.219779	-6.7337	1.65405e-11	5.09265e-10
Gm15512	33.3206	1.47923	0.382204	-3.87027	0.000108715	0.000949712
Bcar3	970.04	1.47909	0.104566	-14.145	2.00497e-45	3.4295e-43
Jdp2	661.536	1.46905	0.0897649	-16.3655	3.3704e-60	8.05119e-58
C3ar1	473.735	1.46712	0.125722	-11.6696	1.82364e-31	2.17815e-29
Scin	46.4086	1.45219	0.536431	-2.70713	0.00678677	0.0319142
Gm13270	10.659	1.45166	0.559015	-2.59683	0.00940891	0.0413711
Mir22hg	152.679	1.44777	0.148256	-9.76538	1.58518e-22	1.19363e-20
Mtmr7	13.8118	1.43795	0.473948	-3.03398	0.00241351	0.0136748
Cebpd	806.651	1.4336	0.121497	-11.7994	3.92898e-32	4.81735e-30
Atp6v0a1	276.194	1.427	0.149477	-9.54666	1.33946e-21	9.46849e-20
Padi2	15.6882	1.42542	0.517004	-2.75707	0.00583216	0.0282929
Ppp1r15a	318.074	1.41734	0.140486	-10.0888	6.18905e-24	5.10413e-22
Prrg4	72.3197	1.4153	0.212409	-6.66306	2.68176e-11	8.11262e-10
Gm10052	90.066	1.41037	0.255244	-5.52557	3.28415e-08	6.15722e-07
Rtn2	17.1788	1.40256	0.417594	-3.35866	0.0007832	0.00528555
Atp6v0c-ps2	85.235	1.39968	0.251236	-5.57118	2.53027e-08	4.83543e-07
Ticam1	65.3869	1.39965	0.269375	-5.1959	2.03729e-07	3.27384e-06
Dusp18	21.3697	1.39686	0.399756	-3.49427	0.000475355	0.0034231
Smad7	10.7714	1.39401	0.549829	-2.53535	0.0112335	0.0472638
9130230L23Rik	24.8428	1.38602	0.41878	-3.30967	0.000934067	0.0061305
Plxna1	197.669	1.38456	0.189421	-7.30943	2.68285e-13	9.70521e-12
Zfand2a	389.492	1.38162	0.111883	-12.3489	4.9408e-35	6.45799e-33
Ampd3	104.963	1.38047	0.237434	-5.81411	6.09579e-09	1.29139e-07
Rgcc	18.8311	1.38032	0.547545	-2.52092	0.0117047	0.0488755
Ak4	353.415	1.37978	0.145806	-9.46313	2.9885e-21	2.05999e-19
Gm16091	12.6457	1.37908	0.491327	-2.80684	0.00500299	0.0248268
Fam219a	15.8563	1.37247	0.473469	-2.89875	0.00374655	0.0196549
Tnfsf9	85.7078	1.36623	0.193518	-7.05995	1.66561e-12	5.60121e-11
Hmga2	862.896	1.36556	0.0969646	-14.0831	4.824e-45	8.15079e-43
Slc20a1	1247.39	1.36354	0.0718399	-18.9803	2.48236e-80	7.99839e-78
Tanc2	36.4819	1.36115	0.360359	-3.77719	0.000158605	0.00131901
Znrf1	245.889	1.35164	0.143943	-9.39008	5.99549e-21	3.97452e-19
Siglece	16.9254	1.34939	0.471417	-2.86242	0.00420418	0.0215381
Gm42836	37.908	1.3436	0.35156	-3.82183	0.000132464	0.00112733
Ptpn23	72.8313	1.33909	0.352918	-3.79434	0.000148034	0.00124078
Rel	335.114	1.33699	0.150039	-8.91093	5.0608e-19	2.87366e-17
Tiaf2	10.4261	1.33523	0.520056	-2.56748	0.0102441	0.0441607
Slamf8	9.76933	1.31993	0.52012	-2.53774	0.011157	0.0470136
Rhbdf2	252.409	1.31918	0.149274	-8.83734	9.80231e-19	5.52077e-17
Sh2d6	13.4852	1.31326	0.514329	-2.55335	0.0106693	0.045544
Ifit3b	59.8346	1.31298	0.444712	-2.95242	0.00315292	0.0170973
Rrs1	253.596	1.30908	0.22726	-5.76027	8.39813e-09	1.72892e-07
Rab11fip1	296.409	1.30819	0.150858	-8.67163	4.25965e-18	2.2699e-16
Irak2	953.844	1.30491	0.0745487	-17.5042	1.33128e-68	3.54711e-66
Ptafr	353.606	1.30254	0.143505	-9.07661	1.12012e-19	6.71831e-18
Map2k3	170.987	1.29709	0.223814	-5.79537	6.8172e-09	1.42247e-07
Sdc1	191.068	1.29661	0.169432	-7.65268	1.9684e-14	7.92797e-13
Acsbg1	43.6908	1.29658	0.338525	-3.83008	0.000128102	0.00109745
Zdhhc18	155.327	1.296	0.147308	-8.79788	1.3943e-18	7.63557e-17
Kctd12	407.38	1.29528	0.132749	-9.75733	1.71616e-22	1.28527e-20
Dhrs9	1057.63	1.29413	0.114767	-11.2762	1.72092e-29	1.92285e-27
Hdc	33.4769	1.29262	0.479371	-2.6965	0.00700722	0.0326885
Layn	541.345	1.28938	0.137017	-9.4104	4.94239e-21	3.32412e-19
Ell2	1027.74	1.28569	0.0872194	-14.7409	3.52068e-49	6.87028e-47
Gm44154	29.2525	1.28408	0.348248	-3.68725	0.000226695	0.00180095
Stap1	2322	1.28334	0.0899921	-14.2606	3.8522e-46	6.67152e-44
Parvb	83.0729	1.28312	0.283811	-4.52102	6.15413e-06	7.35681e-05
Axl	16.6235	1.2823	0.434768	-2.94939	0.00318399	0.0171985
Icosl	37.5522	1.27834	0.31404	-4.07061	4.68901e-05	0.000452096
Srgn	3459.02	1.27476	0.128004	-9.95872	2.31014e-23	1.82897e-21
Gm47766	33.0873	1.27296	0.32197	-3.95366	7.69661e-05	0.000697071
Mdm2	889.072	1.26676	0.144999	-8.73634	2.40789e-18	1.2981e-16
Ccl6	148.249	1.26643	0.339947	-3.72537	0.000195028	0.00157808
Sdc4	2379.84	1.26568	0.0737304	-17.1664	4.74114e-66	1.23941e-63
Gas8	73.8353	1.26231	0.300565	-4.1998	2.67153e-05	0.00027429
Pdgfa	104.364	1.2623	0.170773	-7.3917	1.44964e-13	5.45783e-12
Gm37760	17.5214	1.25846	0.476723	-2.63982	0.00829497	0.0373503
Lims2	52.8479	1.25796	0.311839	-4.03402	5.48313e-05	0.000515742
Wfs1	21.5888	1.25619	0.466798	-2.69107	0.00712225	0.0330804
Gm11870	28.3002	1.25599	0.334558	-3.75418	0.000173908	0.00142574
Arhgap23	28.1635	1.25277	0.292316	-4.28569	1.82173e-05	0.000194304
Amd2	15.8087	1.24526	0.440174	-2.82903	0.004669	0.0234806
Smox	584.909	1.24453	0.122911	-10.1255	4.2569e-24	3.5317e-22
Btg1	859.288	1.24446	0.0868901	-14.3222	1.5908e-46	2.82572e-44
Nfatc1	140.875	1.23747	0.26981	-4.58643	4.50885e-06	5.56774e-05
Cd44	1730.11	1.23113	0.131176	-9.38529	6.27455e-21	4.13971e-19
Gramd1b	409.709	1.23062	0.128113	-9.60579	7.55781e-22	5.42556e-20
Apobr	373.402	1.22754	0.20924	-5.86664	4.44713e-09	9.59736e-08
Myo1d	290.668	1.22406	0.171038	-7.15665	8.26716e-13	2.8564e-11
Slc2a1	2091.87	1.22199	0.106373	-11.4878	1.51939e-30	1.78399e-28
Plek	10200.5	1.21925	0.0588522	-20.7172	2.42339e-95	9.87533e-93
Lxn	22.9071	1.21783	0.42224	-2.8842	0.00392405	0.0203999
Abtb2	121.361	1.21777	0.214293	-5.68272	1.32573e-08	2.6505e-07
1700120B22Rik	50.5765	1.21704	0.269631	-4.51371	6.37031e-06	7.57603e-05
1110046J04Rik	24.5162	1.21356	0.41759	-2.90611	0.00365952	0.0192786
Anxa3	452.424	1.20807	0.116661	-10.3554	3.95715e-25	3.60699e-23
Smim3	216.232	1.20576	0.142943	-8.43525	3.305e-17	1.6897e-15
Rgs2	1026.6	1.20405	0.119401	-10.084	6.49999e-24	5.29749e-22
Gm14698	16.9092	1.1974	0.43026	-2.78297	0.00538635	0.0264263
Fam20c	1160.04	1.19488	0.0956918	-12.4867	8.81972e-36	1.17497e-33
Hyal1	83.3835	1.19345	0.224296	-5.32089	1.03261e-07	1.77064e-06
Tiparp	506.421	1.19335	0.106258	-11.2307	2.88269e-29	3.14486e-27
Cd80	76.7217	1.19278	0.250164	-4.76799	1.8607e-06	2.50778e-05
B4galt5	734.356	1.19171	0.112455	-10.5972	3.07135e-26	2.91463e-24
Btg2	157.629	1.1904	0.20168	-5.90243	3.58179e-09	7.87709e-08
Tlr2	1459.48	1.18601	0.117576	-10.0873	6.29066e-24	5.15722e-22
Rassf4	1372.89	1.17845	0.12439	-9.47381	2.69819e-21	1.86917e-19
Gm16156	15.3045	1.17804	0.463094	-2.54383	0.0109643	0.0464416
A330023F24Rik	56.5046	1.17763	0.234274	-5.02671	4.98963e-07	7.44234e-06
5033406O09Rik	44.7635	1.17748	0.286919	-4.10389	4.06266e-05	0.000399206
Rbm8a	490.774	1.17719	0.180668	-6.51577	7.23188e-11	2.03241e-09
Fam49a	23.5279	1.17523	0.362138	-3.24525	0.00117348	0.00743267
Camk2d	452.577	1.17518	0.0894908	-13.1318	2.16316e-39	3.25767e-37
Nabp1	144.253	1.17268	0.177604	-6.60277	4.03538e-11	1.18705e-09
Mt2	5195.54	1.16939	0.13883	-8.42315	3.66503e-17	1.85325e-15
Tbc1d17	331.093	1.16831	0.1205	-9.6955	3.15095e-22	2.32215e-20
Ap1s3	100.672	1.16413	0.213104	-5.46272	4.68899e-08	8.60476e-07
Jarid2	597.483	1.1637	0.0888495	-13.0974	3.40658e-39	5.07507e-37
Hmox1	4281.37	1.16165	0.139891	-8.30397	1.00691e-16	4.8609e-15
Gm6136	145.972	1.15762	0.189867	-6.09698	1.08093e-09	2.60911e-08
Dnaja1	649.805	1.15142	0.183927	-6.26022	3.84441e-10	9.90042e-09
Vps13d	471.075	1.14965	0.177147	-6.48983	8.59361e-11	2.37654e-09
Lrrc25	217.06	1.14847	0.150254	-7.64349	2.11412e-14	8.49017e-13
Aff1	192.136	1.1474	0.215463	-5.32529	1.0079e-07	1.73429e-06
Lcp2	1246.68	1.1474	0.147439	-7.78221	7.12657e-15	2.98304e-13
Jund	41.5766	1.14717	0.333903	-3.43564	0.000591151	0.00414074
Nckap1	82.6228	1.14614	0.241665	-4.74267	2.10919e-06	2.8018e-05
Cd200r1	227.983	1.14527	0.17074	-6.7077	1.9772e-11	6.06065e-10
Grap	327.88	1.14462	0.135088	-8.4731	2.38945e-17	1.23529e-15
Insyn2b	17.191	1.14313	0.367087	-3.11406	0.00184531	0.01094
Ripk2	390.164	1.13465	0.113977	-9.95509	2.396e-23	1.88617e-21
Hspa1b	17.186	1.13173	0.390451	-2.89852	0.00374932	0.0196619
Nfkb1	1077.1	1.12717	0.077575	-14.5301	7.81441e-48	1.46309e-45
4933416M07Rik	23.756	1.12514	0.398903	-2.82058	0.0047937	0.0240118
Llph	231.482	1.12108	0.315493	-3.55342	0.000380257	0.00283403
Zmynd15	220.556	1.12007	0.15194	-7.37175	1.68402e-13	6.23854e-12
Srxn1	2637.33	1.11982	0.0851156	-13.1565	1.56199e-39	2.37818e-37
Flnc	232.923	1.11915	0.213242	-5.24827	1.53536e-07	2.53242e-06
Phldb1	484.585	1.11906	0.104522	-10.7065	9.4905e-27	9.13131e-25
Gbp2	40.6605	1.11842	0.365174	-3.06272	0.00219338	0.0126517
Cd46	54.5456	1.11789	0.242339	-4.61293	3.97034e-06	4.96024e-05
Pgm5	26.3812	1.11772	0.399348	-2.79885	0.00512849	0.0253407
Rnf149	662.104	1.11694	0.122991	-9.08145	1.07136e-19	6.4538e-18
Cd14	8132.78	1.1125	0.0629368	-17.6764	6.37468e-70	1.73179e-67
Il10ra	407.965	1.11229	0.109835	-10.1269	4.19541e-24	3.50165e-22
Tmem132a	110.247	1.11067	0.191456	-5.80118	6.58516e-09	1.38238e-07
Atp6v0c	189.634	1.10926	0.194665	-5.69828	1.2102e-08	2.43711e-07
Fem1b	1432.9	1.10447	0.0815616	-13.5416	8.88258e-42	1.38279e-39
Rbm34	89.4988	1.10229	0.215786	-5.10826	3.25142e-07	5.01654e-06
Smndc1	112.432	1.10211	0.232533	-4.73959	2.14153e-06	2.83933e-05
Zswim8	160.747	1.10211	0.195997	-5.6231	1.87561e-08	3.66155e-07
Rai14	471.609	1.10077	0.119141	-9.23924	2.48249e-20	1.54932e-18
Cacna1b	41.215	1.09987	0.276338	-3.98017	6.88659e-05	0.000629793
Fosl2	142.979	1.09872	0.184	-5.9713	2.35367e-09	5.41161e-08
Il2rg	163.318	1.09575	0.229128	-4.78226	1.73336e-06	2.35218e-05
Sod2	1305.77	1.09366	0.117269	-9.32607	1.09868e-20	7.08011e-19
Cdk18	263.104	1.0931	0.211818	-5.16055	2.4623e-07	3.88113e-06
Hnrnpa1	1805.44	1.08875	0.198633	-5.48123	4.22378e-08	7.78278e-07
Pin4	78.8431	1.08849	0.329337	-3.30508	0.000949492	0.00621996
Eif2s2	1127.26	1.08834	0.237141	-4.58942	4.44479e-06	5.50335e-05
Agpat1	121.089	1.08828	0.325311	-3.34534	0.000821805	0.0055192
1700120C14Rik	55.2819	1.08555	0.231118	-4.69696	2.64061e-06	3.43087e-05
Rusc2	322.538	1.08307	0.159805	-6.77744	1.22325e-11	3.84312e-10
Cpd	2801.44	1.08217	0.0896961	-12.0649	1.61906e-33	2.05799e-31
Gspt1	970.614	1.08212	0.179104	-6.04185	1.52359e-09	3.62082e-08
St6galnac4	426.196	1.0791	0.0959142	-11.2507	2.29714e-29	2.52594e-27
Flt1	87.5176	1.07689	0.227037	-4.74323	2.10335e-06	2.79672e-05
Relb	198.464	1.07524	0.124785	-8.61671	6.89043e-18	3.62992e-16
Zfand5	1019.48	1.07472	0.0764849	-14.0514	7.55512e-45	1.26116e-42
Gm37558	16.9024	1.07239	0.405357	-2.64554	0.00815603	0.0368925
Sgsm1	115.567	1.07155	0.213201	-5.026	5.00811e-07	7.461e-06
Xkr8	31.8457	1.07067	0.382384	-2.79998	0.0051105	0.0252698
Metrnl	727.418	1.06883	0.113893	-9.38453	6.32004e-21	4.14996e-19
Rapgef5	710.598	1.06591	0.0909338	-11.7218	9.85381e-32	1.19758e-29
Wipf2	35.194	1.06539	0.37336	-2.85352	0.00432382	0.0220083
Ddit3	423.464	1.06484	0.172092	-6.18763	6.1075e-10	1.54415e-08
Atp2a2	1152.84	1.06219	0.22539	-4.71266	2.44508e-06	3.20195e-05
Map1b	29.668	1.05719	0.371677	-2.84438	0.00444985	0.0225917
Pik3r5	1021.89	1.05405	0.101436	-10.3913	2.7174e-25	2.54389e-23
Fyb	433.603	1.0535	0.172573	-6.10465	1.03029e-09	2.49453e-08
Tlr1	245.983	1.05158	0.140136	-7.50398	6.19069e-14	2.40258e-12
Trib1	33.7192	1.05037	0.29476	-3.56348	0.000365972	0.00274258
Eaf1	1056.99	1.04991	0.0698715	-15.0263	4.93595e-51	1.0057e-48
Polm	19.7574	1.04925	0.34953	-3.00188	0.00268316	0.0149358
Hs3st3b1	36.7969	1.04811	0.303263	-3.45612	0.00054802	0.00387191
Gm45774	1612.07	1.04725	0.146418	-7.15248	8.52262e-13	2.93005e-11
Rassf8	831.229	1.04685	0.0719484	-14.55	5.8408e-48	1.10855e-45
Casp4	213.052	1.04628	0.173792	-6.02033	1.74066e-09	4.09453e-08
Id1	26.0982	1.0455	0.41471	-2.52105	0.0117006	0.0488732
Sh3pxd2b	354.717	1.04539	0.199111	-5.2503	1.51855e-07	2.50768e-06
Klf7	124.449	1.04419	0.193249	-5.40334	6.54125e-08	1.16941e-06
Rbpj	1185.3	1.04334	0.086471	-12.0657	1.60218e-33	2.05539e-31
Irgm1	120.103	1.03957	0.191951	-5.4158	6.10144e-08	1.09644e-06
9830144P21Rik	27.7857	1.03644	0.40285	-2.57278	0.0100886	0.0436805
Slc4a7	1232.65	1.03525	0.0996592	-10.388	2.81328e-25	2.61598e-23
Frmd6	48.2611	1.03459	0.25709	-4.02423	5.71609e-05	0.000534389
Rnf19b	949.536	1.03441	0.0823306	-12.5641	3.32544e-36	4.51706e-34
Cpeb4	453.804	1.03401	0.130864	-7.90139	2.75803e-15	1.19789e-13
Ifitm3	1386.41	1.03373	0.148339	-6.96871	3.19849e-12	1.06017e-10
Atp2b1	2356.39	1.0334	0.092873	-11.1271	9.26366e-29	9.87293e-27
Errfi1	171.822	1.03221	0.140628	-7.34002	2.13567e-13	7.82796e-12
Pld4	40.0631	1.02739	0.356786	-2.87957	0.00398218	0.0206255
Efl1	124.896	1.02604	0.213175	-4.81312	1.4859e-06	2.04035e-05
Sart1	217.55	1.02568	0.233956	-4.38407	1.16482e-05	0.000130995
Sik3	384.065	1.02417	0.142214	-7.20165	5.9489e-13	2.08663e-11
Ralgds	712.253	1.02132	0.113953	-8.96268	3.16882e-19	1.81422e-17
Slc39a1	963.466	1.01859	0.0991258	-10.2757	9.06605e-25	8.05193e-23
Ptgir	147.795	1.01643	0.170495	-5.96162	2.49746e-09	5.70995e-08
Rhog	98.3446	1.01367	0.277544	-3.65228	0.000259924	0.00201977
Sesn2	134.511	1.0108	0.181231	-5.5774	2.44136e-08	4.70445e-07
Tgfb1	205.588	1.01058	0.240551	-4.20109	2.65637e-05	0.00027323
Nfkbie	133.258	1.0094	0.152556	-6.61659	3.67584e-11	1.09055e-09
Rbfox1	66.5066	0.999618	0.18654	-5.35874	8.38036e-08	1.45867e-06
Gdpd1	114.729	0.998493	0.195028	-5.11975	3.05938e-07	4.75732e-06
Gm43197	108.651	0.996713	0.199363	-4.99949	5.74833e-07	8.4998e-06
Clec2d	81.7844	0.996697	0.296631	-3.36005	0.000779275	0.00526419
Gm9833	62.7433	0.994294	0.309334	-3.21431	0.00130759	0.00815698
Stk38l	98.7363	0.989157	0.193933	-5.1005	3.38751e-07	5.20749e-06
Flrt2	1337.82	0.983361	0.0900024	-10.9259	8.66431e-28	8.51376e-26
Pip5k1a	619.219	0.982642	0.0775795	-12.6663	9.0951e-37	1.27285e-34
Insig1	1165.54	0.98215	0.102692	-9.56404	1.13251e-21	8.04665e-20
Tgds	143.175	0.980765	0.22573	-4.34486	1.39367e-05	0.000152885
Isg15	396.085	0.979134	0.205557	-4.76332	1.90434e-06	2.55666e-05
Nfkbib	236.197	0.97221	0.143889	-6.75666	1.41211e-11	4.38671e-10
Ifi204	357.932	0.971712	0.162005	-5.99805	1.99701e-09	4.65801e-08
Glrx	566.469	0.971688	0.100103	-9.7069	2.81768e-22	2.08765e-20
Dubr	167.975	0.970487	0.187801	-5.16765	2.37061e-07	3.74726e-06
Gm37199	33.1434	0.969756	0.346176	-2.80134	0.00508908	0.0251908
Plekho2	2485.18	0.965942	0.107547	-8.98154	2.67006e-19	1.5414e-17
Tspan5	118.488	0.965668	0.270195	-3.57396	0.000351621	0.00264479
4932441J04Rik	1687.64	0.964566	0.153733	-6.27429	3.51242e-10	9.07921e-09
Rap1b	2279.59	0.96415	0.0862146	-11.1831	4.93123e-29	5.29629e-27
Mafk	404.941	0.962096	0.119815	-8.02983	9.76099e-16	4.30696e-14
Calcrl	1154.73	0.960537	0.0954922	-10.0588	8.40184e-24	6.72876e-22
Fgr	297.535	0.957342	0.11123	-8.6069	7.50617e-18	3.93932e-16
Etv3	1335.2	0.95589	0.0578604	-16.5206	2.60664e-61	6.33596e-59
Actn1	525.267	0.95342	0.11815	-8.06955	7.05558e-16	3.15339e-14
Gm17035	43.519	0.953075	0.291403	-3.27065	0.00107302	0.00689871
Cd74	501.758	0.951631	0.309508	-3.07466	0.00210743	0.0122169
Jade2	264.221	0.950321	0.15931	-5.96522	2.44307e-09	5.59483e-08
Ddx3x	1489.14	0.950104	0.155628	-6.10498	1.02814e-09	2.49453e-08
S100a11	178.215	0.949456	0.208155	-4.5613	5.08373e-06	6.20574e-05
Daam1	303.07	0.949452	0.113468	-8.36754	5.88348e-17	2.89062e-15
Ndufaf8	96.2036	0.947549	0.222284	-4.26278	2.01899e-05	0.000212885
B930036N10Rik	35.4075	0.946083	0.284453	-3.32597	0.000881102	0.00583541
Nol4l	34.7303	0.945367	0.350512	-2.6971	0.00699455	0.0326514
Dlgap4	81.3074	0.945305	0.253126	-3.73452	0.000188076	0.00152743
Gm28809	27.0104	0.943792	0.33803	-2.79203	0.00523779	0.025815
Mx2	179.153	0.943363	0.193261	-4.88128	1.054e-06	1.49165e-05
Nfkbid	197.383	0.937649	0.196805	-4.76435	1.89462e-06	2.54606e-05
Prr13	92.4596	0.937484	0.273989	-3.42161	0.000622519	0.00432537
Setd4	104.667	0.935873	0.230463	-4.06083	4.88976e-05	0.000467547
Slc35e3	27.9535	0.933547	0.3078	-3.03296	0.00242165	0.0137115
Mfsd2a	26.2486	0.932275	0.323832	-2.87888	0.00399089	0.0206629
Eid3	54.2857	0.932238	0.258993	-3.59948	0.000318855	0.00242373
Gm7517	40.9267	0.931847	0.265711	-3.50699	0.000453198	0.00328402
4931440P22Rik	50.9306	0.930707	0.279327	-3.33197	0.00086235	0.00574692
Micall1	141.762	0.929523	0.205863	-4.51525	6.32421e-06	7.54061e-05
Ebi3	90.49	0.928176	0.26491	-3.50374	0.000458765	0.00331916
Gsap	664.629	0.927957	0.0915548	-10.1355	3.84246e-24	3.2265e-22
Pik3cb	315.499	0.927199	0.178928	-5.18197	2.19555e-07	3.50858e-06
4930440I19Rik	38.4755	0.925596	0.284254	-3.25623	0.00112901	0.00720517
Qpct	49.4484	0.924963	0.310732	-2.97672	0.00291347	0.0159993
Pcdh7	3419.52	0.923735	0.0954388	-9.67882	3.70964e-22	2.71942e-20
Micall2	59.9279	0.922248	0.321058	-2.87253	0.00407206	0.0210281
Mgat4b	240.76	0.920511	0.162907	-5.65052	1.59963e-08	3.15262e-07
Cdyl2	89.8528	0.9203	0.176621	-5.2106	1.88235e-07	3.05744e-06
Zbtb7a	185.431	0.919931	0.196578	-4.67972	2.87268e-06	3.71972e-05
Dnajb4	227.757	0.918782	0.160175	-5.73612	9.6871e-09	1.97665e-07
Dot1l	228.459	0.918007	0.170555	-5.38247	7.34702e-08	1.29015e-06
Slc51a	63.9054	0.917382	0.226767	-4.04549	5.22143e-05	0.000494188
Rbpj-ps3	563.959	0.916477	0.12773	-7.17512	7.22426e-13	2.50858e-11
Impact	476.818	0.916355	0.103837	-8.8249	1.09556e-18	6.09598e-17
Gripap1	626.397	0.912909	0.118272	-7.7187	1.17519e-14	4.8356e-13
Noct	98.9514	0.912353	0.180796	-5.04632	4.50401e-07	6.7887e-06
Icam1	1178.36	0.910916	0.0826887	-11.0162	3.19238e-28	3.27632e-26
Gm14636	633.468	0.910497	0.12117	-7.51424	5.72423e-14	2.22779e-12
Mcl1	9646.8	0.909399	0.0636589	-14.2855	2.69486e-46	4.72624e-44
Fhl3	331.973	0.905472	0.154818	-5.84862	4.95676e-09	1.06474e-07
Zswim4	255.627	0.904431	0.108343	-8.34788	6.95013e-17	3.39064e-15
Hck	1846.31	0.904207	0.0925162	-9.7735	1.46313e-22	1.11383e-20
Piezo1	374.167	0.903906	0.174835	-5.17004	2.34043e-07	3.7144e-06
Asb1	148.269	0.903313	0.166876	-5.41307	6.19538e-08	1.11188e-06
Cemip2	132.846	0.902763	0.162835	-5.54405	2.9555e-08	5.60171e-07
Nsdhl	152.026	0.902033	0.222011	-4.06301	4.84444e-05	0.000464175
Dnajc7	232.682	0.901255	0.175174	-5.14491	2.67647e-07	4.19485e-06
Tor3a	1957.05	0.900111	0.0703082	-12.8023	1.59068e-37	2.27204e-35
Wfdc17	201.298	0.894028	0.277567	-3.22095	0.00127768	0.00799197
Ppfibp1	725.35	0.893849	0.143111	-6.24586	4.21462e-10	1.08136e-08
Akap13	559.787	0.892939	0.145559	-6.13455	8.53983e-10	2.09045e-08
Traf3	228.07	0.891351	0.234479	-3.80141	0.000143875	0.00121031
Ptrh1	98.4542	0.891217	0.213999	-4.16458	3.1193e-05	0.00031592
Irf2bpl	219.498	0.891054	0.170675	-5.22077	1.78177e-07	2.91114e-06
Arl5b	217.997	0.890836	0.135265	-6.58587	4.52239e-11	1.31634e-09
Gpld1	44.1283	0.889955	0.288644	-3.08323	0.00204767	0.0119304
Csnk2b	308.15	0.888517	0.20657	-4.30128	1.69816e-05	0.000182671
Gm47863	25.791	0.887525	0.339544	-2.61387	0.0089522	0.0398179
Cxcl10	170.69	0.882028	0.234858	-3.75558	0.000172942	0.00142034
Ifi202b	1095.05	0.881906	0.120784	-7.30151	2.84555e-13	1.02403e-11
Gas2l3	1149.39	0.880681	0.0832273	-10.5816	3.62544e-26	3.41704e-24
Dgkh	190.8	0.880241	0.17747	-4.95994	7.05157e-07	1.02733e-05
Ctsk	348.558	0.879947	0.141827	-6.20436	5.492e-10	1.39362e-08
Srm	530.402	0.879583	0.25491	-3.45056	0.000559421	0.0039364
Slc6a8	255.522	0.877056	0.146397	-5.99092	2.08654e-09	4.85051e-08
Itpkc	52.8085	0.872979	0.247657	-3.52495	0.00042356	0.0031017
Prelid2	57.712	0.872238	0.285055	-3.05989	0.00221418	0.0127451
Mthfs	43.9404	0.871431	0.341031	-2.55528	0.0106103	0.045386
Tecpr1	168.01	0.870633	0.1701	-5.11836	3.08205e-07	4.78719e-06
Phtf1os	220.373	0.86848	0.167262	-5.19234	2.07669e-07	3.33015e-06
Mllt6	466.036	0.865963	0.114135	-7.58718	3.26933e-14	1.28684e-12
Ralgapa2	145.878	0.865145	0.182841	-4.73169	2.22657e-06	2.93521e-05
Sgk1	34.15	0.864203	0.298504	-2.89511	0.00379026	0.0198166
Gm17435	33.6725	0.863748	0.301895	-2.86109	0.00422193	0.0216126
Snrnp35	118.31	0.860272	0.314966	-2.73132	0.00630818	0.0301176
Polr3d	250.87	0.85922	0.120739	-7.11635	1.10823e-12	3.7726e-11
Slc22a4	37.9961	0.858484	0.336795	-2.54898	0.010804	0.0459229
Sash1	679.474	0.858235	0.104448	-8.21683	2.0896e-16	9.84741e-15
Cetn2	168.411	0.855651	0.25519	-3.35299	0.000799426	0.0053898
Stx3	194.051	0.854331	0.149958	-5.69714	1.21832e-08	2.4499e-07
Ppif	108.004	0.851715	0.219784	-3.87523	0.000106524	0.000932927
Pdlim7	88.1003	0.851146	0.214304	-3.97168	7.13669e-05	0.000650091
Filip1l	131.727	0.850985	0.204263	-4.16613	3.09808e-05	0.000314461
Tgif1	235.007	0.850391	0.171514	-4.95815	7.11682e-07	1.03358e-05
Pik3ap1	1525.74	0.850208	0.0879819	-9.66345	4.3111e-22	3.1437e-20
Myef2	521.755	0.84995	0.175808	-4.83453	1.33458e-06	1.84585e-05
Riok3	1693.39	0.848893	0.0557021	-15.2399	1.92249e-52	4.09786e-50
Lrrfip2	485.381	0.846966	0.138381	-6.12053	9.32656e-10	2.27099e-08
Cxcl16	877.79	0.840079	0.0822691	-10.2114	1.76387e-24	1.5274e-22
Tmem120a	244.296	0.839702	0.134348	-6.25022	4.09879e-10	1.05359e-08
Dolk	145.926	0.839691	0.183992	-4.56372	5.02545e-06	6.14001e-05
Sgtb	65.0473	0.838816	0.239558	-3.50151	0.000462633	0.00333843
Rapgef2	870.961	0.838256	0.090678	-9.24432	2.36747e-20	1.48422e-18
Zmiz1	123.299	0.836204	0.329144	-2.54054	0.011068	0.0468095
Tmem98	188.438	0.83495	0.156658	-5.32975	9.83475e-08	1.69478e-06
Epb41l5	35.755	0.83353	0.313081	-2.66235	0.0077597	0.035447
C9orf72	525.5	0.832345	0.0984554	-8.45403	2.81409e-17	1.44941e-15
Rsbn1	940.627	0.832069	0.108719	-7.65341	1.95723e-14	7.90595e-13
Tnfrsf12a	171.955	0.828183	0.177113	-4.67601	2.92514e-06	3.78058e-05
Gm10382	118.351	0.828168	0.237897	-3.4812	0.000499176	0.0035762
Dusp16	109.342	0.827511	0.230909	-3.58372	0.00033874	0.00255763
Hsd17b7	522.637	0.827189	0.0897571	-9.21586	3.08799e-20	1.91857e-18
Tmem62	97.4773	0.826258	0.198975	-4.15256	3.28776e-05	0.000330086
Vasp	2602.43	0.824739	0.0978098	-8.43206	3.39622e-17	1.72995e-15
Scpep1	766.067	0.823408	0.188489	-4.36848	1.25117e-05	0.000139349
Cdk6	1057.11	0.82339	0.111706	-7.37105	1.69292e-13	6.25478e-12
Zfp827	106.764	0.823373	0.176744	-4.65856	3.18428e-06	4.06995e-05
Tax1bp1	671.202	0.819467	0.232995	-3.5171	0.000436296	0.00318119
Dync1li1	514.485	0.819138	0.143881	-5.69315	1.24715e-08	2.50063e-07
Irf1	287.135	0.818886	0.125557	-6.52205	6.93545e-11	1.96504e-09
Crtc2	69.7259	0.817514	0.22633	-3.61204	0.000303794	0.00232161
Rmdn2	41.8848	0.816656	0.252366	-3.236	0.00121219	0.00764025
2310068J16Rik	37.9075	0.81452	0.30498	-2.67073	0.00756858	0.0346654
Aebp2	455.41	0.814407	0.121084	-6.72599	1.74408e-11	5.35792e-10
Ercc6	363.608	0.814053	0.0937457	-8.68363	3.83343e-18	2.05066e-16
Fxyd2	1212.36	0.813153	0.255592	-3.18144	0.00146543	0.00897791
Hsd17b12	727.676	0.811425	0.132924	-6.10443	1.03166e-09	2.49453e-08
Mapre2	158.688	0.810981	0.16285	-4.97993	6.36078e-07	9.34555e-06
Plxnd1	96.1078	0.810939	0.228318	-3.5518	0.000382607	0.00284848
Tfpt	72.1796	0.810836	0.254232	-3.18935	0.00142592	0.00876776
Gpr137b	753.1	0.809862	0.105634	-7.66667	1.7652e-14	7.17208e-13
Acp5	44.0552	0.809704	0.315729	-2.56455	0.010331	0.0444384
Mllt11	376.946	0.809278	0.091628	-8.83221	1.02629e-18	5.75678e-17
Sertad2	172.822	0.808959	0.155978	-5.18636	2.14445e-07	3.43088e-06
Ctdnep1	118.441	0.80812	0.180477	-4.47768	7.54586e-06	8.81517e-05
Cipc	339.526	0.807584	0.12108	-6.66983	2.56102e-11	7.76432e-10
Fnip2	2164.79	0.807387	0.0881859	-9.15551	5.40999e-20	3.31661e-18
Actg1	4400.89	0.805364	0.104805	-7.68444	1.53669e-14	6.26203e-13
Tra2a	535.161	0.803692	0.107656	-7.46535	8.30787e-14	3.20628e-12
2310057M21Rik	79.2507	0.803134	0.198037	-4.05547	5.00342e-05	0.000476116
Arl6ip5	268.819	0.802429	0.191865	-4.18225	2.88642e-05	0.000294704
Ifit1	290.378	0.80002	0.186697	-4.28513	1.82633e-05	0.000194495
Med10	230.757	0.799532	0.148155	-5.39659	6.79209e-08	1.20647e-06
Cass4	147.998	0.798291	0.156807	-5.0909	3.56359e-07	5.45563e-06
Ulk4	761.475	0.796012	0.0846417	-9.40449	5.2282e-21	3.49936e-19
Arl5c	801.614	0.7918	0.263798	-3.00154	0.00268617	0.0149465
Gm14455	37.0452	0.789223	0.309428	-2.55059	0.0107542	0.0458018
Ddx42	461.204	0.788376	0.165368	-4.76741	1.8661e-06	2.51261e-05
Lrrc8a	37.5943	0.787735	0.297521	-2.64766	0.00810508	0.036746
Mrpl52	806.179	0.787699	0.082318	-9.56897	1.07977e-21	7.71143e-20
1110002J07Rik	39.0711	0.78678	0.308054	-2.55403	0.0106483	0.0455206
4933412A08Rik	54.9769	0.783028	0.264676	-2.95844	0.00309202	0.0168198
Tcirg1	3397.29	0.782757	0.0769714	-10.1695	2.71422e-24	2.32133e-22
Smim19	49.0408	0.781123	0.290798	-2.68614	0.00722838	0.03345
Denr	597.671	0.780296	0.0990696	-7.87624	3.37379e-15	1.44718e-13
Rhob	111.175	0.780164	0.196198	-3.97642	6.99612e-05	0.000638126
Nfkbil1	267.146	0.780081	0.147332	-5.29473	1.19194e-07	2.01639e-06
Septin11	847.751	0.779612	0.108991	-7.15301	8.48926e-13	2.92584e-11
E330009J07Rik	210.475	0.779006	0.149872	-5.19782	2.01635e-07	3.24467e-06
Fam53c	134.169	0.77872	0.235309	-3.30935	0.000935134	0.0061346
Gm47079	184.848	0.778694	0.126984	-6.13223	8.66553e-10	2.11539e-08
Sf3a1	236.675	0.77732	0.21861	-3.55574	0.000376913	0.00281364
Hnrnph3	56.0269	0.776685	0.296631	-2.61835	0.00883549	0.0393873
Fastkd3	175.142	0.776444	0.12866	-6.03487	1.59092e-09	3.75506e-08
Tollip	560.699	0.776326	0.106743	-7.27285	3.51977e-13	1.26338e-11
Gab2	171.348	0.775994	0.210013	-3.69499	0.000219897	0.00175499
Abr	1079.69	0.771697	0.118309	-6.52274	6.90352e-11	1.96001e-09
Gpr137b-ps	747.207	0.771373	0.0823301	-9.36927	7.30361e-21	4.77318e-19
Gpr68	170.907	0.770299	0.159145	-4.84024	1.29682e-06	1.80034e-05
Adh5	500.736	0.769608	0.20715	-3.71523	0.000203021	0.00163538
Oasl1	1552.42	0.769575	0.0855177	-8.99901	2.27754e-19	1.32585e-17
Psmd12	517.057	0.769495	0.16149	-4.76498	1.88869e-06	2.54057e-05
Extl3	173.142	0.769172	0.185481	-4.14692	3.36982e-05	0.000337347
Peak1	865.574	0.768248	0.170412	-4.50819	6.53833e-06	7.75587e-05
Scamp3	115.967	0.768228	0.200873	-3.82445	0.000131066	0.00111886
Slfn5	339.125	0.766085	0.135338	-5.66053	1.50908e-08	2.99117e-07
Chmp2b	335.207	0.764847	0.130175	-5.87552	4.21528e-09	9.13969e-08
Por	1106.57	0.763512	0.097164	-7.85797	3.90395e-15	1.66429e-13
Ugcg	235.476	0.762806	0.135994	-5.60911	2.03366e-08	3.95735e-07
AA414768	102.988	0.762044	0.171725	-4.43759	9.09728e-06	0.000104774
Ptprj	1486.03	0.761829	0.0745471	-10.2194	1.62286e-24	1.41413e-22
Nlrc3	46.1879	0.761123	0.281393	-2.70484	0.00683378	0.0320738
Dab2	403.174	0.759453	0.27578	-2.75384	0.00589004	0.0285039
Vegfa	385.606	0.759451	0.116847	-6.49952	8.05764e-11	2.24625e-09
Tbc1d2	89.151	0.75742	0.18987	-3.98915	6.63099e-05	0.000610042
Rpl6	3160.59	0.757262	0.127255	-5.95074	2.66938e-09	6.03333e-08
Rnf14	354.128	0.756775	0.105248	-7.1904	6.46037e-13	2.25462e-11
Zfand3	214.118	0.754371	0.117567	-6.4165	1.39447e-10	3.76615e-09
Adora2b	75.0307	0.753772	0.218948	-3.4427	0.000575939	0.00404237
Gfod2	55.4457	0.753194	0.269867	-2.79098	0.00525485	0.0258728
Pik3r4	84.2006	0.751501	0.254639	-2.95124	0.00316497	0.0171359
Nfkb2	640.393	0.751411	0.0916076	-8.2025	2.35439e-16	1.09832e-14
2900060B14Rik	65.3896	0.751222	0.262002	-2.86724	0.00414067	0.0213347
Sgms1	538.384	0.750883	0.0851605	-8.81727	1.17282e-18	6.47389e-17
Myo10	1095.13	0.750661	0.0805297	-9.32154	1.14662e-20	7.3548e-19
Zeb2	1608.38	0.749547	0.134523	-5.57187	2.52018e-08	4.82782e-07
Vmp1	1487.33	0.749163	0.0834058	-8.98214	2.65549e-19	1.53941e-17
Dnajc21	197.402	0.747127	0.200282	-3.73038	0.00019119	0.00154818
Tmem185b	581.795	0.745977	0.0907464	-8.22046	2.02719e-16	9.58592e-15
Selenok	280.813	0.745626	0.159599	-4.67186	2.98482e-06	3.84695e-05
Helz2	487.553	0.745582	0.129522	-5.75643	8.59118e-09	1.76081e-07
Tbkbp1	156.693	0.743892	0.184652	-4.0286	5.61092e-05	0.000525976
Dpp7	502.148	0.743772	0.112859	-6.5903	4.38931e-11	1.28571e-09
Wbp2	71.3526	0.742075	0.267697	-2.77207	0.00557014	0.0272028
Lasp1	1292.04	0.741728	0.120362	-6.16248	7.16149e-10	1.78659e-08
Sema4d	657.926	0.740571	0.152823	-4.84595	1.26007e-06	1.75284e-05
Sub1	808.172	0.73903	0.131635	-5.61424	1.97428e-08	3.8472e-07
Pheta1	81.548	0.738913	0.204366	-3.61564	0.000299611	0.00229343
Snrpd1	494.192	0.738692	0.24043	-3.07238	0.00212359	0.0123003
Klf6	1253.16	0.738458	0.0726951	-10.1583	3.04365e-24	2.5871e-22
Pim3	454.658	0.737812	0.163449	-4.51403	6.36069e-06	7.57108e-05
Atxn1	110.45	0.737061	0.184707	-3.99043	6.59549e-05	0.000608317
Nck1	161.718	0.736344	0.132598	-5.55319	2.80503e-08	5.34576e-07
Dynll2	181.201	0.736117	0.210159	-3.50267	0.000460615	0.00332954
Ccdc86	160.613	0.734681	0.211483	-3.47395	0.000512853	0.00366267
Prkx	167.088	0.734513	0.198973	-3.69152	0.00022292	0.00177503
Ctnnb1	6080.74	0.733186	0.0669147	-10.957	6.1486e-28	6.08492e-26
Sf3b4	170.272	0.732834	0.189408	-3.86908	0.000109249	0.000952575
Stim2	536.852	0.732742	0.108044	-6.78187	1.1863e-11	3.744e-10
Rasal2	419.909	0.732603	0.155463	-4.71239	2.44831e-06	3.20315e-05
Soat2	88.9457	0.731404	0.23181	-3.15519	0.00160392	0.00971679
Kpna4	664.313	0.731051	0.117477	-6.22293	4.87947e-10	1.24274e-08
Tpm4	2529.14	0.726588	0.089138	-8.15127	3.60121e-16	1.66872e-14
Gch1	499.85	0.726436	0.169169	-4.29414	1.75368e-05	0.000187914
Lncpint	69.0708	0.725343	0.250014	-2.90121	0.00371722	0.019538
Hnrnpm	1268.79	0.72434	0.232228	-3.11909	0.00181412	0.0107715
Adhfe1	52.1792	0.7229	0.240766	-3.0025	0.00267769	0.0149113
Akna	111.032	0.722699	0.217185	-3.32758	0.000876048	0.00581583
Naf1	65.5429	0.722661	0.211014	-3.42471	0.000615458	0.00428717
Lima1	270.848	0.720902	0.126219	-5.71152	1.11974e-08	2.25822e-07
Evi2a	1033.93	0.720626	0.0857819	-8.40067	4.43924e-17	2.2045e-15
Nol10	183.792	0.717365	0.159215	-4.50564	6.61738e-06	7.84283e-05
Ssc4d	36.9774	0.715267	0.281597	-2.54004	0.0110841	0.0468133
Myo1e	2105.76	0.713358	0.0795036	-8.97265	2.89461e-19	1.6641e-17
Stk10	697.715	0.711604	0.0972747	-7.3154	2.56611e-13	9.33162e-12
Nt5dc3	111.658	0.71053	0.176277	-4.03076	5.55978e-05	0.000522243
Tmem199	671.12	0.709303	0.126865	-5.59102	2.25746e-08	4.35614e-07
Rab21	309.348	0.708789	0.118196	-5.99671	2.0136e-09	4.68881e-08
Prdx1	22575.6	0.706812	0.0967688	-7.30413	2.79061e-13	1.00687e-11
Afp	122.842	0.70675	0.193641	-3.6498	0.000262447	0.00203709
Atp5k-ps2	49.0126	0.705917	0.271576	-2.59934	0.00934029	0.0411086
Sf3a2	89.0392	0.70584	0.200222	-3.52529	0.000423025	0.00309942
Znhit6	96.5892	0.705829	0.175161	-4.02961	5.58692e-05	0.000524081
Clcn7	354.55	0.705685	0.11442	-6.16747	6.93911e-10	1.74169e-08
Mt1	6312.79	0.704849	0.109784	-6.42029	1.36012e-10	3.68506e-09
Itgb2	3565.39	0.703941	0.0624355	-11.2747	1.74993e-29	1.93962e-27
Itpkb	175.539	0.703466	0.17161	-4.09921	4.14557e-05	0.000405628
Fastkd5	56.9711	0.702434	0.270888	-2.59308	0.00951206	0.0417452
Eif2b3	297.588	0.701675	0.12597	-5.57018	2.54476e-08	4.85642e-07
Sec62	301.395	0.700012	0.162787	-4.30017	1.70669e-05	0.000183445
Zswim7	120.334	0.699289	0.178902	-3.90878	9.27624e-05	0.000827042
Usp18	1385.46	0.699128	0.0886634	-7.88519	3.14051e-15	1.3513e-13
Slc25a33	178.429	0.698919	0.18558	-3.76613	0.000165798	0.00136979
Exosc1	175.508	0.698247	0.162286	-4.30258	1.68819e-05	0.00018174
Tacc2	65.6039	0.697406	0.227917	-3.05991	0.002214	0.0127451
Oser1	136.099	0.697273	0.183819	-3.79326	0.000148681	0.0012447
Fam133b	326.811	0.6965	0.099999	-6.96507	3.2824e-12	1.0828e-10
Tes	771.924	0.695716	0.0859049	-8.09867	5.55648e-16	2.50765e-14
Slc12a4	582.09	0.695242	0.12594	-5.52041	3.38212e-08	6.33234e-07
Cd47	1103.99	0.694696	0.088735	-7.82889	4.92208e-15	2.07913e-13
Spink5	687.278	0.693688	0.158213	-4.38451	1.16247e-05	0.000130837
Furin	513.658	0.692015	0.118381	-5.84565	5.04587e-09	1.08221e-07
Dip2c	431.116	0.69088	0.106077	-6.51299	7.367e-11	2.06619e-09
Ddx21	1292.38	0.690502	0.139491	-4.95014	7.41584e-07	1.07251e-05
Gm10425	38.5518	0.689172	0.261631	-2.63413	0.0084352	0.0378829
Ptpre	256.383	0.688586	0.118683	-5.80191	6.55651e-09	1.37846e-07
Txnrd1	6609.72	0.687536	0.0546176	-12.5882	2.45239e-36	3.36415e-34
Birc3	511.058	0.687473	0.126453	-5.4366	5.43078e-08	9.82291e-07
Ppp4r2	334.299	0.68335	0.110965	-6.15822	7.35654e-10	1.82207e-08
Dhps	276.68	0.682249	0.115205	-5.92206	3.17943e-09	7.03691e-08
Homer1	336.556	0.680622	0.108501	-6.27294	3.54288e-10	9.14089e-09
Bccip	395.372	0.680405	0.103845	-6.55213	5.67238e-11	1.63391e-09
Hivep2	527.528	0.679002	0.108186	-6.27626	3.46824e-10	8.9986e-09
Ppm1b	291.32	0.675757	0.192141	-3.51698	0.000436481	0.00318119
Tfrc	3387.26	0.675341	0.085529	-7.89605	2.87887e-15	1.24646e-13
Amz1	122.769	0.674687	0.19451	-3.46866	0.000523068	0.00372986
Gm20559	343.345	0.67331	0.109245	-6.16331	7.12383e-10	1.7816e-08
Cldn12	111.358	0.672348	0.171188	-3.92755	8.58164e-05	0.000772069
Rnf121	105.062	0.671633	0.186254	-3.60601	0.000310941	0.00237229
Plekhm3	680.93	0.670631	0.102852	-6.52036	7.01379e-11	1.98318e-09
Hipk2	127.809	0.668886	0.213426	-3.13403	0.0017242	0.0103192
Suco	314.797	0.668665	0.140467	-4.76029	1.93312e-06	2.58777e-05
Abhd10	121.936	0.667714	0.151913	-4.39537	1.10587e-05	0.000125076
Gm48146	67.3023	0.667272	0.238155	-2.80184	0.00508118	0.0251607
Il18rap	121.119	0.66439	0.16315	-4.07226	4.656e-05	0.000449539
Fam129b	2863.47	0.664077	0.104075	-6.38077	1.76202e-10	4.73117e-09
Rab10os	117.794	0.663683	0.162355	-4.08785	4.35388e-05	0.000423914
Ncor2	121.144	0.663545	0.222031	-2.98853	0.00280327	0.0154985
Azin1	1526.42	0.65987	0.0914422	-7.21625	5.34415e-13	1.88886e-11
Ifi207	386.496	0.658417	0.225159	-2.92423	0.0034531	0.018394
Pard6b	50.2137	0.657082	0.260007	-2.52717	0.0114986	0.048189
Usb1	338.514	0.65692	0.103534	-6.34497	2.22464e-10	5.85976e-09
Hmga1b	678.307	0.656822	0.126895	-5.17609	2.26584e-07	3.60841e-06
Hint3	96.9959	0.656536	0.200014	-3.28245	0.00102911	0.00666897
Slc7a8	75.1278	0.654501	0.254305	-2.57369	0.0100621	0.0436085
4833438C02Rik	65.7033	0.653516	0.21526	-3.03594	0.00239791	0.0135937
Clec5a	2124.15	0.652912	0.0844186	-7.73421	1.04043e-14	4.30304e-13
Dtx4	1002.04	0.652892	0.0671956	-9.71629	2.56968e-22	1.91413e-20
Bms1	617.239	0.652559	0.176376	-3.69982	0.000215752	0.00172589
Dpep2	121.27	0.652007	0.215627	-3.02376	0.0024965	0.0140264
Nckap1l	1758.44	0.650583	0.108441	-5.99944	1.98001e-09	4.62615e-08
Arl8a	122.934	0.650485	0.192066	-3.38677	0.000707199	0.00483864
Ctsl	6581.26	0.650263	0.0876091	-7.42232	1.1509e-13	4.40489e-12
Reep3	386.422	0.650198	0.150187	-4.32925	1.49617e-05	0.000163224
Unc119b	162.662	0.649905	0.196825	-3.30194	0.000960182	0.00627515
Aldh7a1	77.4485	0.648651	0.228257	-2.84176	0.00448652	0.0227362
Tasp1	204.204	0.648151	0.140177	-4.62381	3.76747e-06	4.73669e-05
Fam241a	178.998	0.64759	0.159128	-4.06961	4.70924e-05	0.000453415
Gm26917	232815	0.647575	0.195007	-3.32079	0.000897643	0.00592513
Rtp4	523.594	0.645678	0.104602	-6.17269	6.71377e-10	1.69126e-08
Lonrf1	60.3197	0.645408	0.235898	-2.73596	0.00621985	0.0297775
Abca1	191.039	0.642979	0.151484	-4.24454	2.19042e-05	0.00022939
Renbp	344.829	0.642482	0.123315	-5.21008	1.88762e-07	3.06241e-06
Xylt1	98.0118	0.642426	0.225762	-2.8456	0.00443284	0.0225135
Pvr	221.667	0.641825	0.127864	-5.0196	5.17782e-07	7.69728e-06
Elp5	398.767	0.641745	0.093595	-6.85661	7.05117e-12	2.25621e-10
Cop1	340.053	0.640955	0.148507	-4.316	1.58881e-05	0.000172111
Psmb7	1603.53	0.640522	0.121947	-5.25248	1.50068e-07	2.48113e-06
Dusp3	683.376	0.640177	0.145647	-4.39539	1.10573e-05	0.000125076
Thg1l	203.005	0.639524	0.146394	-4.3685	1.25105e-05	0.000139349
Slfn4	3100.03	0.639253	0.0628312	-10.1741	2.58686e-24	2.22615e-22
Herc4	792.278	0.639171	0.0920423	-6.94432	3.80296e-12	1.24858e-10
Snhg3	127.032	0.638943	0.179494	-3.55969	0.000371297	0.00277621
Kin	82.0027	0.638271	0.244502	-2.6105	0.00904111	0.0401103
Ammecr1l	150.712	0.636947	0.156338	-4.07417	4.61796e-05	0.000446489
Litaf	1223.59	0.636401	0.0876674	-7.25927	3.89176e-13	1.39329e-11
Ppm1j	123.473	0.636371	0.167338	-3.8029	0.000143011	0.0012045
Tsc22d1	340.211	0.636167	0.111805	-5.68995	1.27073e-08	2.54422e-07
Top1	799.221	0.635992	0.108096	-5.8836	4.01439e-09	8.74519e-08
Tlr6	149.162	0.635633	0.162843	-3.90336	9.48679e-05	0.000843642
Fam3c	171.509	0.634174	0.179193	-3.53905	0.000401575	0.0029753
Ldlrap1	435.112	0.631223	0.105445	-5.98629	2.14676e-09	4.97608e-08
Pdcd6ip	620.104	0.630146	0.147823	-4.26283	2.01852e-05	0.000212885
Chchd4	969.896	0.627414	0.121558	-5.16145	2.45046e-07	3.86687e-06
Cers6	850.934	0.62644	0.134913	-4.64329	3.42911e-06	4.35475e-05
Cdk17	387.881	0.626368	0.0986554	-6.34905	2.16654e-10	5.7285e-09
Snrpf	260.76	0.626331	0.228582	-2.74007	0.00614269	0.0294692
Lhfpl2	806.305	0.626187	0.0828976	-7.55374	4.22928e-14	1.65996e-12
Acvrl1	134.421	0.625867	0.146077	-4.2845	1.83154e-05	0.0001949
Rad54l2	256.09	0.625424	0.15655	-3.99504	6.46833e-05	0.000597856
Lrrc8d	690.577	0.625417	0.105176	-5.94639	2.74121e-09	6.17553e-08
St3gal6	540.057	0.624661	0.116605	-5.35707	8.45827e-08	1.47038e-06
Acsl4	1786.62	0.62457	0.0849978	-7.34807	2.01088e-13	7.3901e-12
Ppp1r7	207.68	0.622606	0.196302	-3.17168	0.00151559	0.00923826
Ddit4	136.512	0.622245	0.202109	-3.07875	0.00207869	0.0120724
Crlf2	95.5484	0.622077	0.212114	-2.93275	0.00335977	0.0179937
Rwdd4a	347.856	0.621939	0.115616	-5.37933	7.47638e-08	1.31121e-06
Rabgef1	335.43	0.621901	0.119328	-5.21168	1.87139e-07	3.0432e-06
Gm43808	79.5378	0.621506	0.209642	-2.96461	0.00303066	0.0165184
Dpagt1	127.098	0.620818	0.22047	-2.81589	0.00486422	0.0242773
Rab2a	555.906	0.620666	0.138354	-4.48607	7.25486e-06	8.5039e-05
Wdfy1	380.129	0.619869	0.110861	-5.5914	2.25247e-08	4.35257e-07
Hyal2	151.261	0.618844	0.159545	-3.8788	0.000104972	0.000920103
Nfxl1	211.304	0.618495	0.162314	-3.81049	0.00013869	0.00117168
Ier2	378.485	0.618472	0.106714	-5.79559	6.80799e-09	1.42247e-07
Rnd2	107.705	0.617579	0.189559	-3.25797	0.00112212	0.00717046
Gan	214.603	0.617257	0.153542	-4.02011	5.81706e-05	0.000542
Cd164	271.459	0.6166	0.143751	-4.28937	1.79182e-05	0.000191556
Zfp655	400.145	0.615432	0.119093	-5.16765	2.3706e-07	3.74726e-06
Rab1a	841.825	0.615211	0.139666	-4.40489	1.05838e-05	0.000120393
Fgfr1op	319.033	0.615126	0.103846	-5.92344	3.1528e-09	6.98913e-08
Crlf3	688.372	0.614234	0.0852988	-7.20097	5.97851e-13	2.09172e-11
Clec4d	3092.74	0.614193	0.0867835	-7.0773	1.46995e-12	4.95527e-11
Creb3	532.516	0.61334	0.106991	-5.73264	9.8879e-09	2.0117e-07
Atp6v1h	1253.58	0.612917	0.0728356	-8.41507	3.92644e-17	1.95687e-15
Cdyl	70.0459	0.610926	0.204775	-2.9834	0.00285064	0.0157165
Car13	279.981	0.608863	0.136086	-4.47409	7.6737e-06	8.91939e-05
Arap1	583.711	0.608063	0.107742	-5.64368	1.66451e-08	3.27117e-07
Clcn6	64.0208	0.606702	0.233348	-2.59998	0.00932283	0.0410448
Rhbdd2	70.0927	0.606171	0.222755	-2.72124	0.0065037	0.030854
Bet1l	161.03	0.604725	0.15325	-3.94601	7.94655e-05	0.00071726
Tpm1	1450.47	0.604617	0.058353	-10.3614	3.71602e-25	3.43236e-23
Sppl2a	947.691	0.604469	0.104748	-5.77069	7.8948e-09	1.63014e-07
St3gal3	80.7658	0.604335	0.196063	-3.08235	0.0020537	0.0119505
Mindy1	1181.77	0.604071	0.0818444	-7.38073	1.57429e-13	5.89508e-12
Copb2	897.282	0.601878	0.162649	-3.70046	0.000215206	0.00172252
Ptgr1	156.364	0.601767	0.190472	-3.15935	0.00158122	0.00960028
Dpf2	286.799	0.601671	0.212241	-2.83485	0.00458472	0.0231323
Dpm2	115.324	0.601268	0.166811	-3.60448	0.000312782	0.00238372
Ndel1	575.383	0.600276	0.1047	-5.73329	9.85023e-09	2.00698e-07
Nradd	74.3719	0.599889	0.211238	-2.83987	0.00451314	0.0228395
Peak1os	77.6563	0.599848	0.212544	-2.82223	0.00476914	0.0239147
Tfcp2l1	79.1239	0.599622	0.235457	-2.54663	0.0108768	0.0461981
Nt5dc1	144.13	0.599225	0.185896	-3.22345	0.00126658	0.0079333
Car2	640.833	0.598027	0.141132	-4.23734	2.26179e-05	0.000235972
Ero1l	1750.37	0.597139	0.111845	-5.33897	9.34744e-08	1.61482e-06
Snx8	635.238	0.595922	0.123455	-4.82705	1.3857e-06	1.91224e-05
Ptpn12	552.398	0.594618	0.0886565	-6.70699	1.98679e-11	6.07659e-10
Mtpn	1599.5	0.5943	0.0995309	-5.97101	2.35788e-09	5.41161e-08
Ifngr2	420.282	0.593816	0.114787	-5.1732	2.30113e-07	3.6604e-06
Lsm6	282.947	0.591474	0.181289	-3.2626	0.00110396	0.00707789
Gm17134	130.402	0.591355	0.221086	-2.67478	0.00747784	0.034352
Cebpb	1670.15	0.590956	0.15185	-3.89171	9.95414e-05	0.000878437
Tmem251	244.801	0.590507	0.12518	-4.71727	2.39032e-06	3.13319e-05
Eif1a	1679.88	0.589094	0.0653083	-9.0202	1.8774e-19	1.10218e-17
Tmem189	815.219	0.588925	0.0999436	-5.89257	3.80225e-09	8.3223e-08
Exoc3l4	70.78	0.587028	0.219311	-2.67669	0.00743533	0.0341793
Fndc3a	821.484	0.586282	0.112251	-5.22298	1.76065e-07	2.88003e-06
Jun	311.205	0.585908	0.120611	-4.85783	1.18679e-06	1.66258e-05
Ptk2b	606.925	0.585042	0.116709	-5.01281	5.36412e-07	7.96569e-06
Xpa	122.423	-0.585112	0.1911	3.06181	0.00220003	0.0126847
Ifngr1	260.85	-0.585241	0.11596	5.04692	4.49001e-07	6.77658e-06
Bcat2	288.648	-0.585319	0.145924	4.01114	6.04272e-05	0.000561515
Pex11b	263.514	-0.585323	0.115346	5.07449	3.8854e-07	5.91562e-06
Tbc1d32	153.697	-0.585431	0.168897	3.4662	0.000527863	0.00375824
Stimate	151.247	-0.585771	0.163967	3.5725	0.000353594	0.00265675
4930432K21Rik	98.8247	-0.586218	0.167054	3.50916	0.000449525	0.00326253
Cby1	135.526	-0.586509	0.145981	4.01772	5.87644e-05	0.00054643
5730409E04Rik	111.27	-0.586886	0.159793	3.67279	0.000239917	0.00188866
Trim14	283.533	-0.586929	0.117297	5.00377	5.62187e-07	8.32168e-06
Spice1	93.5296	-0.588646	0.210527	2.79606	0.00517302	0.0255334
Ccdc61	144.29	-0.590332	0.188779	3.1271	0.00176538	0.0105383
H4f16	5521.62	-0.590831	0.186169	3.17362	0.00150549	0.00918474
Kifc5b	220.652	-0.59168	0.167239	3.53794	0.000403262	0.00298398
Zfp386	273.254	-0.592264	0.149698	3.95638	7.60933e-05	0.000690421
Them6	258.012	-0.593025	0.151318	3.91906	8.88936e-05	0.000796135
Cenpi	243.225	-0.594862	0.132917	4.47544	7.62527e-06	8.88546e-05
Dscc1	96.377	-0.595495	0.182646	3.26038	0.00111264	0.00712365
Tut4	180.535	-0.59561	0.220446	2.70184	0.00689568	0.0322878
H2ac12	151.934	-0.59778	0.222247	2.68971	0.00715146	0.0331827
Zfp946	54.7989	-0.597906	0.234983	2.54446	0.0109447	0.0464158
Atg14	88.2713	-0.598735	0.215535	2.77791	0.00547106	0.0267945
Flot2	193.699	-0.599844	0.148184	4.04797	5.16646e-05	0.000489612
Zmym6	94.8822	-0.600915	0.208236	2.88574	0.00390491	0.020324
Elmo2	409.611	-0.601629	0.0958675	6.27563	3.48226e-10	9.01807e-09
Fam126b	288.794	-0.601782	0.153723	3.91471	9.05121e-05	0.000809061
Lrrc8c	81.127	-0.601903	0.225107	2.67386	0.00749845	0.034401
Man1c1	299.297	-0.602331	0.124089	4.85402	1.20985e-06	1.69147e-05
Golm1	303.161	-0.602691	0.115936	5.1985	2.00906e-07	3.23669e-06
Mettl7a1	96.8348	-0.60312	0.191959	3.14193	0.00167839	0.0100973
Slbp	552.099	-0.603214	0.0893775	6.74905	1.48816e-11	4.61262e-10
Pcx	82.9603	-0.603603	0.207	2.91596	0.00354597	0.0187737
Yeats2	252.655	-0.603904	0.126574	4.77114	1.83187e-06	2.47374e-05
Agfg2	275.597	-0.604545	0.130501	4.63248	3.61306e-06	4.56326e-05
Gm15444	134.865	-0.605735	0.196393	3.0843	0.00204033	0.0119077
Map3k3	585.98	-0.605836	0.113362	5.34426	9.07871e-08	1.57036e-06
Gtf3c5	177.659	-0.607334	0.140452	4.32413	1.53136e-05	0.000166539
Pank1	116.244	-0.607629	0.211944	2.86693	0.00414476	0.021343
Katnb1	196.488	-0.608033	0.157705	3.8555	0.000115494	0.00100257
Inpp5a	82.8568	-0.608063	0.223632	2.71903	0.0065473	0.0310236
Alms1	196.516	-0.609184	0.148244	4.10934	3.968e-05	0.000390737
Prdm10	82.9199	-0.609981	0.207416	2.94087	0.00327296	0.0176104
Rnf166	171.522	-0.610248	0.153122	3.98537	6.73741e-05	0.00061891
Notch2	974.987	-0.611313	0.118068	5.17763	2.24719e-07	3.58284e-06
H1f5	3192.86	-0.611531	0.134451	4.54835	5.40681e-06	6.57117e-05
Vsig10	56.8404	-0.611547	0.243103	2.51558	0.0118836	0.0495003
Slc12a7	260.926	-0.611603	0.151574	4.035	5.46023e-05	0.000513937
Pwwp2a	107.896	-0.611605	0.184732	3.31077	0.000930399	0.00611223
Pgm2l1	140.876	-0.612071	0.152892	4.00329	6.24678e-05	0.000578537
Acap3	191.565	-0.61268	0.130198	4.70574	2.52949e-06	3.29691e-05
Napsa	250.953	-0.612911	0.194481	3.15153	0.00162418	0.00982235
Tcf3	476.874	-0.613303	0.116588	5.26043	1.43715e-07	2.38464e-06
Cep68	310.747	-0.613396	0.112646	5.44533	5.17087e-08	9.37727e-07
Gpr183	599.149	-0.613442	0.0828801	7.40156	1.34592e-13	5.09501e-12
Arrdc3	194.45	-0.613471	0.141718	4.32883	1.49905e-05	0.000163409
Oip5	85.9538	-0.613795	0.210417	2.91704	0.0035337	0.0187225
Trim16	75.8109	-0.614239	0.197849	3.10458	0.0019055	0.0112296
Akr1b10	208.305	-0.614464	0.16378	3.75176	0.000175596	0.00143617
Rp2	511	-0.614539	0.129877	4.73171	2.22638e-06	2.93521e-05
H1f1	4481.84	-0.614592	0.0860522	7.14208	9.19266e-13	3.13705e-11
Mdm1	257.412	-0.614876	0.127516	4.82195	1.42163e-06	1.95792e-05
Septin6	132.481	-0.615196	0.151746	4.05413	5.03223e-05	0.0004782
Smad3	70.959	-0.617354	0.1991	3.10073	0.00193047	0.0113526
Fam98b	286.65	-0.617679	0.182943	3.37634	0.000734573	0.00499387
Slc8a1	178.354	-0.618201	0.16976	3.64163	0.000270918	0.00209579
Pigh	85.1659	-0.618877	0.199669	3.09952	0.00193837	0.0113845
Tpra1	113.92	-0.618976	0.193128	3.205	0.00135065	0.0083728
Hltf	397.327	-0.619119	0.136342	4.54094	5.60045e-06	6.77087e-05
Atm	836.508	-0.619797	0.0933673	6.63826	3.17406e-11	9.53941e-10
Pfkm	136.546	-0.620128	0.16424	3.77574	0.000159532	0.00132513
Ampd2	578.781	-0.620562	0.102609	6.04784	1.46799e-09	3.49469e-08
Tfdp2	127.18	-0.621193	0.203463	3.0531	0.00226491	0.0129671
Narf	136.376	-0.62263	0.189999	3.27702	0.00104909	0.00676995
Cep57l1	133.166	-0.623266	0.209195	2.97936	0.00288852	0.0158937
Igfbp4	342.07	-0.623563	0.115045	5.42017	5.95421e-08	1.07137e-06
Taco1	185.585	-0.623686	0.14743	4.23038	2.33295e-05	0.000242716
Gtse1	235.29	-0.626254	0.157182	3.98426	6.76913e-05	0.00062069
Kdm3b	411.585	-0.627167	0.106113	5.91037	3.41339e-09	7.53066e-08
Thap3	116.343	-0.627644	0.212852	2.94874	0.00319074	0.0172283
Fcgr3	234.327	-0.627832	0.193997	3.2363	0.00121092	0.00763643
Pnrc1	160.912	-0.627879	0.169755	3.69874	0.000216673	0.00173226
Chek1	265.224	-0.62802	0.151398	4.14815	3.35172e-05	0.000335778
Mxi1	440.874	-0.629188	0.0923595	6.81238	9.59995e-12	3.05063e-10
Zfp760	78.7455	-0.629536	0.250117	2.51697	0.011837	0.0493536
Btk	666.578	-0.630567	0.105849	5.95721	2.56588e-09	5.84708e-08
Hjurp	1261.4	-0.631497	0.0581117	10.867	1.65644e-27	1.61619e-25
Themis2	407.949	-0.632363	0.119021	5.31305	1.07804e-07	1.83945e-06
2700049A03Rik	136.712	-0.632446	0.172597	3.6643	0.000248015	0.00194578
Tifab	164.119	-0.63298	0.16601	3.81291	0.000137343	0.00116171
Acox3	199.791	-0.633695	0.15244	4.157	3.22451e-05	0.000324914
Cfh	454.093	-0.636196	0.108957	5.83897	5.25247e-09	1.12478e-07
Cenpf	942.192	-0.637391	0.132638	4.80551	1.5436e-06	2.11539e-05
Pold1	742.809	-0.637395	0.117766	5.41239	6.21899e-08	1.11467e-06
Cbr1	126.856	-0.637399	0.194916	3.27012	0.00107501	0.00690826
Clec7a	512.219	-0.637888	0.142681	4.47073	7.79542e-06	9.0457e-05
Psrc1	165.937	-0.63921	0.140608	4.54603	5.46666e-06	6.6375e-05
Dmac2	101.2	-0.639363	0.172999	3.69575	0.000219236	0.00175073
Gas2	63.9021	-0.640843	0.233536	2.74409	0.00606794	0.0291712
H2ac21	337.137	-0.642478	0.192437	3.33865	0.000841878	0.00563489
Pigs	195.746	-0.642693	0.124736	5.15242	2.57144e-07	4.03938e-06
Zfp319	55.8871	-0.642763	0.21186	3.0339	0.00241418	0.0136748
Adal	124.57	-0.642874	0.168528	3.81464	0.000136382	0.00115429
Suv39h1	431.004	-0.642975	0.113878	5.64616	1.6407e-08	3.22897e-07
Mcm2	2006.66	-0.64364	0.0840492	7.65789	1.89011e-14	7.65714e-13
Depdc1a	159.623	-0.644144	0.215626	2.98732	0.00281436	0.0155474
Fcgr1	307.421	-0.644292	0.200818	3.20834	0.00133503	0.00829082
Wee1	168.242	-0.644926	0.158994	4.05628	4.98596e-05	0.00047478
Cdca7l	502.544	-0.645823	0.0993301	6.50178	7.93746e-11	2.21721e-09
Gm46430	101.898	-0.646173	0.167832	3.85012	0.00011806	0.00102168
Gm42047	487.796	-0.646383	0.14045	4.60223	4.17988e-06	5.19858e-05
H2bc18	5788.44	-0.646865	0.0954541	6.77671	1.22943e-11	3.8538e-10
Amer1	78.8337	-0.647494	0.210152	3.08107	0.00206257	0.011997
Ankrd10	344.09	-0.647957	0.116264	5.57315	2.50168e-08	4.80731e-07
Creg1	2504.59	-0.648883	0.106721	6.08021	1.20028e-09	2.88712e-08
Aurkb	401.741	-0.649417	0.110916	5.85503	4.76931e-09	1.02607e-07
Rab3d	118.945	-0.650041	0.188062	3.45652	0.000547193	0.00386804
Ckap2	326.944	-0.651074	0.138349	4.70601	2.52613e-06	3.29562e-05
Zfp219	110.25	-0.65116	0.197639	3.29469	0.000985296	0.00641206
Rab11fip5	229.808	-0.651885	0.135739	4.8025	1.56693e-06	2.14313e-05
Ppp1r21	459.6	-0.652288	0.11189	5.82975	5.55098e-09	1.18321e-07
Gm12992	121.45	-0.65261	0.18632	3.50263	0.000460681	0.00332954
Jmy	148.486	-0.652862	0.166534	3.9203	8.84405e-05	0.00079275
Fbxl20	146.529	-0.653414	0.164187	3.97971	6.90008e-05	0.000630611
Phka2	511.299	-0.654516	0.0881418	7.42572	1.12167e-13	4.30493e-12
Vgll4	187.575	-0.654567	0.149155	4.38849	1.1414e-05	0.00012878
Tbc1d14	251.846	-0.65542	0.160024	4.09575	4.20796e-05	0.000410862
H6pd	240.284	-0.655774	0.11152	5.88034	4.09427e-09	8.89123e-08
Arhgap27os2	61.2874	-0.656023	0.244964	2.67804	0.00740542	0.0340758
Ints6l	286.359	-0.656046	0.130323	5.03402	4.80311e-07	7.19429e-06
Gpr180	204.338	-0.657162	0.135495	4.85009	1.23408e-06	1.71841e-05
Mir99ahg	175.884	-0.65871	0.192229	3.42669	0.000610988	0.00426246
Nprl2	97.0004	-0.658842	0.192211	3.42769	0.000608731	0.00425099
Gmnn	372.152	-0.659064	0.143983	4.57737	4.70868e-06	5.79386e-05
Pald1	121.6	-0.65941	0.183198	3.59944	0.000318907	0.00242373
Ncaph	549.973	-0.6595	0.0970476	6.79563	1.0784e-11	3.41904e-10
Polh	526.985	-0.659578	0.0973438	6.77576	1.23755e-11	3.87048e-10
Als2cl	169.849	-0.659814	0.158832	4.15416	3.2648e-05	0.000328495
Ptdss2	174.505	-0.660052	0.248491	2.65624	0.00790177	0.0359537
Fancb	74.3874	-0.660187	0.22103	2.98687	0.00281847	0.0155639
Ing2	67.8163	-0.660403	0.234437	2.81697	0.00484791	0.0242133
4931414P19Rik	58.3842	-0.660653	0.241794	2.7323	0.00628942	0.0300586
Slc2a8	51.9696	-0.661084	0.257341	2.56891	0.010202	0.0440339
Cbx6	200.872	-0.661453	0.167675	3.94485	7.98507e-05	0.000720268
Casp2	237.991	-0.661646	0.134542	4.91778	8.75308e-07	1.25542e-05
Ptcd2	408.321	-0.661713	0.101513	6.51848	7.10244e-11	2.00009e-09
Pdp1	164.692	-0.662032	0.141959	4.66356	3.10789e-06	3.98702e-05
Aldh6a1	69.0983	-0.662274	0.24098	2.74825	0.00599143	0.0288902
Ercc4	147.628	-0.662747	0.18616	3.56009	0.00037073	0.00277497
Txn2	266.956	-0.662846	0.172026	3.85318	0.000116595	0.00100964
Crot	200.562	-0.663069	0.141977	4.67027	3.0081e-06	3.86975e-05
Ighm	455.518	-0.664108	0.157438	4.21823	2.46232e-05	0.000255326
Nr2c2	486.675	-0.665368	0.108506	6.13211	8.67227e-10	2.11539e-08
Stil	161.646	-0.665919	0.164808	4.04057	5.33219e-05	0.000503596
Gm26642	70.2708	-0.665961	0.240538	2.76863	0.00562928	0.0274432
Rubcn	258.264	-0.666084	0.131723	5.05669	4.26603e-07	6.46672e-06
Ankrd44	154.012	-0.666273	0.151151	4.40801	1.04327e-05	0.000118967
Zbtb48	90.657	-0.666416	0.188607	3.53335	0.000410327	0.0030272
Cntrob	132.051	-0.667386	0.166107	4.0178	5.87446e-05	0.00054643
Arid5b	112.84	-0.667553	0.228036	2.92741	0.00341801	0.0182492
Ephx1	133.563	-0.668168	0.204958	3.26003	0.00111399	0.00712905
Cdc25b	339.618	-0.668182	0.114698	5.82559	5.69112e-09	1.20751e-07
Mfge8	262.939	-0.668186	0.143354	4.66108	3.14559e-06	4.02421e-05
2610008E11Rik	57.5154	-0.668601	0.235225	2.84239	0.00447766	0.0226996
Shcbp1l	53.043	-0.669231	0.247296	2.70619	0.00680598	0.0319867
Phip	1258.88	-0.669841	0.128355	5.21868	1.80202e-07	2.9373e-06
Map3k4	399.593	-0.670538	0.106143	6.31729	2.66193e-10	6.9587e-09
Lrrc75a	173.135	-0.670642	0.154471	4.34153	1.41493e-05	0.000155094
Ttf2	613.063	-0.67186	0.0756672	8.87913	6.73829e-19	3.81057e-17
Rftn1	376.788	-0.671885	0.118751	5.65794	1.53203e-08	3.03232e-07
Senp7	105.15	-0.672162	0.215292	3.1221	0.00179567	0.0106923
Fgd3	355.737	-0.672289	0.144995	4.63662	3.54149e-06	4.48513e-05
Stard8	126.482	-0.6726	0.16252	4.13856	3.49499e-05	0.000348117
Zfyve19	206.35	-0.674306	0.143742	4.69108	2.71764e-06	3.52555e-05
Kif21b	125.538	-0.6755	0.225207	2.99946	0.0027046	0.015037
Zfp763	56.7446	-0.676096	0.255485	2.64633	0.00813711	0.0368671
Fbxo48	43.8328	-0.676325	0.266138	2.54126	0.0110454	0.046728
Klc4	378.977	-0.676549	0.10538	6.42011	1.36178e-10	3.68506e-09
Zfp53	67.2213	-0.67796	0.217912	3.11116	0.00186353	0.0110197
Fam78a	128.68	-0.678035	0.174808	3.87875	0.000104993	0.000920103
Orc5	235.448	-0.6784	0.144864	4.68302	2.82684e-06	3.66379e-05
Fes	842.378	-0.679137	0.0837288	8.11116	5.01403e-16	2.27024e-14
Rfc1	921.264	-0.68006	0.0862283	7.88674	3.10187e-15	1.33883e-13
2310033P09Rik	161.654	-0.680663	0.182715	3.72526	0.00019511	0.00157808
Ttll12	253.87	-0.681095	0.12609	5.40168	6.60211e-08	1.17574e-06
Lyl1	576.28	-0.681595	0.128878	5.2887	1.23191e-07	2.07388e-06
Fgf11	76.6342	-0.681843	0.26703	2.55343	0.0106667	0.045544
Rad51ap1	242.279	-0.681918	0.125054	5.45301	4.9525e-08	9.01666e-07
Mllt3	156.257	-0.68233	0.16499	4.13558	3.54066e-05	0.000352159
Nsmce4a	602.295	-0.682953	0.0980243	6.96718	3.23362e-12	1.06926e-10
Naaa	258.538	-0.683787	0.104518	6.54231	6.05741e-11	1.73408e-09
Zfp40	45.4434	-0.684245	0.269043	2.54325	0.0109825	0.0464945
Dna2	498.582	-0.684587	0.0864842	7.91574	2.45779e-15	1.07084e-13
Mrnip	69.6612	-0.685374	0.20451	3.3513	0.000804342	0.00541466
Rpain	94.6063	-0.687076	0.215293	3.19136	0.00141606	0.00871592
Etaa1	69.5793	-0.687088	0.235498	2.91759	0.00352744	0.0186967
Lipe	148.808	-0.687595	0.153664	4.47468	7.6526e-06	8.90892e-05
H2ac10	530.57	-0.68854	0.138781	4.96136	7.00013e-07	1.02199e-05
Snta1	115.491	-0.690156	0.22764	3.03179	0.00243109	0.0137481
Pimreg	740.103	-0.692024	0.125068	5.53319	3.14467e-08	5.91976e-07
Otulinl	458.441	-0.693443	0.106609	6.50453	7.79377e-11	2.18147e-09
Plcb3	276.546	-0.694969	0.125373	5.54322	2.96953e-08	5.6206e-07
Nr1d2	148.436	-0.695426	0.154542	4.49993	6.79771e-06	8.01551e-05
Gm42727	65.8076	-0.696216	0.274493	2.53637	0.0112008	0.0471549
Chadl	51.0686	-0.697764	0.27075	2.57715	0.00996183	0.043251
5830462I19Rik	48.2805	-0.698444	0.254662	2.74263	0.00609501	0.029281
Hexdc	104.678	-0.698455	0.245029	2.8505	0.00436505	0.0221937
Ptp4a3	319.975	-0.698469	0.141929	4.92125	8.59913e-07	1.23719e-05
Rad54b	123.283	-0.700284	0.164967	4.24498	2.18608e-05	0.000229109
D3Ertd751e	49.7509	-0.700344	0.264698	2.64583	0.00814914	0.0368925
Osbpl2	338.08	-0.701868	0.131052	5.35567	8.5241e-08	1.47997e-06
Ap4m1	257.433	-0.703761	0.127563	5.51695	3.44928e-08	6.44067e-07
Ncapd2	932.942	-0.703788	0.0857094	8.21133	2.1876e-16	1.02396e-14
Wdr6	231.775	-0.704663	0.170041	4.14407	3.41193e-05	0.000340824
Ints7	468.701	-0.705191	0.102447	6.88346	5.8417e-12	1.88664e-10
Rmnd1	153.643	-0.705244	0.150976	4.67123	2.99401e-06	3.85521e-05
Slc9a3r1	234.669	-0.70542	0.145063	4.86285	1.15705e-06	1.62421e-05
Borcs5	65.6524	-0.705919	0.232386	3.03771	0.00238387	0.0135307
Gm15920	254.854	-0.706433	0.23959	2.94851	0.0031931	0.0172343
Mki67	6292.81	-0.707987	0.142561	4.96621	6.82746e-07	1.001e-05
Depdc1b	83.006	-0.708381	0.219241	3.23105	0.00123335	0.00774266
Zranb3	116.564	-0.710437	0.185016	3.83986	0.000123105	0.00106005
Abcg1	442.354	-0.71051	0.108498	6.54857	5.80903e-11	1.6698e-09
Polg2	65.4215	-0.711427	0.225454	3.15554	0.00160204	0.00970964
Phlpp2	91.4095	-0.711852	0.217255	3.27657	0.00105077	0.00677763
Acss2	373.382	-0.712673	0.13146	5.42123	5.91894e-08	1.06641e-06
Nrip1	136.25	-0.713162	0.196344	3.63221	0.000281002	0.00216173
Inpp5d	676.011	-0.713848	0.107797	6.62217	3.53964e-11	1.0524e-09
Eif4e3	110.562	-0.713859	0.175593	4.0654	4.79491e-05	0.000460066
Haus4	149.794	-0.714167	0.143403	4.98013	6.3541e-07	9.34555e-06
Fam53b	147.477	-0.714597	0.169846	4.20733	2.58404e-05	0.000266144
Zfp958	180.879	-0.714686	0.157569	4.5357	5.74123e-06	6.90493e-05
Dennd2c	99.4456	-0.715214	0.195331	3.66156	0.000250689	0.00196231
Lmnb1	1127.63	-0.715873	0.095802	7.47242	7.87334e-14	3.04707e-12
Ttc7	246.435	-0.716354	0.133236	5.37657	7.59196e-08	1.32811e-06
Pdxp	77.4422	-0.717787	0.253659	2.82973	0.00465877	0.0234376
Topbp1	1387.56	-0.718599	0.072625	9.89465	4.39141e-23	3.38016e-21
Rgs11	72.4851	-0.720367	0.242027	2.97639	0.00291665	0.016006
Lmo4	443.769	-0.720533	0.102989	6.99619	2.63009e-12	8.78071e-11
Nostrin	152.308	-0.721876	0.193376	3.73302	0.000189201	0.00153386
P2rx7	249.421	-0.722028	0.113498	6.3616	1.99659e-10	5.34031e-09
Noa1	223.426	-0.722129	0.151821	4.75644	1.9704e-06	2.63512e-05
N4bp2l1	110.445	-0.722489	0.208833	3.45965	0.00054088	0.00382928
H2bu1-ps	49.7993	-0.722551	0.262993	2.74742	0.00600667	0.0289369
Mybl2	285.447	-0.722652	0.117514	6.14949	7.77342e-10	1.90959e-08
Mtmr4	203.923	-0.724291	0.158278	4.57608	4.73759e-06	5.82108e-05
Rpa2	561.568	-0.72433	0.113914	6.35855	2.03671e-10	5.43712e-09
Wdr62	55.7717	-0.724442	0.261133	2.77423	0.00553332	0.027042
Arrb1	686.027	-0.726329	0.0925278	7.84984	4.16566e-15	1.7704e-13
Tanc1	202.863	-0.726687	0.125313	5.79898	6.67183e-09	1.39635e-07
Gamt	52.374	-0.727132	0.263495	2.75956	0.00578789	0.0281175
Parpbp	264.223	-0.727271	0.134761	5.39674	6.78625e-08	1.20647e-06
Zdhhc1	48.2222	-0.72965	0.265383	2.74943	0.00596994	0.02881
Tdp2	267.874	-0.730264	0.123453	5.91531	3.31242e-09	7.31954e-08
Slc37a2	640.085	-0.730421	0.101331	7.2083	5.66527e-13	1.99219e-11
Gm9396	68.9258	-0.731758	0.283246	2.58347	0.00978121	0.0426562
Chtf18	216.183	-0.73176	0.151681	4.82433	1.40473e-06	1.93657e-05
Klhdc3	339.285	-0.732072	0.1401	5.22534	1.7384e-07	2.85036e-06
AW554918	76.8668	-0.732669	0.229495	3.19253	0.00141033	0.00869224
Wdfy2	981.865	-0.735949	0.0643627	11.4344	2.81494e-30	3.22322e-28
Ercc3	320.235	-0.73664	0.171901	4.28527	1.82516e-05	0.000194495
Mis18bp1	477.599	-0.737061	0.175909	4.19002	2.78924e-05	0.000285274
Rad51c	98.9679	-0.737452	0.221127	3.33497	0.000853085	0.00569888
Foxo3	353.966	-0.739265	0.100032	7.39027	1.46531e-13	5.50187e-12
Knl1	903.558	-0.739833	0.128793	5.74437	9.22626e-09	1.88818e-07
Arhgef11	345.845	-0.742426	0.183257	4.05129	5.09355e-05	0.000483695
Fchsd1	50.4914	-0.7425	0.258992	2.86688	0.00414537	0.021343
Insr	170.978	-0.742665	0.171288	4.33576	1.45254e-05	0.000158714
Sgo2a	492.083	-0.743655	0.139777	5.32028	1.03607e-07	1.77438e-06
Cfap410	76.6846	-0.744998	0.192666	3.86678	0.000110284	0.000960995
Abl1	182.246	-0.746051	0.138261	5.39597	6.81538e-08	1.20905e-06
Zbtb38	346.279	-0.74639	0.117402	6.35756	2.04986e-10	5.4512e-09
Kat14	316.607	-0.74745	0.135704	5.50795	3.63042e-08	6.75161e-07
Deptor	68.7194	-0.748076	0.217168	3.44469	0.000571723	0.00401685
Add3	479.798	-0.749219	0.0920029	8.14343	3.8425e-16	1.76968e-14
Usf1	204.493	-0.750421	0.162755	4.61073	4.0125e-06	5.0084e-05
Iqce	57.9563	-0.75219	0.26689	2.81836	0.00482698	0.0241262
Ubald1	55.43	-0.752382	0.270479	2.78166	0.00540815	0.0265239
Anapc2	453.805	-0.75439	0.166773	4.52345	6.08394e-06	7.27919e-05
Smpd2	48.4082	-0.754785	0.296623	2.54459	0.0109405	0.0464158
Mapk14	697.291	-0.757018	0.0896593	8.44328	3.08559e-17	1.58337e-15
Knstrn	687.111	-0.757073	0.0930353	8.13749	4.03561e-16	1.85143e-14
Fbxo5	304.452	-0.76007	0.0979909	7.75654	8.72793e-15	3.62052e-13
Klhl23	46.9978	-0.761039	0.280679	2.71142	0.0066996	0.0316262
Sin3a	418.392	-0.763946	0.127647	5.98482	2.16633e-09	5.00242e-08
Rhot2	119.296	-0.764196	0.169777	4.50118	6.7576e-06	7.975e-05
Sema6b	263.907	-0.765862	0.148176	5.16858	2.35875e-07	3.73918e-06
Rassf2	348.253	-0.766517	0.118119	6.48938	8.61907e-11	2.37883e-09
E2f1	191.875	-0.767704	0.159902	4.80109	1.57801e-06	2.15287e-05
Kif20b	650.644	-0.767725	0.12717	6.03699	1.57011e-09	3.71226e-08
Accs	67.4618	-0.769041	0.249817	3.07841	0.00208105	0.0120792
Gpr146	171.707	-0.770381	0.156624	4.91867	8.71334e-07	1.25102e-05
Kif13a	73.6388	-0.770399	0.221733	3.47445	0.000511903	0.00365777
Numa1	1064.39	-0.771022	0.116378	6.62517	3.46843e-11	1.03344e-09
Ccdc166	66.11	-0.77117	0.210687	3.66027	0.000251954	0.00196999
Adrb2	151.294	-0.771246	0.171745	4.49065	7.10061e-06	8.3372e-05
Ttk	400.171	-0.776666	0.144209	5.3857	7.21621e-08	1.27202e-06
Hdac9	130.289	-0.778359	0.173359	4.48987	7.12668e-06	8.36073e-05
Tshz3	52.9746	-0.779848	0.249813	3.12173	0.00179791	0.0106956
Pygb	574.72	-0.780888	0.10117	7.7186	1.17618e-14	4.8356e-13
Ap5s1	70.9364	-0.78146	0.210543	3.71164	0.000205919	0.0016568
Heca	196.369	-0.781557	0.137543	5.68228	1.32908e-08	2.65338e-07
B3gnt3	48.2105	-0.78321	0.305696	2.56205	0.0104056	0.0447036
Rcor3	71.5427	-0.78354	0.198333	3.95062	7.7949e-05	0.00070495
Sema5a	90.4646	-0.784508	0.221695	3.53868	0.000402127	0.0029778
Hap1	41.5899	-0.784725	0.302776	2.59177	0.0095484	0.0418782
Lpin1	94.2434	-0.784943	0.234229	3.35118	0.000804676	0.00541466
Fam83d	83.7412	-0.78507	0.199478	3.93562	8.29825e-05	0.00074803
Zfp324	132.986	-0.786801	0.151027	5.20967	1.89175e-07	3.06553e-06
Nusap1	607.541	-0.789959	0.136793	5.77483	7.70293e-09	1.5929e-07
Plpp7	42.555	-0.79073	0.278628	2.83794	0.00454062	0.02296
Fli1	504.531	-0.792319	0.0976695	8.11224	4.96933e-16	2.26465e-14
Sgpp1	410.587	-0.792319	0.105001	7.54579	4.49541e-14	1.75943e-12
Smarca2	283.089	-0.792602	0.163056	4.86092	1.1684e-06	1.63848e-05
Aspm	966.636	-0.79323	0.107121	7.40497	1.31176e-13	4.97929e-12
Stx2	284.091	-0.795228	0.118937	6.68611	2.2918e-11	6.96336e-10
Hdac5	586.508	-0.797519	0.110409	7.2233	5.07399e-13	1.80257e-11
Gm37844	115.076	-0.797838	0.216486	3.68539	0.00022835	0.00181098
Ppm1e	43.8362	-0.799307	0.26151	3.0565	0.00223936	0.0128633
Sfxn3	59.2747	-0.803371	0.239875	3.34912	0.000810683	0.00544979
Mbp	426.778	-0.803678	0.0961034	8.36264	6.13315e-17	3.00264e-15
Ikbip	94.694	-0.804471	0.198677	4.04914	5.14059e-05	0.000487494
Fgd2	317.663	-0.805194	0.142842	5.63698	1.73063e-08	3.39629e-07
Ssbp3	85.4021	-0.806715	0.214689	3.75759	0.000171556	0.00141314
Tle1	491.017	-0.80741	0.118005	6.84215	7.80115e-12	2.48471e-10
Pidd1	34.2942	-0.807509	0.305772	2.64089	0.00826888	0.0372708
Napepld	64.1742	-0.808043	0.203951	3.96194	7.43427e-05	0.000676308
Efcab11	81.9039	-0.812758	0.223628	3.63443	0.000278599	0.00214444
Sipa1	355.83	-0.813611	0.124103	6.55592	5.53004e-11	1.59955e-09
C030006K11Rik	165.96	-0.814049	0.159773	5.09502	3.48699e-07	5.34428e-06
Slfn9	137.744	-0.814153	0.207477	3.92406	8.70691e-05	0.00078131
Deaf1	69.9434	-0.815024	0.208299	3.91277	9.12443e-05	0.000814555
Stard9	246.741	-0.816736	0.179833	4.54163	5.58217e-06	6.75467e-05
Rbl1	491.927	-0.817656	0.101694	8.04038	8.95567e-16	3.98974e-14
Rassf7	38.6524	-0.81784	0.297767	2.74657	0.00602214	0.0289711
A830035O19Rik	36.8964	-0.819561	0.305846	2.67965	0.00736993	0.0339915
Engase	120.142	-0.822067	0.224195	3.66675	0.000245652	0.00193052
Kif18a	252.985	-0.826143	0.164351	5.02669	4.99021e-07	7.44234e-06
Amhr2	36.9037	-0.826691	0.313037	2.64087	0.00826926	0.0372708
Gm6329	91.1512	-0.827281	0.256942	3.21972	0.00128317	0.0080227
Eef2k	199.691	-0.82752	0.149619	5.53086	3.18673e-08	5.9908e-07
Uhrf1	1574.91	-0.83091	0.0996889	8.33503	7.74775e-17	3.76649e-15
Tnrc6b	255.797	-0.832069	0.156754	5.30811	1.10771e-07	1.8831e-06
Prdm13	33.6721	-0.834992	0.297789	2.80397	0.0050477	0.0250218
Calhm2	123.274	-0.835359	0.172731	4.83617	1.32363e-06	1.83467e-05
Pxk	286.325	-0.835976	0.13566	6.1623	7.16957e-10	1.78659e-08
Rps26-ps1	68.789	-0.836939	0.323842	2.5844	0.00975477	0.0425677
Cep72	72.871	-0.837922	0.242084	3.46129	0.000537591	0.00381183
Impa2	146.269	-0.842696	0.192297	4.38227	1.17447e-05	0.000131866
Pik3cd	802.725	-0.843189	0.0955457	8.82498	1.0948e-18	6.09598e-17
E2f7	37.9409	-0.845191	0.312721	2.7027	0.00687783	0.0322369
Amigo1	62.0507	-0.851117	0.21893	3.88763	0.000101228	0.000890486
Rhobtb2	69.3096	-0.851566	0.233819	3.64199	0.000270536	0.00209401
Usp1	987.742	-0.851994	0.0858852	9.92015	3.40256e-23	2.64845e-21
Zdhhc14	49.9696	-0.853555	0.263263	3.24221	0.00118607	0.00749681
Zfp971	97.7377	-0.857088	0.208814	4.10455	4.05106e-05	0.000398349
Rnf227	46.5766	-0.857131	0.259667	3.30089	0.000963795	0.00628986
Ska3	194.601	-0.857228	0.148229	5.78311	7.33311e-09	1.52553e-07
Fbxo21	248.967	-0.859268	0.11854	7.24877	4.20559e-13	1.4979e-11
Zgrf1	175.845	-0.859608	0.16183	5.31181	1.08543e-07	1.84977e-06
Fam117b	156.063	-0.861956	0.197701	4.35989	1.30127e-05	0.000143772
Cdca5	265.174	-0.862457	0.145416	5.93098	3.01137e-09	6.7186e-08
Rasa3	928.357	-0.8653	0.0717429	12.0611	1.69449e-33	2.13429e-31
Rassf5	231.083	-0.867389	0.147292	5.8889	3.88774e-09	8.48262e-08
Pcyox1l	99.833	-0.868296	0.177225	4.8994	9.61309e-07	1.37026e-05
Magi3	28.2689	-0.868318	0.325034	2.67146	0.00755212	0.0346128
Eldr	63.1956	-0.869362	0.241999	3.59242	0.000327616	0.00248427
Kif22	510.098	-0.87095	0.0940015	9.26529	1.94556e-20	1.23086e-18
Dyrk3	135.314	-0.872538	0.201805	4.32367	1.53457e-05	0.000166625
Klf4	55.0776	-0.873511	0.268665	3.25131	0.00114876	0.00730098
Tk1	643.622	-0.873899	0.102844	8.49734	1.93991e-17	1.01043e-15
Cep78	280.175	-0.877902	0.126202	6.9563	3.49324e-12	1.14962e-10
Osbpl3	161.601	-0.878329	0.142407	6.16773	6.92761e-10	1.74169e-08
Zfp773	28.7986	-0.881722	0.337546	2.61216	0.0089973	0.03998
Exo1	214.492	-0.883452	0.140479	6.28887	3.19788e-10	8.3127e-09
Pwwp3a	485.867	-0.885275	0.148735	5.95201	2.64865e-09	6.00606e-08
Rfx5	147.416	-0.885826	0.156403	5.66374	1.48108e-08	2.93988e-07
Cdca2	599.403	-0.88623	0.10791	8.21271	2.16243e-16	1.01561e-14
Gm14017	29.8611	-0.886338	0.350635	2.52781	0.0114776	0.0481303
Ccdc18	59.1276	-0.88697	0.261306	3.39438	0.000687847	0.00471554
Snx24	129.34	-0.887096	0.173085	5.12519	2.9723e-07	4.62711e-06
Arhgap27	231.347	-0.887141	0.148577	5.97092	2.35916e-09	5.41161e-08
Kank3	127.023	-0.891633	0.196795	4.53077	5.877e-06	7.04986e-05
Tcf19	311.189	-0.896242	0.110813	8.08789	6.07083e-16	2.73089e-14
Eif2ak3	190.129	-0.89852	0.137726	6.52394	6.84826e-11	1.94831e-09
Tmem74	53.5495	-0.898601	0.236001	3.80762	0.000140313	0.00118322
Sesn1	310.693	-0.903633	0.121869	7.41481	1.21797e-13	4.63599e-12
Dusp28	37.4679	-0.904598	0.340139	2.65949	0.00782586	0.0356786
Rrad	36.3826	-0.907414	0.31168	2.91136	0.00359854	0.0189862
Gm50022	49.825	-0.907792	0.298015	3.04613	0.00231806	0.0132167
Wdhd1	490.182	-0.908444	0.0910184	9.98088	1.84825e-23	1.47169e-21
Map3k1	427.945	-0.908655	0.136434	6.66005	2.73741e-11	8.24495e-10
Timeless	411.456	-0.91006	0.116312	7.82433	5.10374e-15	2.14931e-13
Tgfbr2	818.951	-0.911283	0.0904329	10.0769	6.98971e-24	5.6633e-22
Traf3ip3	145.84	-0.919118	0.185541	4.95372	7.28088e-07	1.0563e-05
Klhl24	433.759	-0.920002	0.126888	7.25048	4.15311e-13	1.48303e-11
Slc25a45	298.966	-0.923452	0.111226	8.30251	1.01931e-16	4.90366e-15
Appl2	219.776	-0.92481	0.183335	5.04436	4.55033e-07	6.83783e-06
Zic2	31.4492	-0.924852	0.340873	2.71319	0.00666394	0.0314686
Adgre5	56.1313	-0.925693	0.247599	3.73867	0.000184995	0.00150328
Polrmt	187.204	-0.92728	0.150667	6.15448	7.5323e-10	1.85364e-08
Gm14820	100.804	-0.929381	0.181864	5.1103	3.21645e-07	4.97366e-06
Kif24	94.3654	-0.930414	0.204132	4.5579	5.16667e-06	6.30142e-05
Brca1	540.618	-0.931507	0.110694	8.41513	3.92449e-17	1.95687e-15
Dnase1	25.4333	-0.932353	0.348607	2.67451	0.00748389	0.034357
Eepd1	389.065	-0.932683	0.102595	9.09094	9.8187e-20	5.94053e-18
Tbc1d4	110.368	-0.932704	0.169692	5.49644	3.87536e-08	7.17822e-07
Kif5a	215.937	-0.934164	0.15467	6.03972	1.54381e-09	3.66254e-08
Zfp41	97.2999	-0.937254	0.187589	4.99632	5.84332e-07	8.61268e-06
Cdkn1b	338.687	-0.938908	0.136727	6.86701	6.55595e-12	2.10749e-10
Xdh	193.423	-0.939209	0.175421	5.35403	8.60165e-08	1.49156e-06
H2ac14	92.5364	-0.945102	0.208719	4.52811	5.95124e-06	7.13274e-05
Fbxo31	191.119	-0.949929	0.161467	5.88313	4.02572e-09	8.75611e-08
Ppip5k1	261.853	-0.949972	0.129873	7.31464	2.58068e-13	9.36004e-12
Nemp2	52.2689	-0.950184	0.255363	3.72091	0.000198506	0.00159994
Helb	402.385	-0.95541	0.105361	9.06795	1.21282e-19	7.24296e-18
Samd1	276.854	-0.955879	0.132507	7.21382	5.44054e-13	1.91803e-11
Cdkn2c	500.955	-0.958019	0.130128	7.36213	1.80993e-13	6.66932e-12
Plxna3	22.6353	-0.95982	0.353701	2.71365	0.00665467	0.0314355
Cpt1a	498.848	-0.959873	0.0965178	9.94504	2.65069e-23	2.07487e-21
Ankrd9	24.8139	-0.960645	0.348891	2.75342	0.00589758	0.0285303
1700025G04Rik	163.006	-0.960926	0.145343	6.61143	3.80631e-11	1.12205e-09
F730043M19Rik	47.8623	-0.961721	0.289193	3.32554	0.000882479	0.00584173
Rgs14	149.263	-0.96326	0.17104	5.6318	1.78341e-08	3.48999e-07
Lrrk1	235.819	-0.963779	0.126649	7.60986	2.74384e-14	1.08928e-12
Susd3	501.113	-0.97259	0.123597	7.86904	3.57383e-15	1.52826e-13
Ctc1	91.4282	-0.973652	0.237341	4.10233	4.09005e-05	0.000401613
Bbc3	233.689	-0.975969	0.204938	4.76225	1.91442e-06	2.5677e-05
H3c8	2068.83	-0.978568	0.0633308	15.4517	7.34878e-54	1.61615e-51
Cyp27a1	136.842	-0.978604	0.195852	4.99666	5.83317e-07	8.60687e-06
Xndc1	46.5971	-0.980914	0.268982	3.64677	0.000265559	0.00205893
Sgsh	90.7726	-0.988808	0.189841	5.20861	1.90257e-07	3.07946e-06
Cep131	27.1551	-0.990308	0.336099	2.94648	0.00321416	0.0173412
Capn5	49.4238	-0.991274	0.240147	4.12778	3.66278e-05	0.000363784
Vars2	163.781	-0.993801	0.151637	6.55381	5.6086e-11	1.6189e-09
Kbtbd11	757	-0.994575	0.13083	7.60205	2.91469e-14	1.1538e-12
Recql4	220.429	-1.00271	0.154434	6.4928	8.42531e-11	2.33465e-09
Brip1	292.845	-1.00561	0.118409	8.49267	2.01945e-17	1.04792e-15
Jade1	440.643	-1.00876	0.0919879	10.9662	5.55674e-28	5.53875e-26
Aurka	751.941	-1.00904	0.23949	4.21328	2.51686e-05	0.000260427
Tjp3	52.535	-1.01308	0.283704	3.57092	0.000355734	0.00267138
Ccne2	375.839	-1.01332	0.150482	6.73383	1.65252e-11	5.09265e-10
Gm7266	78.8841	-1.01434	0.336607	3.01343	0.00258312	0.0144661
Clspn	339.169	-1.01536	0.14202	7.14945	8.71259e-13	2.98057e-11
Gm17066	27.4635	-1.01776	0.333016	3.05618	0.0022418	0.012872
Mef2c	1192	-1.0208	0.0998069	10.2278	1.48927e-24	1.30594e-22
Trim65	37.2078	-1.02415	0.298589	3.42995	0.000603689	0.0042179
Tspyl4	26.9701	-1.02555	0.351066	2.92125	0.00348629	0.0185351
Mpzl1	110.977	-1.02703	0.35632	2.88232	0.00394753	0.0204843
Ccng2	205.383	-1.03052	0.226894	4.54186	5.57608e-06	6.7532e-05
Mmp19	48.3011	-1.03126	0.301468	3.4208	0.000624369	0.00433398
E2f8	65.0421	-1.03277	0.314778	3.28094	0.00103463	0.00669848
Prtg	64.0062	-1.0352	0.215658	4.8002	1.5851e-06	2.15944e-05
Il6ra	349.303	-1.03572	0.118412	8.74669	2.19701e-18	1.18905e-16
Cnnm2	62.3903	-1.03608	0.259659	3.99015	6.60309e-05	0.000608317
Gm2225	103.342	-1.04638	0.368424	2.84016	0.00450914	0.0228341
Zfp217	235.289	-1.04692	0.126365	8.2849	1.18207e-16	5.64745e-15
Itpr3	362.429	-1.04938	0.165359	6.34605	2.20912e-10	5.82997e-09
Cenpl	267.356	-1.0506	0.190957	5.50179	3.75949e-08	6.97291e-07
Arhgef39	202.256	-1.05581	0.130603	8.08414	6.26064e-16	2.80716e-14
Arhgap45	1012.11	-1.0578	0.0996264	10.6176	2.46737e-26	2.35761e-24
Hist1h2an	232.227	-1.06252	0.168229	6.3159	2.68591e-10	7.00816e-09
Ccne1	218.777	-1.06302	0.132819	8.00356	1.20875e-15	5.29976e-14
Clec4a3	44.6946	-1.07353	0.291701	3.68026	0.000232997	0.0018386
Neil3	107.903	-1.0748	0.202895	5.29732	1.17513e-07	1.99283e-06
Pmm1	128.042	-1.07977	0.232346	4.64727	3.36349e-06	4.28319e-05
Chek2	162.236	-1.08091	0.16404	6.58927	4.41988e-11	1.29193e-09
Pitpnc1	56.9572	-1.08241	0.317995	3.40385	0.000664441	0.00458002
Tsc22d3	131.163	-1.08265	0.190091	5.69546	1.23038e-08	2.47056e-07
Dennd3	50.6462	-1.08398	0.32122	3.37459	0.000739259	0.00502326
Zbtb8a	54.2724	-1.09216	0.230529	4.73764	2.16222e-06	2.86401e-05
Angptl4	78.0994	-1.09397	0.192974	5.669	1.43631e-08	2.8592e-07
Fbxl8	30.4349	-1.09446	0.340589	3.21342	0.00131165	0.00817495
Nipal3	130.539	-1.09873	0.179799	6.11087	9.90886e-10	2.40855e-08
Pcyox1	354.698	-1.0995	0.111569	9.85494	6.5258e-23	4.9953e-21
Lrrc20	85.5584	-1.10018	0.190408	5.77801	7.55912e-09	1.56549e-07
H2bc21	121.054	-1.1051	0.193301	5.717	1.08422e-08	2.19939e-07
Ahrr	28.6752	-1.10706	0.343307	3.22469	0.00126107	0.00790237
C130023A14Rik	38.4417	-1.11009	0.342541	3.24074	0.00119218	0.00752513
Gm6552	36.6857	-1.11689	0.342513	3.26088	0.00111066	0.00711428
Phldb3	23.6219	-1.11762	0.413703	2.7015	0.00690276	0.03231
Neurl1b	99.3692	-1.12041	0.184688	6.06649	1.30738e-09	3.13929e-08
Dnah11	75.2264	-1.12547	0.201814	5.57677	2.45026e-08	4.71505e-07
Zbtb4	128.302	-1.12695	0.213729	5.27281	1.3435e-07	2.24538e-06
H2bu2	125.596	-1.13017	0.200625	5.63324	1.76851e-08	3.46572e-07
A230005M16Rik	55.7371	-1.13094	0.256916	4.40199	1.07262e-05	0.000121712
Fam161a	28.4448	-1.13379	0.444355	2.55154	0.0107249	0.045721
Mbd4	105.113	-1.13431	0.194585	5.82938	5.56353e-09	1.18407e-07
Rnase4	110.894	-1.13656	0.232674	4.8848	1.03532e-06	1.47122e-05
Rbl2	213.891	-1.13885	0.141723	8.03578	9.29843e-16	4.12916e-14
Sertad3	37.0327	-1.14021	0.370352	3.07871	0.00207902	0.0120724
Cdc6	289.811	-1.14908	0.121011	9.49563	2.18878e-21	1.5239e-19
Lzts3	29.8977	-1.14966	0.382525	3.00544	0.00265194	0.0147917
Dtl	286.357	-1.15026	0.130872	8.78915	1.50691e-18	8.21976e-17
Nlrp10	110.235	-1.15106	0.187451	6.14061	8.22048e-10	2.01584e-08
Naip5	66.2015	-1.15338	0.261316	4.41375	1.01597e-05	0.000116236
Btbd2	56.4923	-1.16126	0.2582	4.49753	6.87464e-06	8.09933e-05
Esco2	238.538	-1.16454	0.195917	5.94401	2.78126e-09	6.24544e-08
Mastl	284.003	-1.16634	0.153483	7.59916	2.98053e-14	1.1765e-12
Rftn2	23.6895	-1.16723	0.427772	2.72864	0.00635966	0.0303524
Fndc10	30.8473	-1.16792	0.344971	3.38557	0.000710309	0.00485512
Gm43127	23.3748	-1.17897	0.417107	2.82654	0.00470545	0.0236381
Zfand4	42.4855	-1.18095	0.262138	4.50508	6.63472e-06	7.85005e-05
Fgd4	652.741	-1.18972	0.135091	8.80681	1.28762e-18	7.07937e-17
Gm44492	196.392	-1.19599	0.203028	5.89077	3.84405e-09	8.40053e-08
Osbpl10	23.3441	-1.19699	0.37346	3.20512	0.00135005	0.0083728
Cbx4	183.442	-1.19788	0.15534	7.71136	1.24481e-14	5.08754e-13
Zbtb12	41.6189	-1.19797	0.286859	4.17616	2.96471e-05	0.000301808
Arhgap19	23.8538	-1.20654	0.398999	3.02391	0.00249527	0.0140252
Rassf3	261.124	-1.21215	0.117984	10.2739	9.24217e-25	8.15607e-23
Zbtb42	18.376	-1.22675	0.439668	2.79017	0.00526798	0.025919
Gm16418	30.3884	-1.22906	0.398147	3.08694	0.00202226	0.0118221
Fhod1	32.8361	-1.23865	0.341298	3.62924	0.000284258	0.00218435
Wdr76	199.152	-1.24202	0.162526	7.64195	2.13963e-14	8.56779e-13
Kifc3	239.882	-1.24279	0.149335	8.32218	8.63616e-17	4.18371e-15
Tonsl	60.0628	-1.24562	0.246304	5.05725	4.25353e-07	6.45484e-06
Arl4c	30.9588	-1.24649	0.41121	3.03128	0.0024352	0.0137657
Zfp473	19.64	-1.24654	0.4407	2.82856	0.00467585	0.023498
Cysltr1	162.757	-1.25062	0.217156	5.75908	8.45715e-09	1.73848e-07
Ung	123.431	-1.25387	0.177019	7.08326	1.40803e-12	4.7581e-11
Gm50254	21.5433	-1.25809	0.43073	2.92084	0.00349087	0.0185458
Map3k9	36.023	-1.26368	0.312382	4.0453	5.22563e-05	0.000494206
N4bp3	38.9741	-1.26704	0.276429	4.58359	4.57051e-06	5.63886e-05
Caprin2	25.1641	-1.2709	0.35247	3.6057	0.000311309	0.0023738
Mrpl12	966.836	-1.27932	0.373637	3.42396	0.000617148	0.00429678
Zfp608	47.4587	-1.29492	0.303024	4.27334	1.92564e-05	0.000204129
Frmd4b	425.177	-1.29702	0.126119	10.2841	8.31384e-25	7.4315e-23
Rps6ka5	163.23	-1.29913	0.17616	7.3747	1.64718e-13	6.11843e-12
Slc46a3	32.6131	-1.30213	0.410775	3.16994	0.00152471	0.00928157
Mob3b	17.1662	-1.31026	0.483948	2.70743	0.00678057	0.0318998
Zfp651	68.0015	-1.31265	0.260139	5.04595	4.51274e-07	6.7887e-06
Gm38227	15.6039	-1.31388	0.484666	2.7109	0.00671012	0.0316543
Neurl3	129.507	-1.31979	0.222383	5.93475	2.94298e-09	6.58725e-08
Kmt5c	138.425	-1.32359	0.180887	7.31722	2.53168e-13	9.23063e-12
Gm10575	21.9571	-1.32598	0.43348	3.05893	0.00222132	0.0127756
Rab27a	51.2915	-1.33019	0.245914	5.40916	6.33195e-08	1.13345e-06
9930111J21Rik2	102.33	-1.33815	0.269585	4.96376	6.91431e-07	1.01052e-05
Slc5a2	13.3429	-1.34703	0.491972	2.73802	0.006181	0.0296119
Cped1	43.75	-1.35428	0.395161	3.42715	0.000609952	0.00425737
C130050O18Rik	197.87	-1.35659	0.165664	8.18878	2.63881e-16	1.22687e-14
St8sia4	1088.47	-1.37006	0.118435	11.5681	5.98054e-31	7.08209e-29
Spata33	19.4415	-1.38235	0.452587	3.05433	0.00225566	0.0129302
Htr1b	9.97503	-1.38569	0.521034	2.6595	0.00782569	0.0356786
Itprip	36.1981	-1.38938	0.272225	5.10381	3.32886e-07	5.13029e-06
Dusp10	19.1273	-1.39326	0.483159	2.88365	0.00393094	0.0204135
BC055308	11.3639	-1.39797	0.51874	2.69493	0.00704035	0.0327769
Gpr155	33.6945	-1.40761	0.322868	4.3597	1.30239e-05	0.000143782
Mxd4	176.255	-1.41804	0.180914	7.83818	4.57127e-15	1.93685e-13
Frat2	14.6759	-1.4319	0.506209	2.82866	0.00467427	0.023498
Tifa	123.519	-1.43701	0.241394	5.95298	2.63298e-09	5.98033e-08
Gm6969	12.5836	-1.43716	0.549532	2.61525	0.0089162	0.0396833
Dipk1b	19.8178	-1.44755	0.416809	3.47294	0.000514783	0.00367456
Bmyc	92.2095	-1.45048	0.223198	6.49862	8.10594e-11	2.25518e-09
Shb	24.4885	-1.46446	0.428642	3.4165	0.000634321	0.00439701
Tex9	12.5752	-1.47196	0.528794	2.78362	0.00537556	0.0263891
Olfr933	34.7851	-1.47825	0.463508	3.18926	0.00142638	0.00876776
Gm9920	14.7175	-1.48021	0.536792	2.7575	0.00582445	0.0282768
Fam13c	93.2824	-1.48339	0.28156	5.26847	1.37566e-07	2.29084e-06
Abhd6	63.6108	-1.5011	0.253204	5.92844	3.05835e-09	6.80152e-08
Pax6	139.651	-1.52772	0.162573	9.3971	5.60899e-21	3.73618e-19
Rnasel	88.9883	-1.53114	0.273228	5.60389	2.09592e-08	4.06708e-07
Gm37606	24.7451	-1.53207	0.401849	3.81255	0.00013754	0.00116267
Purg	19.2093	-1.53565	0.436057	3.52167	0.000428837	0.00313537
E2f2	109.334	-1.55141	0.22417	6.92068	4.49486e-12	1.46532e-10
Fam117a	31.1007	-1.55497	0.38668	4.02134	5.78674e-05	0.000540265
Snrnp40	27.3268	-1.55551	0.611339	2.54443	0.0109457	0.0464158
Card11	15.5406	-1.56253	0.511757	3.05326	0.00226368	0.0129654
Tfap4	156.688	-1.59647	0.169305	9.42959	4.11698e-21	2.78248e-19
Cbx8	87.4952	-1.60939	0.238742	6.74112	1.57173e-11	4.86077e-10
Ankrd13d	17.451	-1.63307	0.579087	2.82008	0.00480121	0.0240321
Abhd15	20.2231	-1.63824	0.465048	3.52274	0.00042711	0.0031244
Ppfia4	72.429	-1.69193	0.255024	6.63439	3.25856e-11	9.75104e-10
6030445D17Rik	8.01421	-1.6921	0.63353	2.67091	0.0075645	0.0346581
Gm37694	11.7866	-1.70243	0.648951	2.62336	0.0087068	0.0388762
Gm14091	10.1711	-1.71283	0.616434	2.77861	0.00545919	0.0267458
Abcd2	66.8096	-1.77789	0.320273	5.55118	2.83743e-08	5.40009e-07
St6gal1	120.138	-1.82075	0.195041	9.33526	1.00745e-20	6.52251e-19
Ptpro	280.037	-1.83307	0.145169	12.6271	1.49618e-36	2.07296e-34
2900052L18Rik	22.1646	-1.83507	0.443229	4.14022	3.46973e-05	0.000346099
Gm12345	7.44836	-1.86095	0.733465	2.5372	0.0111743	0.0470721
Gm32312	8.23564	-1.88869	0.634832	2.97511	0.00292886	0.0160456
9930111J21Rik1	17.5628	-1.89015	0.500685	3.77514	0.00015992	0.00132676
Gm42733	13.2863	-1.89548	0.597911	3.17017	0.00152349	0.00927825
Tlr8	12.2138	-1.89847	0.663811	2.85995	0.00423706	0.0216542
Klhl6	346.487	-1.90111	0.124636	15.2532	1.56701e-52	3.39233e-50
Frat1	27.712	-1.92074	0.455638	4.2155	2.49226e-05	0.000258074
Klf11	43.4572	-1.93639	0.333304	5.80968	6.25921e-09	1.32111e-07
Gm44297	39.9766	-1.94669	0.425516	4.57488	4.76489e-06	5.84743e-05
Klhl33	35.4026	-2.05262	0.444167	4.62128	3.81372e-06	4.78615e-05
Dgkg	29.1354	-2.08281	0.419857	4.96076	7.02191e-07	1.02409e-05
Efna1	6.10574	-2.11905	0.827332	2.56131	0.0104279	0.0447719
Sptb	5.1312	-2.12326	0.823825	2.57732	0.00995696	0.043251
Gm47003	7.44121	-2.17976	0.804005	2.71113	0.00670543	0.031643
Cbx2	31.9775	-2.27297	0.351559	6.4654	1.0103e-10	2.77731e-09
Plekhg2	5.73739	-2.30294	0.901775	2.55378	0.010656	0.0455259
Myadml2	24.9635	-2.31668	0.495318	4.67716	2.90873e-06	3.76288e-05
Bmf	44.6333	-2.3896	0.473552	5.04613	4.50855e-07	6.7887e-06
Pik3ip1	13.7987	-2.42382	0.946848	2.55988	0.0104708	0.0449005
Lifr	10.7932	-2.4442	0.718917	3.39983	0.00067428	0.00464091
Jag2	8.80864	-2.46538	0.869506	2.83538	0.00457706	0.0231105
Cytip	36.7714	-2.59043	0.396571	6.53208	6.48622e-11	1.84911e-09
Dact3	12.7729	-2.64001	0.849627	3.10725	0.00188835	0.0111427
H2-DMb2	4.95457	-2.65046	0.892248	2.97054	0.00297279	0.0162562
Gm13073	4.30481	-2.65081	1.03432	2.56285	0.0103818	0.0446153
Gm19531	7.21211	-2.79664	0.993085	2.81612	0.00486081	0.024269
Hpgd	8.35401	-2.79709	0.846455	3.30447	0.000951554	0.00623052
1700003E16Rik	5.96794	-2.81746	0.993753	2.83517	0.00458008	0.0231173
Gm16982	8.21524	-2.97531	0.840487	3.53999	0.000400144	0.00296629
Gpd1	6.23359	-3.0259	1.17169	2.5825	0.0098086	0.0427487
Gm527	8.07846	-3.06066	1.02269	2.99277	0.00276459	0.0153213
E230032D23Rik	8.93217	-3.63661	1.30591	2.78473	0.00535729	0.026321
Tmcc3	7.60153	-3.68959	1.27872	2.88539	0.00390928	0.0203324
S1pr1	46.3589	-4.12345	0.627776	6.56836	5.08737e-11	1.47768e-09
Rpl3l	5.02334	-4.65613	1.33354	3.49156	0.000480207	0.00345445

## Sheet: Table S4
Table S4: DEGs from RAW 264.7 macrophages infected with Aux-ZRM vs. uninfected macrophages with ZRM at 24 hpi. DEG: differentially expressed gene. baseMean: average of normalized counts for all samples. lfcSE: standard error of log2 fold change. Stat: Wald statistic. FDR: false discovery rate. ZRM: zinc-replete medium. Aux-ZRM: Mtb-Aux grown in ZRM.
Gene symbol	baseMean	log2 fold change	lfcSE	stat	p-value	FDR
Csf3	2127.74	9.12425	0.592323	-15.4042	1.5345e-53	1.11575e-51
Ifi209	46.7351	8.6104	1.19449	-7.20844	5.65949e-13	8.65548e-12
Il1b	936.658	8.5723	0.377167	-22.7281	2.36303e-114	4.6351e-112
Gsta2	23.3292	8.4857	1.2101	-7.01237	2.34315e-12	3.40761e-11
Cxcl2	7893.1	8.35974	0.293813	-28.4526	4.52329e-178	1.69563e-175
Il1f9	20.908	8.18002	1.22322	-6.68729	2.27341e-11	3.05336e-10
Il1a	718.129	8.16345	0.382554	-21.3393	4.89793e-101	8.10032e-99
Ptgs2	3066.43	8.08888	0.21822	-37.0675	9.38369e-301	7.91467e-298
Mx1	32.2326	8.05663	1.20806	-6.66908	2.57407e-11	3.43528e-10
Edn1	19.8989	8.02175	1.2268	-6.53877	6.20281e-11	7.95705e-10
Serpinb2	29.1541	7.99799	1.21508	-6.58227	4.63306e-11	6.02119e-10
Rsad2	1631.41	7.92633	0.201795	-39.2792	0	0
Nos2	99.8104	7.92304	0.803779	-9.85724	6.37813e-23	1.8455e-21
Lcn2	23.9306	7.90003	1.21736	-6.48948	8.61331e-11	1.08675e-09
Ccl5	22.3307	7.64512	1.21454	-6.29468	3.08041e-10	3.67753e-09
Ifit3	224.456	7.56146	0.452666	-16.7043	1.2198e-62	1.03401e-60
Csf2	12.2742	7.50127	1.24061	-6.04645	1.4807e-09	1.63361e-08
4930438A08Rik	9.59006	7.47509	1.25434	-5.9594	2.5317e-09	2.72716e-08
Sstr5	10.8781	7.46956	1.2387	-6.03016	1.63802e-09	1.80364e-08
Gm19026	60.7349	7.41977	0.868794	-8.54031	1.33859e-17	2.86136e-16
Ifi208	10.1691	7.37877	1.24553	-5.92422	3.1379e-09	3.34175e-08
Ifit1	290.378	7.24555	0.36589	-19.8025	2.83032e-87	3.75943e-85
Tnfsf15	8.09759	7.15727	1.26325	-5.66574	1.46389e-08	1.43823e-07
Apol9b	20.7827	7.13785	1.21678	-5.8662	4.45902e-09	4.66331e-08
Mylk2	18.8061	7.08976	1.21852	-5.81834	5.94339e-09	6.17359e-08
Zbp1	212.147	7.00616	0.382115	-18.3352	4.33537e-75	4.87555e-73
Ifit1bl2	26.2843	6.96644	1.06848	-6.51997	7.03212e-11	8.96636e-10
Upp1	38.8542	6.89838	1.04061	-6.62918	3.37548e-11	4.46246e-10
Ifit3b	59.8346	6.74628	0.681717	-9.89602	4.33176e-23	1.26423e-21
Acod1	6570.2	6.64878	0.0790286	-84.1314	0	0
Ccl7	107.563	6.6025	0.52987	-12.4606	1.22409e-35	5.596e-34
Gm14023	23.4887	6.45218	1.04814	-6.15582	7.46921e-10	8.55965e-09
Rassf6	4.45884	6.42624	1.34188	-4.78899	1.67619e-06	1.2876e-05
Ifit1bl1	6.79371	6.42328	1.30349	-4.92775	8.31805e-07	6.67859e-06
Lif	35.2459	6.40951	1.04938	-6.10792	1.0094e-09	1.13897e-08
Gm28592	23.9033	6.36432	1.04849	-6.06997	1.27933e-09	1.42276e-08
Tpbg	10.3002	6.34828	1.25496	-5.05856	4.22428e-07	3.52072e-06
Il6	7.47514	6.2911	1.32109	-4.76204	1.91647e-06	1.45495e-05
Gm28513	9.46632	6.28432	1.2691	-4.9518	7.35312e-07	5.96919e-06
Apol9a	55.4122	6.25212	0.590613	-10.5858	3.4676e-26	1.18651e-24
Socs2	7.55451	6.24882	1.27441	-4.9033	9.4238e-07	7.52343e-06
Clec4n	543.619	6.23877	0.207015	-30.1369	1.59385e-199	8.40209e-197
Gsta1	3.88744	6.22436	1.46915	-4.23671	2.2682e-05	0.000144755
Isg15	396.085	6.21729	0.230197	-27.0086	1.17016e-160	3.72441e-158
Oasl2	90.6348	6.16901	0.444989	-13.8633	1.05719e-43	6.10744e-42
Trim30d	5.65359	6.16635	1.31849	-4.67683	2.91348e-06	2.15559e-05
Ccl2	4285.15	6.11539	0.101251	-60.3983	0	0
Ifnb1	3.62117	6.11045	1.46853	-4.16093	3.16948e-05	0.000197
Dio2	10.4773	6.09429	1.25231	-4.86645	1.13622e-06	8.95233e-06
Slc6a4	5.30643	6.08627	1.29343	-4.70552	2.53222e-06	1.88592e-05
Avil	8.78606	6.03608	1.26707	-4.76379	1.89989e-06	1.44301e-05
Lix1	28.8472	6.00533	0.870341	-6.89997	5.20119e-12	7.33603e-11
Rgs16	189.588	5.97009	0.443639	-13.4571	2.79734e-41	1.5222e-39
Ccnd2	19.5778	5.92637	0.908519	-6.52311	6.88626e-11	8.80032e-10
Gbp5	28.6971	5.90933	0.89251	-6.62103	3.56707e-11	4.70468e-10
Prkg2	5.12984	5.86544	1.38446	-4.23664	2.26892e-05	0.000144755
Pla1a	30.7705	5.8641	0.705853	-8.30781	9.74834e-17	1.97176e-15
Tnfrsf9	46.8666	5.85842	0.596648	-9.81888	9.33744e-23	2.67425e-21
Cish	12.7457	5.82443	1.07561	-5.415	6.12872e-08	5.61877e-07
Acpp	4.27405	5.78627	1.4146	-4.09038	4.3066e-05	0.000260667
Hao1	8.45965	5.78062	1.30745	-4.42128	9.81189e-06	6.68754e-05
Sema3e	139.541	5.75606	0.325783	-17.6684	7.35118e-70	7.38137e-68
Gm38575	3.1074	5.72685	1.51466	-3.78095	0.000156234	0.000846068
AC147806.1	5.63112	5.72452	1.29441	-4.42249	9.7569e-06	6.65814e-05
Urah	3.70271	5.72084	1.43496	-3.98677	6.69792e-05	0.000390554
Hid1	2.62032	5.7059	1.45585	-3.91928	8.88133e-05	0.000504441
Ifi205	3.96643	5.66278	1.50023	-3.7746	0.000160263	0.000865392
Gm7582	3.48333	5.64757	1.46698	-3.8498	0.000118213	0.00065446
Cxcl10	170.69	5.64045	0.340468	-16.5667	1.2122e-61	1.00238e-59
Cmpk2	863.826	5.59997	0.136614	-40.9913	0	0
Gm8989	9.08252	5.58796	1.28774	-4.33934	1.42911e-05	9.47631e-05
Ptpn14	55.6612	5.56971	0.44871	-12.4127	2.22917e-35	1.01358e-33
Prr5l	2.75035	5.55256	1.46973	-3.77795	0.000158126	0.000854946
Ptger2	15.5958	5.53828	0.899801	-6.155	7.50781e-10	8.59804e-09
Zfp811	33.9069	5.53806	0.698465	-7.9289	2.2109e-15	4.07603e-14
Ifi214	6.12997	5.51148	1.31718	-4.18429	2.86058e-05	0.000179054
Tgm1	5.19407	5.50264	1.31184	-4.19459	2.73367e-05	0.000171876
Efcab6	3.8441	5.4944	1.50436	-3.65231	0.00025989	0.00134066
Il1f6	4.8822	5.49033	1.3283	-4.13336	3.57497e-05	0.000219615
Tuba8	2.74176	5.48364	1.44306	-3.8	0.000144696	0.00078865
Dok7	7.57872	5.45572	1.14318	-4.77238	1.82057e-06	1.38651e-05
Procr	282.325	5.43691	0.220671	-24.6381	4.937e-134	1.14085e-131
Isg20	60.2741	5.43414	0.440745	-12.3294	6.28821e-35	2.80624e-33
Cxcl3	5.41638	5.42691	1.34388	-4.03824	5.38543e-05	0.000318985
Gstt4	2.52577	5.41802	1.51251	-3.58214	0.000340791	0.00170587
Ggt1	1.4995	5.38286	1.76144	-3.05594	0.00224353	0.00912615
Hdc	33.4769	5.35961	0.590675	-9.0737	1.15046e-19	2.78437e-18
Gramd3	3.01876	5.34874	1.43894	-3.71714	0.00020149	0.0010655
Gbp3	55.4347	5.34808	0.506801	-10.5526	4.94028e-26	1.68019e-24
Gbp7	134.627	5.34293	0.320171	-16.6878	1.60893e-62	1.34362e-60
Synpo2	4.11241	5.32049	1.40998	-3.77344	0.000161014	0.000869168
Mmp9	51.2989	5.28948	0.52875	-10.0037	1.46752e-23	4.37377e-22
Car6	6.74899	5.2799	1.11256	-4.7457	2.07786e-06	1.56619e-05
Mmp12	97.3224	5.25628	0.360537	-14.579	3.81821e-48	2.44902e-46
Fjx1	3.43649	5.23578	1.4079	-3.71885	0.000200129	0.00105929
9330154J02Rik	5.35421	5.20832	1.35922	-3.83183	0.000127191	0.000700715
Gm15856	2.2586	5.19333	1.57786	-3.29137	0.000997013	0.00446235
Col5a1	2.05909	5.17386	1.59769	-3.23835	0.00120225	0.00525953
Gm26600	3.22915	5.16206	1.67071	-3.08975	0.00200328	0.00826647
Gm36099	4.72982	5.13864	1.33573	-3.84706	0.000119546	0.000661403
Gm2396	1.79455	5.1367	1.54878	-3.3166	0.000911209	0.00412096
Gm43519	2.11487	5.12469	1.56097	-3.28302	0.001027	0.00457954
Hbegf	92.1562	5.08084	0.317623	-15.9964	1.35342e-57	1.06686e-55
Trim30c	17.834	5.08063	0.736139	-6.90173	5.13732e-12	7.25201e-11
Mx2	179.153	5.06731	0.241212	-21.0077	5.57453e-98	8.95588e-96
Ifi202b	1095.05	5.06408	0.131842	-38.4101	0	0
Rhobtb1	19.6711	5.00971	0.660594	-7.58364	3.35985e-14	5.6734e-13
Ccl3	9318	4.99975	0.129851	-38.5037	0	0
Sema7a	7.94584	4.96075	0.959314	-5.17114	2.32669e-07	2.00591e-06
Gm11578	1.28528	4.95876	1.89721	-2.61371	0.00895643	0.030578
Gbp2	40.6605	4.95102	0.551369	-8.97952	2.71958e-19	6.42529e-18
Flrt3	6.39534	4.9509	1.34548	-3.67965	0.000233553	0.001213
Gm50143	1.66278	4.92669	1.96311	-2.50964	0.0120854	0.0396094
Enpp2	3.03946	4.92235	1.45796	-3.37618	0.000734995	0.00340434
F3	7.26649	4.91404	0.976488	-5.03237	4.84464e-07	4.01199e-06
Irf7	647.116	4.9102	0.138972	-35.3323	1.87275e-273	1.31631e-270
Gbp2b	40.3698	4.90924	0.540202	-9.08778	1.01081e-19	2.46051e-18
Ifi204	357.932	4.90697	0.17158	-28.5987	6.97593e-180	2.87017e-177
Dusp5	319.815	4.90289	0.254803	-19.2419	1.6502e-82	2.06201e-80
Ifi211	89.5091	4.88078	0.312379	-15.6245	4.95695e-55	3.65147e-53
Gm4951	2.43402	4.87911	1.513	-3.22478	0.0012607	0.00548818
Iigp1	5.67634	4.85933	1.35666	-3.58183	0.000341196	0.0017074
Slc7a2	1.39513	4.81578	1.83029	-2.63116	0.0085094	0.029277
Phlda1	63.8479	4.81058	0.446028	-10.7854	4.03654e-27	1.42155e-25
Klra2	67.3906	4.8096	0.385623	-12.4723	1.05746e-35	4.86056e-34
Kdr	2.31174	4.80779	1.59091	-3.02203	0.00251089	0.0100965
Sh2d6	13.4852	4.80748	0.806451	-5.96128	2.50276e-09	2.70115e-08
Gm43573	1.62988	4.78955	1.73204	-2.76527	0.00568751	0.0205902
Ifit2	1154.73	4.77553	0.0920394	-51.8857	0	0
Csf1	11.566	4.7744	0.955738	-4.99551	5.86817e-07	4.82173e-06
Gm39459	1.91317	4.74897	1.50295	-3.15978	0.00157891	0.00672592
Ptprn	4.22126	4.72557	1.34377	-3.51666	0.000437018	0.00213312
A930005N03Rik	3.2472	4.72542	1.45564	-3.24628	0.00116924	0.00512842
Col5a3	6.12675	4.70793	1.33431	-3.52836	0.00041814	0.00204987
Notum	1.37355	4.69759	1.88206	-2.49599	0.0125606	0.0409201
Usp18	1385.46	4.69687	0.101408	-46.3165	0	0
Ptges	50.5928	4.67126	0.415074	-11.254	2.21208e-29	8.48082e-28
Olr1	11.8364	4.66886	1.1245	-4.15195	3.29654e-05	0.000204371
Bcl2a1a	60.6124	4.66185	0.380137	-12.2636	1.42015e-34	6.27133e-33
Gprc5a	8.34794	4.65915	0.959625	-4.85518	1.20276e-06	9.43251e-06
Ccrl2	277.878	4.63525	0.186516	-24.8518	2.47539e-136	6.05178e-134
Tarm1	6.75075	4.5964	1.29865	-3.53936	0.000401099	0.00197091
1700019D03Rik	5.45442	4.58929	1.14219	-4.01796	5.87038e-05	0.000345404
Tnf	4871.45	4.58453	0.0715821	-64.0458	0	0
Gm31812	1.17383	4.56844	1.71802	-2.65913	0.0078343	0.027204
Olfr889	1.48794	4.56844	1.71727	-2.66029	0.00780743	0.0271218
Hcar2	287.959	4.5645	0.176864	-25.8079	7.22476e-147	1.96572e-144
A930015P04Rik	5.28569	4.55373	1.39659	-3.26061	0.00111173	0.0049068
Ppfibp2	23.6089	4.5448	0.575956	-7.89088	3.00065e-15	5.49002e-14
Gm10645	6.66605	4.53432	1.06777	-4.24653	2.17106e-05	0.000139095
Il1rn	3347.78	4.53339	0.104506	-43.3792	0	0
Met	2.30925	4.52215	1.50415	-3.00644	0.00264326	0.0105561
Cpne9	4.89276	4.52127	1.42429	-3.17441	0.0015014	0.00643149
Gm50394	98.0042	4.50596	0.395838	-11.3833	5.06307e-30	1.99088e-28
Olfr56	9.96265	4.50578	0.828656	-5.43746	5.40465e-08	5.00116e-07
A930033H14Rik	3.15307	4.50293	1.38073	-3.26126	0.00110919	0.00489817
Slc4a3	2.64045	4.49424	1.59739	-2.8135	0.00490056	0.018105
Serpind1	7.81678	4.47074	1.1478	-3.89506	9.81748e-05	0.000552958
Scimp	74.3698	4.4594	0.307176	-14.5174	9.40008e-48	5.91679e-46
Gm31805	2.10503	4.45835	1.70037	-2.62199	0.00874176	0.0299438
Cstdc4	22.5087	4.45739	0.914319	-4.87509	1.08756e-06	8.589e-06
Ifi44l	409.133	4.44904	0.161065	-27.6226	5.94985e-168	2.00736e-165
Slc15a3	1072.19	4.44565	0.101617	-43.749	0	0
Prss50	9.67494	4.44048	0.934589	-4.75127	2.02145e-06	1.52572e-05
Slc39a2	41.2917	4.43331	0.386494	-11.4706	1.85421e-30	7.35967e-29
Slfn5os	22.8817	4.43233	0.629301	-7.04326	1.87793e-12	2.75468e-11
Gm12164	1.44501	4.42021	1.81703	-2.43265	0.0149886	0.0473578
Cd69	14.6853	4.41873	0.672226	-6.57328	4.92198e-11	6.36725e-10
Slc6a19	1.39417	4.41794	1.73737	-2.54289	0.010994	0.036529
Trim34b	25.4153	4.41376	0.550862	-8.01246	1.12435e-15	2.11919e-14
Aqp9	62.6947	4.40878	0.357528	-12.3313	6.14586e-35	2.74999e-33
Ccl24	3.07604	4.39165	1.52688	-2.87623	0.0040246	0.015253
Mirt1	1.37324	4.35962	1.75516	-2.48389	0.0129955	0.0420366
Gm37935	1.13044	4.34338	1.71668	-2.5301	0.0114028	0.0376944
Fabp4	36.2303	4.33846	0.450291	-9.6348	5.70034e-22	1.57638e-20
S100a8	6.80009	4.31817	1.1725	-3.68288	0.000230615	0.00120218
Gm37691	4.19392	4.30909	1.36177	-3.16432	0.00155446	0.00663014
Gpx4-ps1	2.93917	4.30002	1.42292	-3.02197	0.0025114	0.0100965
Spats2l	2.5033	4.29833	1.44865	-2.96713	0.00300596	0.0118474
Gm10876	2.80244	4.2886	1.47874	-2.90016	0.0037297	0.0142473
Marcks	12.5524	4.26466	1.09455	-3.89626	9.76901e-05	0.000550596
Aox1	3.03211	4.26081	1.42231	-2.9957	0.00273818	0.0109043
Stkld1	1.64647	4.24365	1.57251	-2.69864	0.00696234	0.0245596
Ccl4	2445.16	4.23666	0.114563	-36.9812	2.29832e-299	1.84621e-296
Amotl2	18.1861	4.23359	0.571741	-7.40473	1.31414e-13	2.11731e-12
Mt3	9.77761	4.20394	0.876433	-4.79665	1.61344e-06	1.24166e-05
Trim30b	2.0807	4.2013	1.51576	-2.77174	0.00557569	0.0202489
Ifi44	1470.72	4.19736	0.094234	-44.5419	0	0
Platr16	3.54433	4.19252	1.36241	-3.07728	0.00208897	0.00857393
Il13ra2	53.2009	4.17634	0.46309	-9.01841	1.90834e-19	4.54686e-18
Mmp14	11.3683	4.17283	0.921929	-4.52619	6.00553e-06	4.2229e-05
Gm42483	1.83153	4.16516	1.542	-2.70115	0.00691008	0.0243964
Prdm1	3.3308	4.16017	1.4209	-2.92784	0.00341321	0.0132028
AC167036.1	25.8599	4.1552	0.478251	-8.68834	3.67773e-18	8.13102e-17
Gm43068	6.86764	4.15499	1.15587	-3.59469	0.000324779	0.00163641
Myc	46.5894	4.15386	0.467767	-8.88018	6.67497e-19	1.54883e-17
Xaf1	273.973	4.14136	0.183089	-22.6194	2.79047e-113	5.41062e-111
Tmprss2	2.45393	4.13613	1.45078	-2.85098	0.00435851	0.0163578
Tnfsf10	5.7517	4.12068	1.06804	-3.85818	0.000114236	0.000634316
Mir155hg	19.746	4.11638	0.66896	-6.1534	7.58393e-10	8.67933e-09
Gm36684	3.59192	4.09956	1.27055	-3.22661	0.00125265	0.00545877
Gm14567	2.23388	4.0969	1.58392	-2.58656	0.00969401	0.0327057
Col4a3	1.68919	4.08015	1.68414	-2.42269	0.0154061	0.0485314
Cth	341.07	4.06505	0.155332	-26.17	5.82868e-151	1.63873e-148
Gm11496	4.61326	4.05153	1.07646	-3.76375	0.000167381	0.000898078
Eva1b	53.5967	4.04767	0.361457	-11.1982	4.16002e-29	1.58409e-27
Cpa2	2.34478	4.04407	1.51467	-2.66994	0.00758659	0.0264199
Rtp4	523.594	4.03026	0.136779	-29.4654	7.9827e-191	3.63946e-188
AC147806.2	29.3302	4.02179	0.425021	-9.46258	3.00435e-21	7.9188e-20
4930579G18Rik	2.05257	4.02019	1.59913	-2.51399	0.0119374	0.0391852
Hunk	10.343	4.01964	0.771311	-5.21144	1.87381e-07	1.63019e-06
Serpinb9b	115.046	4.00921	0.231267	-17.3359	2.52225e-67	2.37697e-65
Mustn1	47.6398	4.00217	0.337369	-11.8629	1.84536e-32	7.70529e-31
Slamf7	12.1053	3.99964	0.753446	-5.30846	1.10555e-07	9.82068e-07
Gm20655	2.56491	3.99548	1.45546	-2.74517	0.00604804	0.0217629
Gm26881	2.28512	3.98162	1.46088	-2.72549	0.00642059	0.0229322
Smyd1	3.43558	3.9675	1.30504	-3.04013	0.00236477	0.00956854
Gm33707	1.37786	3.96604	1.59615	-2.48475	0.0129641	0.0419465
Gm14928	33.7672	3.95398	0.428535	-9.22674	2.78982e-20	7.00319e-19
H2-T24	503.06	3.95063	0.118855	-33.2391	2.92924e-242	1.76476e-239
Rps7-ps2	6.89619	3.94861	0.968785	-4.07584	4.58482e-05	0.000276022
Slfn5	339.125	3.94093	0.149409	-26.3767	2.53285e-153	7.49591e-151
Tbc1d9	32.2748	3.93263	0.422445	-9.30923	1.28765e-20	3.28116e-19
Gm8818	5.97072	3.91927	1.17543	-3.33434	0.000855008	0.00389815
Gm48014	5.17118	3.91685	1.06618	-3.67372	0.000239044	0.00123922
Clip4	2.91352	3.90858	1.54908	-2.52317	0.0116304	0.0383039
Plk2	3212.12	3.90586	0.0988579	-39.5098	0	0
Ccr1	194.122	3.90073	0.175693	-22.202	3.28498e-109	5.95853e-107
Gm36913	4.58734	3.88555	1.22016	-3.18445	0.0014503	0.00623793
Etv4	12.0378	3.87214	0.917325	-4.22112	2.43093e-05	0.000154163
Pla2g4e	1.76392	3.86549	1.5862	-2.43695	0.0148116	0.0468952
Siglec1	162.756	3.86015	0.203729	-18.9475	4.62905e-80	5.49911e-78
Nfkbiz	585.335	3.85351	0.118102	-32.6287	1.60662e-233	9.34555e-231
Oasl1	1552.42	3.85169	0.0888737	-43.3389	0	0
Slc35f1	4.92822	3.84305	1.0443	-3.68003	0.000233211	0.00121185
Dusp14	16.4803	3.83168	0.571427	-6.70546	2.00773e-11	2.70947e-10
Adh7	103.699	3.81441	0.268835	-14.1887	1.077e-45	6.55881e-44
Ddx60	174.696	3.79728	0.191848	-19.7931	3.41347e-87	4.49859e-85
Osbp2	3.51575	3.78065	1.24346	-3.04044	0.00236234	0.00956103
Sqor	337.555	3.7334	0.151375	-24.6633	2.65019e-134	6.20917e-132
Slfn4	3100.03	3.72687	0.0604508	-61.6513	0	0
Gm18445	26.2909	3.70351	0.481327	-7.69438	1.42184e-14	2.48293e-13
Gbp9	28.2215	3.70109	0.464895	-7.96113	1.70472e-15	3.16707e-14
Gm7609	11.9946	3.68604	0.59388	-6.2067	5.4108e-10	6.29481e-09
4930512H18Rik	3.21507	3.6761	1.34637	-2.73037	0.00632627	0.0226337
Hilpda	594.247	3.66933	0.126211	-29.0731	7.86514e-186	3.40197e-183
Lgals9	350.834	3.66706	0.159108	-23.0476	1.55548e-117	3.16137e-115
Lancl3	5.21846	3.66653	1.17452	-3.12173	0.00179791	0.00753515
Gm9115	30.2753	3.65982	0.436958	-8.37568	5.49061e-17	1.13925e-15
Gm29434	3.55692	3.64839	1.28602	-2.83696	0.0045545	0.0169865
Gvin1	24.7349	3.63563	0.544594	-6.67585	2.45808e-11	3.2883e-10
Slc26a9	2.20013	3.60654	1.47135	-2.45118	0.014239	0.0454046
AW011738	19.9212	3.60362	0.549013	-6.56382	5.24457e-11	6.76898e-10
Gipr	6.34805	3.60028	0.822543	-4.37701	1.20318e-05	8.09913e-05
Ddx58	955.882	3.59996	0.11809	-30.485	4.11704e-204	2.31501e-201
Adora2a	5.81541	3.5967	1.16959	-3.07518	0.00210373	0.00862192
Plk3	139.781	3.57959	0.253833	-14.1022	3.68276e-45	2.22668e-43
Phf11a	15.348	3.5579	0.544087	-6.53921	6.18453e-11	7.93963e-10
Id1	26.0982	3.55202	0.503918	-7.0488	1.80462e-12	2.65406e-11
Osm	178.845	3.54199	0.177592	-19.9445	1.67318e-88	2.25799e-86
Gm42793	92.9074	3.53882	0.224077	-15.7929	3.48265e-56	2.6704e-54
Gstt1	12.3655	3.51888	0.678104	-5.18929	2.11099e-07	1.82898e-06
Gm807	3.8705	3.50529	0.982384	-3.56815	0.000359513	0.00179109
E230001N04Rik	5.9235	3.50234	0.889232	-3.93861	8.1955e-05	0.000468485
Gm7993	1206.3	3.49009	0.146658	-23.7975	3.54563e-125	7.7677e-123
Hmx3	8.73631	3.48041	0.883762	-3.93817	8.21045e-05	0.000468863
Serpine1	309.542	3.45962	0.221783	-15.5991	7.37705e-55	5.41059e-53
Odc1	9285.6	3.45702	0.0824599	-41.9236	0	0
Hapln4	5.27364	3.45166	1.10532	-3.12277	0.00179157	0.00751416
Slc22a4	37.9961	3.44702	0.385568	-8.94013	3.88714e-19	9.0946e-18
Gm16315	3.45958	3.43678	1.20628	-2.84906	0.00438482	0.0164372
Trim30a	918.053	3.42944	0.102846	-33.3455	8.47487e-244	5.29491e-241
Gm26797	7.92956	3.41833	0.865038	-3.95165	7.76155e-05	0.000445642
Gm17709	57.526	3.41243	0.280738	-12.1552	5.38154e-34	2.35795e-32
Src	230.548	3.39938	0.141738	-23.9837	4.11912e-127	9.26473e-125
Gm12250	8.99888	3.39535	0.784242	-4.32947	1.49471e-05	9.8763e-05
Gdf15	10.4249	3.38938	0.70483	-4.80879	1.51849e-06	1.17341e-05
1600002D24Rik	4.28681	3.38913	1.07592	-3.14999	0.00163275	0.00692553
Cd86	30.8027	3.38655	0.405589	-8.34971	6.84321e-17	1.40265e-15
Oas3	877.966	3.35868	0.0973949	-34.4852	1.33831e-260	8.68308e-258
Plaur	2283.47	3.3473	0.113167	-29.5783	2.83944e-192	1.36853e-189
Irgm1	120.103	3.32971	0.239391	-13.9091	5.57991e-44	3.24578e-42
Gm8979	4.04427	3.32758	1.05827	-3.14435	0.00166456	0.00704275
Gadd45a	154.006	3.31338	0.190127	-17.4272	5.12666e-68	4.99894e-66
Cd274	221.406	3.30713	0.165562	-19.9751	9.06198e-89	1.23279e-86
Ifih1	709.111	3.30175	0.0909306	-36.3106	1.09908e-288	8.42742e-286
Gm43255	3.72653	3.28426	1.2183	-2.69578	0.00702248	0.0247311
Wfdc17	201.298	3.27926	0.166002	-19.7544	7.35307e-87	9.61542e-85
Lamc2	18.2392	3.27825	0.759072	-4.31876	1.56912e-05	0.000103477
Slc7a11	3236.7	3.2662	0.0929978	-35.1212	3.19831e-270	2.15809e-267
Gm7278	14.1573	3.25918	0.590134	-5.52278	3.33678e-08	3.15339e-07
Irgm2	140.091	3.25314	0.200629	-16.2147	3.96724e-59	3.18682e-57
Laptm4b	5.13505	3.25124	1.0279	-3.16298	0.00156165	0.00665744
Oas1b	62.0406	3.25025	0.288807	-11.2541	2.21152e-29	8.48082e-28
Ier3	727.54	3.2419	0.10827	-29.9428	5.46657e-197	2.71222e-194
Parp14	1647.07	3.23954	0.0745196	-43.4723	0	0
Herc6	132.827	3.23016	0.186197	-17.3481	2.03819e-67	1.93158e-65
Dusp8	4.75763	3.22632	0.939801	-3.43298	0.000596977	0.00282005
Ddr2	3.45754	3.21771	1.16363	-2.76525	0.00568797	0.0205902
Gm38091	4.28577	3.21679	1.02644	-3.13392	0.00172488	0.0072779
Gm10277	4.77711	3.21564	1.26411	-2.5438	0.0109654	0.0364412
Cd40	167.004	3.20759	0.190872	-16.8049	2.24516e-63	1.98291e-61
Tnfsf8	7.53365	3.20739	0.790506	-4.05738	4.96256e-05	0.000296961
Alox8	9.71361	3.18556	1.02199	-3.11702	0.00182692	0.00764531
Slc39a4	17.2547	3.1763	0.53877	-5.89547	3.73626e-09	3.93427e-08
Dhx58	408.426	3.17353	0.121131	-26.1993	2.70853e-151	7.74411e-149
Olfr433	2.7512	3.17121	1.27122	-2.49463	0.0126089	0.0410266
Gm4070	68.8063	3.15661	0.309318	-10.2051	1.88187e-24	5.88965e-23
Ppfia3	28.8906	3.15621	0.379427	-8.31836	8.91885e-17	1.81268e-15
Gm9260	118.557	3.15547	0.233339	-13.5231	1.14222e-41	6.31744e-40
Uchl1	13.9285	3.14938	0.583952	-5.39322	6.92078e-08	6.30381e-07
Hvcn1	40.0749	3.14488	0.356256	-8.82757	1.06975e-18	2.44804e-17
Map6	7.58964	3.14174	0.810814	-3.8748	0.000106713	0.000596668
Plpp3	2.47262	3.12708	1.2915	-2.42127	0.0154662	0.0486821
Ddit3	423.464	3.122	0.148709	-20.9941	7.43292e-98	1.18289e-95
Vegfc	28.581	3.11516	0.513111	-6.07112	1.27021e-09	1.41434e-08
Gm45418	4.74504	3.11333	0.961202	-3.23899	0.00119953	0.00525034
Trim34a	29.7975	3.10286	0.392012	-7.91521	2.46843e-15	4.5409e-14
Layn	541.345	3.08731	0.139971	-22.0568	8.21879e-108	1.4594e-105
Gm22748	168.324	3.08477	0.407433	-7.57123	3.69694e-14	6.20534e-13
Msl3l2	4.05168	3.07121	1.03955	-2.95435	0.00313327	0.0122833
Ptgir	147.795	3.06499	0.176528	-17.3626	1.58328e-67	1.51752e-65
Abtb2	121.361	3.0632	0.19895	-15.3969	1.71789e-53	1.23842e-51
Csprs	23.608	3.06183	0.400137	-7.65196	1.97941e-14	3.41768e-13
Slc9b2	4.16732	3.05484	1.03834	-2.94205	0.0032605	0.0126936
Fbln5	4.10666	3.05319	1.01492	-3.00832	0.00262693	0.0104984
Igtp	215.966	3.04715	0.157203	-19.3836	1.06221e-83	1.35745e-81
Prokr1	11.9038	3.03769	0.615168	-4.93799	7.8932e-07	6.36474e-06
Wdr66	10.6136	3.03716	0.606916	-5.00426	5.60785e-07	4.61908e-06
Gm42884	3.99932	3.02197	1.01548	-2.97591	0.00292118	0.0115458
Spink5	687.278	3.01073	0.147283	-20.4419	7.0929e-93	1.00546e-90
Plet1os	5.39761	3.00556	0.754004	-3.98614	6.71577e-05	0.000391189
Helz2	487.553	3.00051	0.133197	-22.5268	2.26928e-112	4.25338e-110
Cystm1	15.8035	2.97037	0.471616	-6.29829	3.00951e-10	3.59798e-09
Ms4a4c	7.5263	2.96587	0.695616	-4.26366	2.01104e-05	0.000129978
Gm50255	6.18759	2.94481	0.869272	-3.38767	0.000704892	0.00328177
Il27	15.2629	2.94333	0.56026	-5.2535	1.49238e-07	1.31256e-06
9130208D14Rik	52.3007	2.94315	0.347687	-8.46493	2.56299e-17	5.41794e-16
Phf11d	570.313	2.94177	0.114951	-25.5915	1.89892e-144	5.08459e-142
Gm26788	13.0738	2.93513	0.711079	-4.12772	3.66379e-05	0.000224825
Pla2g5	112.127	2.933	0.187105	-15.6757	2.21644e-55	1.66916e-53
Oas1g	671.836	2.93218	0.109446	-26.791	4.1107e-158	1.26079e-155
Socs1	11.9533	2.91815	0.744312	-3.9206	8.83286e-05	0.000502196
Ccl6	148.249	2.90302	0.16438	-17.6604	8.45717e-70	8.44166e-68
Nes	62.0909	2.88727	0.338118	-8.53924	1.35113e-17	2.88145e-16
Flnc	232.923	2.88628	0.166606	-17.3239	3.10422e-67	2.90917e-65
Fam214b	90.2722	2.88593	0.201679	-14.3095	1.90888e-46	1.17521e-44
Aox2	21.2409	2.88532	0.431898	-6.68057	2.38016e-11	3.18658e-10
Marcksl1	1269.76	2.878	0.100731	-28.5712	1.53043e-179	6.14686e-177
Mt2	5195.54	2.87104	0.13896	-20.6609	7.7961e-95	1.16383e-92
Il20rb	13.6403	2.86782	0.585401	-4.89891	9.637e-07	7.67185e-06
Gm42517	14.4613	2.86214	0.525615	-5.44531	5.17153e-08	4.79596e-07
E230016K23Rik	7.81108	2.85789	0.650818	-4.39123	1.12713e-05	7.61759e-05
Tnfrsf1b	1258.51	2.85497	0.140985	-20.2502	3.53874e-91	4.93347e-89
Sqstm1	18147.4	2.85103	0.066127	-43.1145	0	0
BC049352	10.2378	2.84452	0.646996	-4.3965	1.10011e-05	7.45291e-05
Pnp2	5.93515	2.83709	0.885507	-3.20391	0.00135573	0.00586858
Pou2f2	51.2946	2.83666	0.335558	-8.45356	2.82544e-17	5.93554e-16
Stat2	452.117	2.83571	0.100767	-28.1413	3.06075e-174	1.09855e-171
Socs3	706.514	2.83215	0.101187	-27.9893	2.19423e-172	7.71135e-170
Lpar1	97.2569	2.83037	0.291358	-9.7144	2.61797e-22	7.31168e-21
Soat2	88.9457	2.82922	0.211946	-13.3488	1.20406e-40	6.3672e-39
Gm49774	283.873	2.81815	0.147639	-19.0881	3.17308e-81	3.87874e-79
Rps6ka2	60.0689	2.81068	0.259283	-10.8402	2.21945e-27	7.91541e-26
Bcl2a1b	816.686	2.80843	0.126207	-22.2525	1.06608e-109	1.97623e-107
1700030C12Rik	4.30461	2.79339	1.00365	-2.78324	0.00538192	0.0196383
Crybg2	20.0793	2.79181	0.441309	-6.32621	2.51254e-10	3.02311e-09
Atg4a	8.55594	2.79098	1.09055	-2.55924	0.01049	0.0350826
Gm45774	1612.07	2.78987	0.146708	-19.0165	1.24447e-80	1.4995e-78
Slpi	20.0756	2.78873	0.451251	-6.18	6.41012e-10	7.40125e-09
Spp1	42832.6	2.78759	0.0779985	-35.739	9.81049e-280	7.19536e-277
Traf1	346.336	2.78378	0.128003	-21.7477	7.26405e-105	1.25038e-102
Slfn2	144.986	2.78325	0.226401	-12.2935	9.82156e-35	4.36e-33
Phf11b	159.796	2.78129	0.173177	-16.0604	4.8356e-58	3.82966e-56
Fabp3	17.9535	2.78036	0.481056	-5.77971	7.48299e-09	7.66893e-08
Pcbp4	15.5942	2.7787	0.465749	-5.96608	2.43014e-09	2.62951e-08
Parp10	348.268	2.77119	0.165026	-16.7925	2.76997e-63	2.43368e-61
Acsbg1	43.6908	2.7688	0.304899	-9.08104	1.0754e-19	2.61397e-18
Ifi203	502.494	2.75349	0.161688	-17.0297	4.94636e-65	4.51028e-63
Rbpms	4.07889	2.74525	0.972671	-2.82238	0.00476681	0.0176728
Gm8995	1163.53	2.74407	0.121599	-22.5664	9.25916e-113	1.77492e-110
Clec4e	2360.77	2.74361	0.090944	-30.1681	6.20465e-200	3.37633e-197
Stat1	620.056	2.72079	0.11441	-23.781	5.2573e-125	1.13699e-122
Il23a	5.55896	2.72001	0.874378	-3.1108	0.00186583	0.00777919
Basp1	1138.63	2.71675	0.0954703	-28.4565	4.05002e-178	1.55272e-175
Spred3	17.4501	2.71526	0.47946	-5.66317	1.486e-08	1.4591e-07
Bcl2l1	721.186	2.69935	0.160584	-16.8095	2.07782e-63	1.84477e-61
Oas1a	949.619	2.69023	0.102381	-26.2766	3.55082e-152	1.03274e-149
Bcl6b	67.9563	2.69003	0.245104	-10.9751	5.03739e-28	1.84329e-26
Fosl1	77.9462	2.68776	0.390619	-6.88077	5.95291e-12	8.35438e-11
4930458D05Rik	15.7716	2.68693	0.519605	-5.17111	2.32709e-07	2.00591e-06
Sec16b	4.98278	2.68575	0.869512	-3.0888	0.00200966	0.00828876
Scin	46.4086	2.67675	0.285972	-9.36019	7.95904e-21	2.05606e-19
Gm7204	16.583	2.66485	0.493016	-5.40519	6.47386e-08	5.9159e-07
Tmem171	26.9069	2.66149	0.364751	-7.29673	2.94841e-13	4.64394e-12
Gm17222	6.20367	2.6596	0.856869	-3.10386	0.00191014	0.00793062
Tlcd2	20.0083	2.65129	0.436372	-6.07575	1.23406e-09	1.37681e-08
Gm14377	6.264	2.62112	0.780089	-3.36003	0.000779351	0.00358812
Aldh1b1	108.489	2.60899	0.214657	-12.1542	5.44865e-34	2.38117e-32
Srgn	3459.02	2.59805	0.126585	-20.5242	1.30977e-93	1.90469e-91
Aoah	5.1224	2.59706	0.907444	-2.86195	0.00421047	0.0158647
Glipr2	17.7712	2.59241	0.439542	-5.89798	3.67982e-09	3.87968e-08
Gm36043	37.0629	2.5896	0.328437	-7.88461	3.15511e-15	5.7539e-14
1810010H24Rik	4.68902	2.58632	1.00111	-2.58346	0.00978141	0.0329544
Gm44148	10.0983	2.581	0.617605	-4.17905	2.92734e-05	0.000183097
Ptpn5	17.483	2.57396	0.433113	-5.94294	2.79955e-09	3.00036e-08
G530011O06Rik	6.8301	2.57356	0.761746	-3.3785	0.000728819	0.00337759
Btg3	32.452	2.57009	0.34424	-7.46598	8.26841e-14	1.35549e-12
Epsti1	292.22	2.56835	0.122855	-20.9056	4.76421e-97	7.30613e-95
2310043P16Rik	22.5296	2.56726	0.399515	-6.42595	1.31046e-10	1.62307e-09
Txlnb	5.24066	2.56236	0.881803	-2.90582	0.0036629	0.0140239
1300014J16Rik	4.99702	2.56217	0.848646	-3.01913	0.00253504	0.0101721
Col14a1	3.49309	2.562	1.01125	-2.53351	0.0112928	0.037426
Creb5	33.1553	2.54604	0.370441	-6.873	6.28639e-12	8.80773e-11
Gpat3	85.8559	2.54479	0.21628	-11.7662	5.82985e-32	2.39863e-30
Gm49730	5.83117	2.54445	0.830579	-3.06347	0.0021879	0.00891919
Gm15850	2.94926	2.53898	1.02388	-2.47977	0.0131468	0.0424284
Tafa2	28.2723	2.53892	0.353893	-7.17427	7.26923e-13	1.10175e-11
Padi2	15.6882	2.53776	0.492266	-5.15527	2.53269e-07	2.17203e-06
Srcin1	13.7659	2.53249	0.601793	-4.20825	2.57361e-05	0.000162519
Slc31a2	441.512	2.52985	0.119654	-21.143	3.19777e-99	5.18684e-97
Serinc2	21.3303	2.52738	0.536561	-4.71032	2.47324e-06	1.84443e-05
Rnf213	4601.49	2.52113	0.102925	-24.4949	1.67601e-132	3.82063e-130
Wfs1	21.5888	2.51233	0.436753	-5.7523	8.80357e-09	8.94623e-08
Acap1	44.7824	2.50879	0.266065	-9.42924	4.13077e-21	1.07867e-19
Cdc42ep2	69.4583	2.50785	0.306502	-8.18217	2.78786e-16	5.48756e-15
Galnt3	107.359	2.50765	0.181898	-13.7861	3.09176e-43	1.76199e-41
Cgref1	5.55723	2.50331	0.956644	-2.61677	0.00887669	0.0303426
Dusp1	152.591	2.50239	0.215151	-11.6309	2.87182e-31	1.16454e-29
Gm41609	13.1806	2.50083	0.505931	-4.94302	7.69213e-07	6.22496e-06
4833427F10Rik	4.09426	2.49903	1.01607	-2.45951	0.0139127	0.0445337
Dmwd	29.8722	2.48429	0.387334	-6.41382	1.41916e-10	1.75384e-09
Uba7	469.534	2.48382	0.107718	-23.0585	1.20977e-117	2.48873e-115
Lipg	7.4092	2.48363	0.838364	-2.96247	0.00305177	0.0120085
Micall2	59.9279	2.46951	0.225649	-10.944	7.10015e-28	2.58688e-26
Slc40a1	158.045	2.46494	0.185352	-13.2987	2.35475e-40	1.24132e-38
Arid3b	21.5475	2.46478	0.479086	-5.14477	2.67856e-07	2.29015e-06
A530040E14Rik	29.416	2.4627	0.346828	-7.10066	1.24165e-12	1.85357e-11
Lrrc27	7.55326	2.45532	0.741501	-3.31128	0.000928692	0.00418992
A430093F15Rik	6.93558	2.45307	0.860514	-2.8507	0.00436225	0.0163635
Casp4	213.052	2.44675	0.17182	-14.2402	5.16064e-46	3.15416e-44
Gm41611	2.79964	2.44575	0.965931	-2.53202	0.0113408	0.0375407
Srxn1	2637.33	2.4422	0.0919449	-26.5615	1.89088e-155	5.69595e-153
Glrp1	33.2411	2.44159	0.355938	-6.85959	6.90585e-12	9.66762e-11
Arg2	25.4052	2.433	0.381789	-6.37265	1.85795e-10	2.26786e-09
Osgin2	920.19	2.4301	0.0856301	-28.379	3.67066e-177	1.34609e-174
Pim1	484.705	2.42959	0.136759	-17.7654	1.3096e-70	1.34705e-68
Stk40	298.963	2.42477	0.141392	-17.1493	6.35771e-66	5.89276e-64
Plek	10200.5	2.42388	0.0577921	-41.9413	0	0
Gm11626	16.6705	2.42321	0.563937	-4.29695	1.73168e-05	0.000113355
Slc28a2	23.3214	2.42266	0.399322	-6.06693	1.30379e-09	1.44885e-08
Oas2	251.409	2.4224	0.166859	-14.5176	9.37179e-48	5.91679e-46
Gm29094	10.9568	2.42189	0.643034	-3.76634	0.000165658	0.000891098
Tmem98	188.438	2.42024	0.144975	-16.6942	1.44395e-62	1.21184e-60
Clec2d	81.7844	2.42013	0.233351	-10.3712	3.35178e-25	1.09789e-23
Ebi3	90.49	2.41576	0.247194	-9.7727	1.47476e-22	4.16712e-21
Ehd2	18.4505	2.41439	0.464383	-5.19914	2.00216e-07	1.73826e-06
Mlkl	338.009	2.41267	0.115493	-20.8901	6.59136e-97	1.00171e-94
Car2	640.833	2.40531	0.146984	-16.3644	3.43168e-60	2.81015e-58
Bst2	1438.83	2.40505	0.143832	-16.7212	9.17903e-63	7.85995e-61
Bcl2a1d	916.881	2.40502	0.111457	-21.578	2.89246e-103	4.87929e-101
Gm37498	8.80183	2.39943	0.719698	-3.33393	0.000856268	0.00390283
Slc12a5	7.37628	2.39533	0.649844	-3.68601	0.000227801	0.00118935
Mfsd4b5	4.60032	2.39205	0.917278	-2.60777	0.00911335	0.0310698
Sp100	354.601	2.39024	0.125889	-18.9869	2.18815e-80	2.61787e-78
Prdx1	22575.6	2.39001	0.0965403	-24.7566	2.63075e-135	6.33974e-133
Myo1d	290.668	2.38826	0.16413	-14.5511	5.74928e-48	3.64604e-46
Gm21399	564.141	2.38747	0.177363	-13.4609	2.65483e-41	1.44933e-39
Perm1	15.1732	2.38686	0.581302	-4.10605	4.02477e-05	0.000245104
Lilr4b	4332.36	2.38367	0.0814075	-29.2807	1.824e-188	8.09712e-186
Rgcc	18.8311	2.37491	0.528471	-4.49392	6.99228e-06	4.86003e-05
Sdc3	310.761	2.37421	0.154709	-15.3463	3.75259e-53	2.69372e-51
Ripor3	20.8283	2.36222	0.36429	-6.48444	8.90594e-11	1.12115e-09
Sptbn2	16.0136	2.3574	0.515688	-4.57136	4.84572e-06	3.46073e-05
Rab20	134.222	2.34905	0.181408	-12.949	2.38162e-38	1.19215e-36
Ero1l	1750.37	2.34559	0.105654	-22.2007	3.37975e-109	6.06522e-107
Batf2	11.0941	2.34556	0.548047	-4.27985	1.87019e-05	0.000121667
E230016M11Rik	14.2296	2.33968	0.585458	-3.99633	6.43311e-05	0.000376414
Trib3	506.669	2.33617	0.174237	-13.408	5.42805e-41	2.88851e-39
Gm13068	13.6719	2.33521	0.520304	-4.48816	7.18425e-06	4.98524e-05
Cd5	3.20025	2.33463	0.917658	-2.54412	0.0109555	0.0364154
Gm10509	7.34842	2.32836	0.72931	-3.19255	0.00141023	0.00608885
A530032D15Rik	7.96442	2.31972	0.621738	-3.73103	0.000190702	0.00101449
E230013L22Rik	36.4839	2.3045	0.373818	-6.16476	7.05888e-10	8.10594e-09
Fcgr1	307.421	2.30298	0.184564	-12.4779	9.85141e-36	4.55297e-34
Gm5456	19.1472	2.29819	0.473032	-4.85841	1.18331e-06	9.29293e-06
Gm10419	9.5433	2.29562	0.631281	-3.63644	0.000276434	0.00141694
Psd4	7.22315	2.28197	0.684255	-3.33496	0.000853104	0.00389157
Axl	16.6235	2.27835	0.46095	-4.94273	7.70365e-07	6.22716e-06
Gm26716	20.4176	2.27325	0.381137	-5.9644	2.45538e-09	2.65512e-08
Emp2	19.2983	2.26995	0.409054	-5.54925	2.8689e-08	2.73112e-07
Mccc1os	6.70479	2.26696	0.76	-2.98285	0.00285579	0.0113278
Hmox1	4281.37	2.26337	0.144662	-15.6459	3.54297e-55	2.63288e-53
Ampd3	104.963	2.26225	0.248405	-9.1071	8.46106e-20	2.06854e-18
Gm5063	5.92507	2.26169	0.698397	-3.23841	0.00120199	0.00525953
Atp6v0d2	375.691	2.26075	0.112889	-20.0264	3.2443e-89	4.44943e-87
Ccl9	15789.4	2.2572	0.0763999	-29.5445	7.71926e-192	3.61711e-189
Gm44096	18.7974	2.25354	0.529561	-4.25549	2.08591e-05	0.000134097
Rab11fip4	5.67632	2.25161	0.77537	-2.90392	0.00368526	0.0140999
Fam171b	6.91354	2.24921	0.687838	-3.26996	0.00107561	0.00476484
Plxna1	197.669	2.2485	0.193222	-11.6369	2.67619e-31	1.08782e-29
Cd300lf	52.1427	2.2458	0.308375	-7.2827	3.27207e-13	5.13456e-12
Gm26885	52.441	2.23372	0.273178	-8.17679	2.91511e-16	5.72467e-15
Bcar1	13.5851	2.22708	0.536495	-4.15116	3.30799e-05	0.000204855
Gpr17	6.55517	2.22668	0.70588	-3.15447	0.0016079	0.00683215
Dnmt3l	45.951	2.22468	0.344886	-6.45047	1.11502e-10	1.38916e-09
P2rx5	6.66102	2.22457	0.795875	-2.79513	0.00518791	0.0190126
P4ha2	6.58939	2.22062	0.664574	-3.34142	0.000833515	0.00381179
Flrt2	1337.82	2.21966	0.089818	-24.7129	7.77957e-135	1.84836e-132
Col23a1	3.53367	2.21699	0.893941	-2.48001	0.0131377	0.0424153
Pml	117.251	2.21493	0.241843	-9.15853	5.26109e-20	1.30131e-18
AU022793	34.1595	2.2115	0.276284	-8.00444	1.20013e-15	2.25445e-14
Slc39a8	10.8861	2.21139	0.623807	-3.545	0.000392617	0.001936
Trim12c	268.85	2.21057	0.123999	-17.8274	4.3347e-71	4.5137e-69
Gm16174	7.36288	2.21007	0.655394	-3.37212	0.000745925	0.00345118
1700006J14Rik	18.4335	2.20107	0.467479	-4.70838	2.49698e-06	1.86049e-05
Slc11a2	934.992	2.19807	0.10831	-20.2943	1.44406e-91	2.02999e-89
Hap1	41.5899	2.19761	0.285781	-7.68986	1.47298e-14	2.56691e-13
Rhoc	862.244	2.19454	0.232667	-9.43211	4.01902e-21	1.05111e-19
Lims2	52.8479	2.19371	0.230332	-9.52413	1.66438e-21	4.47077e-20
Cd93	11.8955	2.19153	0.590738	-3.70981	0.000207416	0.00109375
Nckap1	82.6228	2.18291	0.222327	-9.81847	9.37601e-23	2.68074e-21
Gch1	499.85	2.18099	0.165475	-13.1802	1.14111e-39	5.86871e-38
H2-T23	586.016	2.17967	0.156495	-13.928	4.27975e-44	2.50677e-42
Extl1	14.4505	2.17862	0.484729	-4.49451	6.97316e-06	4.85273e-05
Gtpbp2	548.066	2.17748	0.123055	-17.6952	4.56516e-70	4.63913e-68
Slc28a2b	4.46974	2.1759	0.777899	-2.79715	0.00515558	0.0189064
A930037H05Rik	274.986	2.17541	0.146583	-14.8408	7.97415e-50	5.25453e-48
G530012D18Rik	19.2024	2.1741	0.454385	-4.78471	1.71231e-06	1.31117e-05
Igf2bp2	454.393	2.17357	0.128751	-16.882	6.10494e-64	5.47789e-62
Gadd45b	498.038	2.15886	0.116543	-18.5241	1.32031e-76	1.51512e-74
Gm42639	5.73581	2.15103	0.798144	-2.69504	0.00703804	0.0247808
Adamts4	4.62442	2.1508	0.876587	-2.45361	0.0141431	0.0451344
Slamf9	27.9547	2.14258	0.359272	-5.96366	2.46644e-09	2.66366e-08
Ets2	729.275	2.13753	0.104452	-20.4642	4.49173e-93	6.42128e-91
Itgal	71.7238	2.13166	0.239426	-8.90321	5.4256e-19	1.26415e-17
Chst11	26.0014	2.13041	0.38396	-5.54852	2.88099e-08	2.74109e-07
Tap1	614.827	2.12585	0.0978706	-21.721	1.29922e-104	2.2138e-102
Nlrp3	754.737	2.12513	0.11807	-17.9989	1.98729e-72	2.12175e-70
4933416M07Rik	23.756	2.12407	0.387916	-5.47558	4.36082e-08	4.07327e-07
Lrrn3	3.37484	2.12382	0.855475	-2.48262	0.0130419	0.0421545
Tnfaip3	383.561	2.12316	0.117285	-18.1026	3.0406e-73	3.267e-71
Aldh1a3	13.6085	2.12178	0.661686	-3.20663	0.00134299	0.0058179
Ifi203-ps	23.333	2.11552	0.420419	-5.03192	4.85583e-07	4.01929e-06
Mov10	182.877	2.11305	0.161082	-13.1179	2.60092e-39	1.31756e-37
Tubb3	6.09349	2.1106	0.717695	-2.94081	0.00327357	0.0127415
Trafd1	926.602	2.10542	0.0810207	-25.9862	7.09315e-149	1.96155e-146
Ppp1r15a	318.074	2.10212	0.141428	-14.8635	5.68337e-50	3.75971e-48
Gm43198	20.4181	2.09973	0.423806	-4.95447	7.25288e-07	5.89918e-06
Gm7049	9.10844	2.09793	0.694943	-3.01886	0.00253727	0.0101787
Shox2	5.88591	2.09565	0.74212	-2.82387	0.00474476	0.0176027
Slc45a3	15.2698	2.09456	0.448194	-4.67334	2.96335e-06	2.1896e-05
Hmga2	862.896	2.09115	0.0889223	-23.5166	2.7559e-122	5.81116e-120
Ikbke	369.205	2.08621	0.119116	-17.514	1.11997e-68	1.11134e-66
Gm42480	5.50738	2.08134	0.807851	-2.57639	0.0099837	0.0335822
Nqo1	11.8436	2.08062	0.698433	-2.97899	0.00289204	0.0114521
Cyp4f39	11.2743	2.07395	0.600289	-3.45492	0.000550447	0.00262006
Tfcp2l1	79.1239	2.07345	0.206539	-10.039	1.02673e-23	3.10392e-22
Sema4c	58.4713	2.06607	0.244367	-8.45481	2.79547e-17	5.8799e-16
Furin	513.658	2.06032	0.112471	-18.3186	5.87616e-75	6.56457e-73
Dusp4	882.192	2.0602	0.113395	-18.1683	9.19899e-74	1.00115e-71
Igsf3	50.2456	2.06018	0.301193	-6.84006	7.9162e-12	1.10545e-10
Mmp2	10.4409	2.05682	0.626798	-3.28147	0.00103266	0.00459874
Cd53	4240	2.05664	0.102115	-20.1404	3.26908e-90	4.52018e-88
Gm5454	47.5353	2.05613	0.26719	-7.69539	1.41065e-14	2.46592e-13
Nfkbia	2385.66	2.05566	0.0743011	-27.6667	1.75777e-168	6.05141e-166
Trim21	170.483	2.05379	0.141073	-14.5583	5.17178e-48	3.29218e-46
Cpd	2801.44	2.05201	0.0884429	-23.2016	4.39028e-119	9.14317e-117
Gldc	10.0193	2.04742	0.752205	-2.72189	0.00649097	0.0231395
Glrx	566.469	2.04681	0.0976433	-20.9622	1.45366e-97	2.24971e-95
Cebpd	806.651	2.0425	0.117419	-17.3949	9.0197e-68	8.74445e-66
Gm43196	6.4651	2.04224	0.802028	-2.54634	0.0108859	0.036234
Gm7327	25.7428	2.04118	0.569212	-3.58597	0.000335823	0.00168151
Calr3	29.6237	2.04064	0.334374	-6.10288	1.04177e-09	1.17236e-08
Rnd1	67.2305	2.03392	0.234282	-8.68148	3.90639e-18	8.58032e-17
Gm43197	108.651	2.02875	0.197067	-10.2947	7.44517e-25	2.39681e-23
Gm12764	5.2593	2.02676	0.730245	-2.77546	0.00551241	0.0200536
Egr1	77.8339	2.02418	0.266828	-7.5861	3.2969e-14	5.57828e-13
Pilra	38.8261	2.01482	0.305743	-6.58991	4.40106e-11	5.7507e-10
Hk3	1539.03	2.01316	0.0959903	-20.9725	1.16852e-97	1.82517e-95
Stap1	2322	2.01259	0.0878063	-22.9208	2.88445e-116	5.79259e-114
Arrdc4	99.2304	2.00499	0.178519	-11.2313	2.86351e-29	1.09534e-27
Itgax	251.429	2.00167	0.130728	-15.3118	6.38101e-53	4.56107e-51
Tor3a	1957.05	2.00101	0.0701591	-28.521	6.43019e-179	2.52258e-176
Fcgr2b	194.529	1.99942	0.132294	-15.1135	1.31956e-51	9.19819e-50
Enpp4	279.001	1.99732	0.126475	-15.7921	3.52452e-56	2.69027e-54
Gm40578	13.4447	1.99656	0.458145	-4.35792	1.31305e-05	8.77014e-05
Tnc	17.758	1.99083	0.430409	-4.62543	3.73814e-06	2.71922e-05
Marchf11	5.87247	1.98558	0.791927	-2.50727	0.0121668	0.0398317
Fndc3a	821.484	1.98413	0.110365	-17.9779	2.90496e-72	3.06274e-70
Adamts1	19.5646	1.98295	0.399594	-4.96241	6.96224e-07	5.67098e-06
Lgals3bp	583.241	1.97588	0.191187	-10.3349	4.90177e-25	1.59322e-23
Gm17046	11.186	1.97155	0.622731	-3.16597	0.00154567	0.00659598
Mcemp1	79.3563	1.96465	0.209858	-9.3618	7.83888e-21	2.02813e-19
Ankdd1a	44.8141	1.96305	0.28342	-6.9263	4.32004e-12	6.1394e-11
Mndal	338.232	1.95693	0.202196	-9.67836	3.72641e-22	1.03731e-20
Lysmd2	8.02394	1.95557	0.747	-2.61789	0.00884746	0.0302672
Csrnp1	122.938	1.95449	0.201165	-9.71583	2.58146e-22	7.22167e-21
Gm6977	16.2909	1.95446	0.431325	-4.5313	5.86225e-06	4.13594e-05
Ifi35	523.194	1.95239	0.122823	-15.8959	6.76088e-57	5.23161e-55
Rnf19b	949.536	1.95133	0.0819865	-23.8006	3.2897e-125	7.30184e-123
Akr1b8	1690.84	1.94881	0.105881	-18.4056	1.18522e-75	1.35091e-73
Cxcl11	13.2876	1.94715	0.527022	-3.69463	0.000220206	0.0011529
Eif2ak2	961.967	1.93759	0.07762	-24.9624	1.5647e-137	3.88159e-135
Gm20559	343.345	1.93525	0.106009	-18.2554	1.87341e-74	2.05211e-72
Afp	122.842	1.93405	0.172879	-11.1873	4.70557e-29	1.7878e-27
Id2	93.6615	1.93218	0.189174	-10.2138	1.72045e-24	5.40453e-23
Lrrc8dos	8.98777	1.92977	0.646042	-2.98706	0.00281671	0.0111879
Gm5424	5.5499	1.92868	0.776011	-2.48537	0.0129416	0.0419106
Samd9l	1124.7	1.92259	0.127888	-15.0334	4.43567e-51	3.04168e-49
Ifrd1	1300.94	1.9206	0.06394	-30.0375	3.17578e-198	1.6234e-195
Rhbdf2	252.409	1.91838	0.15469	-12.4015	2.56538e-35	1.1602e-33
Gm9845	4.34081	1.91511	0.769851	-2.48764	0.0128595	0.0417086
Gm42481	5.59613	1.91401	0.782345	-2.44651	0.0144247	0.0458682
Pde7b	7.65374	1.90815	0.551851	-3.45772	0.000544764	0.00259814
Gm28578	5.34222	1.90062	0.751066	-2.53056	0.011388	0.0376601
Ifitm3	1386.41	1.9006	0.147975	-12.844	9.293e-38	4.58373e-36
Olfr460	5.69559	1.89904	0.762432	-2.49076	0.012747	0.0413994
Arid5a	162.27	1.89315	0.141053	-13.4215	4.52317e-41	2.4146e-39
Arhgef3	140.636	1.88718	0.149983	-12.5826	2.63069e-36	1.24655e-34
Rasgef1b	816.601	1.8844	0.0949794	-19.8401	1.34104e-87	1.7954e-85
Sgk1	34.15	1.88309	0.27784	-6.77762	1.22171e-11	1.67826e-10
Gm48015	12.6293	1.88256	0.517568	-3.63731	0.000275496	0.00141299
Gm7008	260.322	1.87447	0.127262	-14.7292	4.18378e-49	2.70407e-47
Aldh1l2	552.803	1.87276	0.128568	-14.5663	4.6027e-48	2.94102e-46
Gm1966	6.20455	1.87031	0.760408	-2.45962	0.0139086	0.0445292
Tnfrsf26	107.284	1.86448	0.165094	-11.2934	1.41465e-29	5.49855e-28
Nt5e	10.6189	1.86191	0.66136	-2.81527	0.00487356	0.0180171
Adora3	6.36867	1.86135	0.634384	-2.9341	0.00334518	0.01298
Sdcbp2	5.60665	1.85907	0.74817	-2.48482	0.0129617	0.0419465
Lrp12	310.97	1.85703	0.118579	-15.6607	2.80861e-55	2.10571e-53
Lck	45.9711	1.85692	0.292979	-6.33808	2.32649e-10	2.80325e-09
Hmcn2	6.02823	1.85566	0.698961	-2.65489	0.00793347	0.0274917
Akap3	12.2123	1.85407	0.479829	-3.86403	0.000111533	0.000620943
Sp110	154.872	1.85253	0.146204	-12.6708	8.58161e-37	4.14794e-35
Daxx	398.516	1.84906	0.101224	-18.2671	1.5141e-74	1.66936e-72
Dnm1	4.90509	1.84902	0.748984	-2.4687	0.0135605	0.0435138
Gm42879	61.9561	1.84818	0.293159	-6.30434	2.89418e-10	3.46501e-09
Dusp6	226.603	1.84159	0.121385	-15.1715	5.45901e-52	3.837e-50
Cd200r4	11.4675	1.84146	0.531337	-3.46572	0.000528822	0.00253069
Azin2	19.9087	1.8413	0.382411	-4.81497	1.47219e-06	1.13971e-05
Dennd5b	25.1235	1.84011	0.393213	-4.67966	2.87345e-06	2.12827e-05
Calcrl	1154.73	1.8401	0.0966292	-19.043	7.51708e-81	9.1227e-79
Gm34643	30.0391	1.83962	0.40641	-4.52653	5.99609e-06	4.22131e-05
Gm44206	10.2483	1.83114	0.551798	-3.31851	0.000905003	0.00409839
4930430E12Rik	100.562	1.82846	0.190107	-9.61801	6.71162e-22	1.84395e-20
Irf9	656.465	1.82792	0.085918	-21.2752	1.92724e-100	3.15637e-98
Xrra1	6.19789	1.82552	0.679294	-2.68737	0.00720161	0.0252723
Cyfip2	14.8247	1.82485	0.44101	-4.13788	3.50534e-05	0.000215888
Esd-ps	15.1434	1.82349	0.497587	-3.66468	0.000247652	0.00128227
Slc20a1	1247.39	1.82183	0.0727	-25.0596	1.37338e-138	3.45783e-136
Tmem132a	110.247	1.81747	0.180354	-10.0772	6.96846e-24	2.12955e-22
Carmil1	22.2407	1.81677	0.426099	-4.26373	2.01042e-05	0.000129978
Edil3	150.943	1.81616	0.1641	-11.0674	1.80596e-28	6.73997e-27
P2ry2	76.9042	1.81615	0.227039	-7.99929	1.25143e-15	2.34039e-14
Serpinb1b	8.68487	1.8144	0.594597	-3.05148	0.00227719	0.009243
Gm15821	12.413	1.81103	0.481283	-3.76293	0.000167935	0.000900761
Car13	279.981	1.80929	0.130588	-13.8549	1.18891e-43	6.84497e-42
Spaca6	11.7269	1.80747	0.545429	-3.31385	0.000920196	0.00415492
Cox6a2	19.9871	1.80447	0.455582	-3.96081	7.46967e-05	0.000430642
Trpm4	93.7885	1.80395	0.199888	-9.02479	1.80033e-19	4.29557e-18
I830077J02Rik	134.365	1.80309	0.142371	-12.6647	9.27185e-37	4.45604e-35
Tnnc1	9.65847	1.80266	0.740294	-2.43506	0.0148891	0.0470787
Adgrl2	107.848	1.80232	0.207493	-8.68619	3.74807e-18	8.26487e-17
Stx11	100.859	1.80054	0.181052	-9.9449	2.65437e-23	7.82808e-22
Parp12	1046.51	1.79891	0.0662051	-27.1717	1.40342e-162	4.55275e-160
Nlrc5	207.707	1.79821	0.127662	-14.0857	4.6472e-45	2.79977e-43
Phf11c	24.1258	1.79675	0.371724	-4.83355	1.34119e-06	1.04501e-05
Sat1	1332.18	1.79657	0.0855864	-20.9913	7.88024e-98	1.24235e-95
Unc13d	14.0968	1.79572	0.446008	-4.02621	5.6682e-05	0.000334324
Peak1os	77.6563	1.78403	0.202295	-8.81894	1.15546e-18	2.62689e-17
Zfp36	178.497	1.78264	0.191462	-9.31064	1.27061e-20	3.24264e-19
Gm44851	13.3714	1.78058	0.530728	-3.35498	0.000793707	0.00364427
Gclm	1208.73	1.78052	0.124548	-14.2959	2.32181e-46	1.42424e-44
Ceacam16	5.84592	1.77916	0.712626	-2.49662	0.0125383	0.0408634
Mir22hg	152.679	1.77662	0.170466	-10.4221	1.96531e-25	6.50054e-24
Gm42836	37.908	1.77511	0.317737	-5.58673	2.31383e-08	2.22152e-07
Msantd3	127.396	1.76294	0.196875	-8.95461	3.40931e-19	8.00391e-18
Smim3	216.232	1.75909	0.130773	-13.4515	3.01807e-41	1.63179e-39
Fcgr4	60.2071	1.7582	0.216248	-8.13045	4.27687e-16	8.31182e-15
Rnf183	53.9212	1.75596	0.294572	-5.96106	2.5061e-09	2.70303e-08
Plin2	4736.56	1.75369	0.0610796	-28.7115	2.74317e-181	1.15686e-178
Insl6	42.8179	1.75173	0.256182	-6.83784	8.03975e-12	1.12178e-10
Dusp16	109.342	1.75045	0.188526	-9.28492	1.61824e-20	4.10499e-19
Pkd1l2	232.227	1.74951	0.134682	-12.9899	1.39634e-38	7.05233e-37
Gm7160	23.5828	1.74742	0.357876	-4.88275	1.04616e-06	8.29309e-06
Slc25a33	178.429	1.74244	0.182201	-9.56328	1.1408e-21	3.08895e-20
Zc3h12c	1190.43	1.74222	0.100384	-17.3556	1.78989e-67	1.70585e-65
Myh14	10.5158	1.73986	0.540553	-3.21866	0.00128792	0.00559372
Tent5a	110.11	1.73221	0.182323	-9.50076	2.08358e-21	5.55258e-20
Rabgap1l	53.0163	1.73135	0.250211	-6.91954	4.53107e-12	6.42307e-11
Zbtb7b	523.923	1.72923	0.103537	-16.7016	1.27653e-62	1.07669e-60
Maff	91.0149	1.72837	0.196716	-8.78613	1.54798e-18	3.49102e-17
Sp140	196.778	1.72515	0.14085	-12.2481	1.71984e-34	7.57494e-33
Ifi207	386.496	1.72006	0.227248	-7.56911	3.75794e-14	6.30146e-13
Cd59a	19.5892	1.71464	0.41241	-4.15762	3.21584e-05	0.000199735
Phyhd1	23.4308	1.71456	0.397994	-4.30801	1.64731e-05	0.000108295
Znfx1	866.541	1.71443	0.11459	-14.9614	1.31159e-50	8.85007e-49
Ropn1l	15.564	1.70737	0.442084	-3.86208	0.000112423	0.000625692
Gm47428	21.6557	1.70296	0.648503	-2.62599	0.00863976	0.0296448
Spryd7	953.305	1.7	0.101752	-16.7073	1.15985e-62	9.88157e-61
Plagl2	176.369	1.69985	0.224152	-7.58345	3.3649e-14	5.67625e-13
Wnt6	47.9001	1.69947	0.257991	-6.58731	4.47854e-11	5.84289e-10
Gm15832	19.8888	1.69797	0.455495	-3.72775	0.000193194	0.00102581
A730017L22Rik	33.0263	1.69454	0.370876	-4.56902	4.90006e-06	3.49658e-05
Slamf8	9.76933	1.69158	0.587407	-2.87974	0.00397998	0.0151008
Flt1	87.5176	1.69044	0.227346	-7.43556	1.04127e-13	1.69385e-12
Junb	2365.66	1.69018	0.123254	-13.713	8.48953e-43	4.78963e-41
AC133103.1	139.904	1.68219	0.203137	-8.28108	1.22062e-16	2.44835e-15
Sgtb	65.0473	1.6805	0.222566	-7.55058	4.33317e-14	7.22295e-13
Tm9sf4	643.004	1.67811	0.0818276	-20.5078	1.83351e-93	2.64355e-91
Otub2	91.6083	1.67796	0.18	-9.32199	1.14174e-20	2.92706e-19
Ripk2	390.164	1.67704	0.112149	-14.9537	1.4737e-50	9.90435e-49
Cp	66.6391	1.67604	0.230277	-7.27835	3.37939e-13	5.27842e-12
Zup1	159.676	1.67454	0.199048	-8.41272	4.00608e-17	8.38445e-16
Agrn	167.495	1.67112	0.133233	-12.5429	4.3494e-36	2.04373e-34
Gm17034	12.9515	1.66985	0.468959	-3.56076	0.000369789	0.00183578
Daam1	303.07	1.6684	0.11279	-14.7921	1.64737e-49	1.08131e-47
Gk	716.546	1.66692	0.106161	-15.7018	1.47039e-55	1.11229e-53
Phkg1	12.1596	1.6639	0.581693	-2.86045	0.00423042	0.0159221
Slc35d2	47.6994	1.66376	0.255178	-6.51999	7.0311e-11	8.96636e-10
Setd4	104.667	1.65867	0.199039	-8.33338	7.85688e-17	1.60457e-15
A230028O05Rik	46.1961	1.65719	0.275628	-6.01243	1.82759e-09	2.00193e-08
Rab11fip1	296.409	1.65544	0.149563	-11.0685	1.78416e-28	6.67339e-27
Ece1	6.71807	1.65343	0.649527	-2.54559	0.0109092	0.0362974
Dusp2	95.406	1.6504	0.24192	-6.82209	8.9724e-12	1.24675e-10
Slc11a1	1694.63	1.64948	0.0598511	-27.5596	3.3912e-167	1.12169e-164
Cd14	8132.78	1.64818	0.0612315	-26.9171	1.38409e-159	4.32374e-157
Bcar3	970.04	1.64809	0.0970347	-16.9846	1.06797e-64	9.68577e-63
Tubb2b	83.9436	1.64739	0.168341	-9.78599	1.29323e-22	3.68505e-21
Anxa3	452.424	1.64556	0.0919208	-17.902	1.13776e-71	1.19211e-69
Dhrs9	1057.63	1.64272	0.109595	-14.9891	8.65762e-51	5.88893e-49
Gm37842	16.3926	1.64156	0.489108	-3.35622	0.000790157	0.00363067
C130026I21Rik	321.799	1.64147	0.102743	-15.9765	1.86419e-57	1.45588e-55
Gstm4	13.9912	1.63704	0.432579	-3.78437	0.000154101	0.000835325
F10	45.1358	1.637	0.229438	-7.13484	9.68964e-13	1.45811e-11
Zfp964	24.7417	1.63273	0.406094	-4.02058	5.80555e-05	0.000341948
Dgka	29.0728	1.63184	0.284897	-5.72783	1.01725e-08	1.02074e-07
Gm26811	32.037	1.6315	0.370076	-4.40856	1.04062e-05	7.06404e-05
Gm5431	27.4102	1.63043	0.304224	-5.35929	8.35498e-08	7.54094e-07
Gm26674	27.9813	1.62881	0.399182	-4.08036	4.49653e-05	0.000271093
Gm17017	19.7037	1.62643	0.452591	-3.5936	0.000326145	0.00164231
Msr1	3172.36	1.61807	0.0638596	-25.3379	1.22106e-141	3.16893e-139
Il18	114.385	1.61487	0.171363	-9.42369	4.355e-21	1.13546e-19
Prdx5	1827.8	1.61462	0.101414	-15.9211	4.52202e-57	3.5153e-55
Ctsd	12418.5	1.61373	0.064074	-25.1854	5.7915e-140	1.48025e-137
Mib2	319.518	1.61216	0.122848	-13.1232	2.42367e-39	1.23147e-37
Gm10817	22.1091	1.60987	0.389736	-4.13067	3.61701e-05	0.000222035
Ankrd33b	101.557	1.60793	0.178915	-8.98714	2.53738e-19	6.00323e-18
Fgd6	212.533	1.6073	0.133961	-11.9983	3.62861e-33	1.54184e-31
4932441J04Rik	1687.64	1.60613	0.1531	-10.4907	9.52991e-26	3.18968e-24
Lgals8	1104.74	1.60413	0.0734039	-21.8535	7.1964e-106	1.25151e-103
Csf2rb	165.656	1.59684	0.181317	-8.80687	1.28688e-18	2.91388e-17
Camk2d	452.577	1.59568	0.0886991	-17.9898	2.34135e-72	2.48404e-70
Ctsl	6581.26	1.59153	0.0868843	-18.3178	5.96792e-75	6.62322e-73
Fah	11.1352	1.5905	0.487995	-3.25925	0.00111707	0.00492652
Esd	5279.26	1.59041	0.0832865	-19.0957	2.74255e-81	3.37694e-79
Rapgef2	870.961	1.58049	0.0888329	-17.7917	8.18902e-71	8.47488e-69
Bdh2	23.2914	1.58023	0.429213	-3.68168	0.0002317	0.00120603
Zc3h12a	77.3314	1.57977	0.235727	-6.70171	2.05995e-11	2.77328e-10
Nod2	87.1054	1.57939	0.207709	-7.60386	2.87433e-14	4.88288e-13
AA414768	102.988	1.57733	0.182878	-8.62504	6.40725e-18	1.38925e-16
Gm16028	55.176	1.57583	0.231928	-6.79446	1.08719e-11	1.50204e-10
Ptgr1	156.364	1.57549	0.157348	-10.0128	1.33924e-23	4.01563e-22
Gnb4	12.7419	1.57399	0.639239	-2.46229	0.0138054	0.0442325
Cd80	76.7217	1.5735	0.207303	-7.59034	3.19066e-14	5.40395e-13
Ell2	1027.74	1.57302	0.092098	-17.0798	2.0977e-65	1.93367e-63
Lilrb4a	4172.28	1.56976	0.0763613	-20.557	6.65746e-94	9.85128e-92
Rassf8	831.229	1.56975	0.069611	-22.5503	1.33387e-112	2.52821e-110
Fzd5	59.8768	1.56708	0.255532	-6.13264	8.64319e-10	9.83819e-09
Nfkbib	236.197	1.56607	0.145009	-10.7998	3.44814e-27	1.22199e-25
Kdm5b	71.5731	1.56447	0.202354	-7.73137	1.06397e-14	1.8735e-13
Bc1	190.203	1.56203	0.249815	-6.25276	4.03268e-10	4.76382e-09
Fbxw17	158.891	1.56035	0.167041	-9.34109	9.53494e-21	2.4519e-19
Itga5	454.545	1.56014	0.153093	-10.1908	2.17991e-24	6.79722e-23
Gm26576	11.178	1.5574	0.56094	-2.77642	0.00549613	0.0199987
Cxcl14	426.165	1.55723	0.115422	-13.4916	1.75194e-41	9.62655e-40
Grina	247.814	1.5537	0.154526	-10.0546	8.76579e-24	2.66433e-22
Slc2a1	2091.87	1.55245	0.103953	-14.9342	1.97412e-50	1.32148e-48
Llph-ps2	9.75026	1.55184	0.640902	-2.42133	0.0154638	0.0486821
Gm12031	39.0763	1.5484	0.28952	-5.34817	8.88457e-08	7.99327e-07
Vegfa	385.606	1.54739	0.101381	-15.2631	1.34599e-52	9.5401e-51
Hmga1	1078.15	1.54695	0.122952	-12.5817	2.66124e-36	1.25749e-34
Fth1	17038.3	1.54238	0.074463	-20.7133	2.62689e-95	3.95651e-93
Tlr3	56.7806	1.5406	0.282774	-5.44816	5.08925e-08	4.72746e-07
Csf2rb2	23.102	1.53905	0.347827	-4.42475	9.65555e-06	6.59966e-05
Adam8	3799.78	1.539	0.0717949	-21.436	6.16982e-102	1.03048e-99
4933432I03Rik	11.5345	1.53782	0.569362	-2.70095	0.00691426	0.0244061
Mcoln2	147.529	1.53772	0.136276	-11.2839	1.57674e-29	6.11451e-28
Mag	41.045	1.53611	0.255439	-6.01362	1.81428e-09	1.98863e-08
Pde8a	106.67	1.53266	0.211642	-7.24176	4.42892e-13	6.83545e-12
Dgkh	190.8	1.53066	0.166868	-9.1729	4.60447e-20	1.14393e-18
Il7r	123.302	1.52667	0.202839	-7.5265	5.21204e-14	8.62826e-13
Acp5	44.0552	1.52529	0.314563	-4.84892	1.24138e-06	9.71634e-06
Pvr	221.667	1.52509	0.12998	-11.7333	8.6004e-32	3.52136e-30
Cflar	989.175	1.52487	0.0808475	-18.8611	2.38418e-79	2.79297e-77
Spire2	21.9797	1.52201	0.402564	-3.78078	0.000156335	0.000846347
Gm40723	14.028	1.52201	0.468719	-3.24716	0.00116563	0.00511392
Mst1	10.3709	1.5204	0.503806	-3.01783	0.00254596	0.0102014
Cd200r1	227.983	1.51755	0.130002	-11.6732	1.74664e-31	7.11692e-30
Il1rl1	628.417	1.51437	0.0990659	-15.2864	9.41569e-53	6.70182e-51
1600010M07Rik	29.7616	1.50906	0.319605	-4.72164	2.33946e-06	1.75475e-05
Tm4sf19	202.11	1.50734	0.162238	-9.29093	1.52939e-20	3.88544e-19
Prss16	9.49397	1.50645	0.553357	-2.72239	0.00648121	0.0231182
Ppm1j	123.473	1.50356	0.150419	-9.99576	1.5907e-23	4.73253e-22
Rilpl1	89.0031	1.50259	0.173501	-8.66037	4.70232e-18	1.02485e-16
Gpnmb	4062.48	1.50215	0.0995577	-15.0882	1.93668e-51	1.33893e-49
5033406O09Rik	44.7635	1.50084	0.25268	-5.93968	2.85587e-09	3.05296e-08
Tmem154	54.3585	1.49954	0.275256	-5.44782	5.09901e-08	4.73391e-07
Cd52	2806.12	1.49937	0.0729434	-20.5553	6.9034e-94	1.01264e-91
Jarid2	597.483	1.49241	0.0790377	-18.8822	1.59809e-79	1.88519e-77
Fam219a	15.8563	1.49086	0.521663	-2.85789	0.0042647	0.0160404
Fam161a	28.4448	1.48768	0.342642	-4.34179	1.41329e-05	9.38616e-05
Nfe2l1	1657	1.48693	0.0753331	-19.738	1.0164e-86	1.3189e-84
Echdc3	83.4003	1.48554	0.188224	-7.8924	2.96428e-15	5.43526e-14
Samsn1	151.883	1.48498	0.164942	-9.00303	2.19574e-19	5.20223e-18
Car7	11.8989	1.48244	0.49192	-3.01357	0.00258191	0.0103307
Zdhhc12	147.119	1.48238	0.201368	-7.36157	1.81758e-13	2.90074e-12
Atp6v0a1	276.194	1.48233	0.141564	-10.4711	1.17288e-25	3.90244e-24
Evl	313.138	1.48214	0.10753	-13.7835	3.20161e-43	1.81845e-41
Xkr8	31.8457	1.48123	0.367549	-4.03003	5.57691e-05	0.000329978
Ndst1	32.9394	1.48102	0.263809	-5.61399	1.97716e-08	1.91792e-07
Parp9	988.675	1.47941	0.0798043	-18.538	1.01891e-76	1.17726e-74
Blvrb	1624.17	1.47931	0.0814968	-18.1517	1.24508e-73	1.34636e-71
Gm37915	17.0554	1.47282	0.421083	-3.49769	0.000469303	0.00227491
Gm11870	28.3002	1.47258	0.322337	-4.56844	4.91378e-06	3.50345e-05
Rabgef1	335.43	1.47237	0.111638	-13.1888	1.01743e-39	5.24863e-38
Mitd1	190.744	1.47132	0.137608	-10.6921	1.10867e-26	3.84027e-25
Gm9844	24.2479	1.47106	0.363395	-4.04812	5.1631e-05	0.000307764
Abcd4	248.566	1.46848	0.153905	-9.54146	1.40838e-21	3.79521e-20
C3ar1	473.735	1.46609	0.110554	-13.2613	3.88135e-40	2.02082e-38
C5ar1	241.739	1.46546	0.23094	-6.34563	2.21521e-10	2.67874e-09
Parp11	120.139	1.46285	0.159631	-9.16399	5.00131e-20	1.23887e-18
Ptgs2os2	38.9825	1.46138	0.307691	-4.74952	2.03901e-06	1.53829e-05
Gm26728	77.2925	1.45949	0.3206	-4.55236	5.30469e-06	3.76581e-05
Trim46	15.1196	1.45775	0.420323	-3.46818	0.000523999	0.00251118
Clec4d	3092.74	1.45192	0.0866527	-16.7556	5.15072e-63	4.45577e-61
Tctn1	47.4156	1.44926	0.240649	-6.02231	1.71944e-09	1.89205e-08
Tdrd7	472.644	1.44896	0.0872479	-16.6074	6.15749e-62	5.11679e-60
Nabp1	144.253	1.44858	0.15231	-9.51072	1.89347e-21	5.06196e-20
Gm6209	21.2037	1.4458	0.418063	-3.45832	0.000543552	0.00259309
Ecm1	14.211	1.44528	0.461654	-3.13066	0.00174412	0.0073389
Gpr68	170.907	1.4403	0.155782	-9.24559	2.33947e-20	5.89023e-19
Gm15590	102.695	1.44002	0.265607	-5.42162	5.90602e-08	5.43527e-07
Mt1	6312.79	1.4391	0.10954	-13.1377	2.00293e-39	1.02386e-37
Dtx3l	688.824	1.43873	0.0994719	-14.4637	2.05505e-47	1.28395e-45
Hmga1b	678.307	1.438	0.124288	-11.57	5.85093e-31	2.34998e-29
Mxd1	71.8607	1.43762	0.185288	-7.75882	8.57265e-15	1.51903e-13
Ctf2	189.299	1.43204	0.280938	-5.09736	3.44424e-07	2.8978e-06
Cldn12	111.358	1.43161	0.169289	-8.45658	2.75334e-17	5.79851e-16
Pcdh7	3419.52	1.42988	0.0949987	-15.0515	3.37306e-51	2.32246e-49
Angptl2	211.132	1.42974	0.13653	-10.472	1.16162e-25	3.87262e-24
Qpct	49.4484	1.42707	0.256822	-5.55665	2.75007e-08	2.62393e-07
Ogfr	830.96	1.42677	0.106034	-13.4558	2.84832e-41	1.54496e-39
Tnip1	698.082	1.42584	0.102675	-13.887	7.59906e-44	4.40511e-42
Dhrs3	511.466	1.42409	0.133289	-10.6842	1.20714e-26	4.17281e-25
Frmd6	48.2611	1.4193	0.257823	-5.50495	3.6927e-08	3.47419e-07
AC168977.1	203.642	1.41896	0.143454	-9.89141	4.53574e-23	1.32147e-21
Chpf	142.592	1.41869	0.200065	-7.09115	1.33001e-12	1.98022e-11
Crem	108.17	1.41614	0.184106	-7.69199	1.44869e-14	2.52719e-13
Ttc9	24.9985	1.41539	0.416169	-3.401	0.000671394	0.00313993
Atf3	2358.49	1.40898	0.0754961	-18.663	9.89824e-78	1.15154e-75
Gm14636	633.468	1.40878	0.122406	-11.509	1.18789e-30	4.73722e-29
Adar	1042.27	1.40791	0.139221	-10.1128	4.84841e-24	1.49248e-22
Gm4596	11.9459	1.40646	0.567811	-2.47699	0.0132497	0.0427092
Tnfaip2	1743.87	1.40597	0.0792268	-17.7461	1.84709e-70	1.8884e-68
Etv1	328.384	1.40454	0.127861	-10.9849	4.5172e-28	1.66015e-26
Tmem120a	244.296	1.40321	0.136904	-10.2496	1.18854e-24	3.76869e-23
Angptl6	87.5279	1.40202	0.216516	-6.47535	9.45932e-11	1.18904e-09
Coro1b	57.3068	1.39273	0.432196	-3.22246	0.00127096	0.00552716
Pim2	25.597	1.38914	0.333792	-4.16168	3.15917e-05	0.000196504
Znrf1	245.889	1.38874	0.13834	-10.0386	1.0316e-23	3.11308e-22
Brdt	20.5384	1.38582	0.367013	-3.77595	0.000159397	0.000861263
Gripap1	626.397	1.38242	0.116846	-11.8312	2.69333e-32	1.12182e-30
Gramd1b	409.709	1.38121	0.124827	-11.065	1.85361e-28	6.90254e-27
Ube2l6	365.756	1.38077	0.0926291	-14.9064	2.99421e-50	1.99642e-48
Ltb	226.018	1.37915	0.126502	-10.9022	1.12514e-27	4.08171e-26
Gm37760	17.5214	1.37824	0.423473	-3.25462	0.00113543	0.00499831
Agpat4	243.45	1.37636	0.118442	-11.6205	3.24363e-31	1.31215e-29
Clec5a	2124.15	1.375	0.0841462	-16.3406	5.07388e-60	4.13485e-58
Rgs1	1056.56	1.37443	0.0874786	-15.7116	1.26003e-55	9.57454e-54
Kctd12	407.38	1.36662	0.121397	-11.2575	2.12694e-29	8.19163e-28
Orai1	148.528	1.36589	0.169553	-8.05586	7.89232e-16	1.50606e-14
Gm20056	98.3027	1.36401	0.179637	-7.59313	3.12271e-14	5.2995e-13
Pkn3	188.359	1.36315	0.150247	-9.07276	1.16037e-19	2.80433e-18
E230025N22Rik	8.58987	1.36306	0.546271	-2.4952	0.0125885	0.0409872
Gdi1	368.193	1.36157	0.117326	-11.605	3.88794e-31	1.56904e-29
Xylt2	199.992	1.36028	0.152486	-8.9207	4.63339e-19	1.08256e-17
Pnp	357.305	1.35861	0.107064	-12.6898	6.7385e-37	3.27584e-35
Fyco1	183.018	1.35701	0.162608	-8.34528	7.10463e-17	1.45447e-15
Shisa5	719.765	1.35562	0.0897766	-15.0999	1.62094e-51	1.12525e-49
Setdb2	230.289	1.35427	0.138156	-9.8025	1.09833e-22	3.13498e-21
Ap1s3	100.672	1.35167	0.205293	-6.58408	4.57706e-11	5.9622e-10
Ptpn12	552.398	1.34747	0.0888435	-15.1668	5.86687e-52	4.10657e-50
Cd47	1103.99	1.34496	0.0824885	-16.3048	9.12106e-60	7.39727e-58
Pdcd1	238.712	1.34476	0.141344	-9.51405	1.83381e-21	4.91023e-20
1700003F12Rik	41.8399	1.34255	0.283431	-4.73679	2.17129e-06	1.63442e-05
Eaf1	1056.99	1.34109	0.073104	-18.3449	3.62293e-75	4.10169e-73
Il4ra	93.0066	1.34077	0.214815	-6.24151	4.33378e-10	5.09453e-09
Filip1l	131.727	1.33641	0.189599	-7.04863	1.80689e-12	2.65509e-11
Txk	12.0121	1.33324	0.514586	-2.59091	0.00957234	0.0323794
Cebpb	1670.15	1.33245	0.150282	-8.86636	7.55729e-19	1.74635e-17
Lcp2	1246.68	1.3301	0.145649	-9.13227	6.70774e-20	1.65428e-18
6530402F18Rik	27.0084	1.32776	0.343554	-3.86478	0.000111191	0.000619445
Best1	18.4	1.32582	0.397388	-3.33633	0.000848923	0.00387564
Milr1	569.779	1.32044	0.0941094	-14.0309	1.00921e-44	6.03699e-43
Rilpl2	744.331	1.31927	0.150053	-8.79204	1.46869e-18	3.31665e-17
Mfsd7a	24.9971	1.31876	0.327732	-4.0239	5.72415e-05	0.000337507
Dner	164.025	1.31769	0.145744	-9.04115	1.55027e-19	3.73061e-18
Dusp10	19.1273	1.31758	0.423715	-3.10959	0.00187345	0.00780713
Vmp1	1487.33	1.3146	0.0812134	-16.1869	6.23472e-59	4.98453e-57
Gm6166	195.792	1.31323	0.156202	-8.40726	4.19714e-17	8.75472e-16
Cyb5r1	754.411	1.31167	0.0825684	-15.8859	7.93833e-57	6.11469e-55
Lyst	697.926	1.31037	0.107503	-12.1891	3.55132e-34	1.56008e-32
Zswim4	255.627	1.31035	0.11338	-11.5571	6.79771e-31	2.72377e-29
Cndp2	1951.77	1.30677	0.127822	-10.2234	1.55856e-24	4.92349e-23
Cat	953.273	1.30635	0.0992425	-13.1632	1.42955e-39	7.32982e-38
Nmi	239.152	1.30623	0.122373	-10.6742	1.34455e-26	4.63828e-25
Dcstamp	855.461	1.3014	0.0881287	-14.7671	2.38846e-49	1.55563e-47
Gm36486	63.0133	1.30065	0.234215	-5.55324	2.80419e-08	2.67254e-07
Id3	38.8137	1.30032	0.32662	-3.98114	6.85849e-05	0.000398127
Nudt8	10.7461	1.29915	0.501489	-2.59058	0.00958143	0.0324036
Prmt2	155.703	1.29854	0.149687	-8.67505	4.13354e-18	9.04392e-17
Prkce	39.1132	1.29754	0.267598	-4.84884	1.24183e-06	9.71634e-06
Cdk18	263.104	1.29747	0.207538	-6.25172	4.05956e-10	4.78886e-09
Rnf114	813.073	1.29679	0.0799616	-16.2177	3.78205e-59	3.0526e-57
Aplp1	13.5771	1.29651	0.420442	-3.08369	0.00204451	0.00841189
Asah2	44.6537	1.29038	0.249971	-5.1621	2.44194e-07	2.09741e-06
Gm17435	33.6725	1.28954	0.325499	-3.96175	7.44035e-05	0.000429245
Tcn2	19.6738	1.28841	0.33149	-3.88673	0.000101602	0.000570168
Rai14	471.609	1.28822	0.125624	-10.2546	1.12812e-24	3.58385e-23
Pld3	683.995	1.28681	0.102147	-12.5977	2.17421e-36	1.03607e-34
Eea1	1365.62	1.28566	0.10356	-12.4146	2.17666e-35	9.92378e-34
Por	1106.57	1.28494	0.097217	-13.2172	6.97808e-40	3.62194e-38
Rtn2	17.1788	1.28448	0.477559	-2.68968	0.00715212	0.0251247
Xylt1	98.0118	1.28419	0.205356	-6.2535	4.01345e-10	4.74442e-09
Metrnl	727.418	1.2837	0.0949596	-13.5184	1.21855e-41	6.71753e-40
Bcl3	15.0611	1.28321	0.473309	-2.71114	0.00670517	0.0237973
Rusc2	322.538	1.28233	0.164156	-7.81167	5.64365e-15	1.01172e-13
Nfil3	122.756	1.28231	0.164853	-7.77854	7.33674e-15	1.30415e-13
Tmsb10	562.192	1.28155	0.147372	-8.69602	3.43738e-18	7.6096e-17
Naa25	1434.86	1.28121	0.0543879	-23.5569	1.0661e-122	2.27647e-120
Dst	722.814	1.27969	0.193461	-6.61469	3.72325e-11	4.89918e-10
Vwa1	14.3976	1.27738	0.451513	-2.8291	0.00466791	0.0173557
Cox17	193.844	1.27736	0.219205	-5.82724	5.63519e-09	5.87153e-08
Ifitm6	329.282	1.27606	0.134456	-9.49054	2.29837e-21	6.10663e-20
Usb1	338.514	1.27447	0.100532	-12.6773	7.89593e-37	3.82748e-35
Lrrfip2	485.381	1.27395	0.135485	-9.40284	5.31109e-21	1.38047e-19
Tmem140	105.946	1.27295	0.186318	-6.83216	8.3648e-12	1.1652e-10
Evi2a	1033.93	1.27145	0.0812375	-15.651	3.27036e-55	2.44105e-53
Pdgfb	904.069	1.27062	0.12351	-10.2876	8.01764e-25	2.57618e-23
Cd9	702.8	1.26997	0.349788	-3.63069	0.000282666	0.0014445
Fam149a	10.8004	1.26908	0.488319	-2.59887	0.00935306	0.031765
Gdpd1	114.729	1.2671	0.161705	-7.83588	4.65555e-15	8.42644e-14
Rap1b	2279.59	1.26701	0.0857481	-14.776	2.09341e-49	1.36875e-47
Hck	1846.31	1.26595	0.0907007	-13.9574	2.83496e-44	1.678e-42
Cers4	42.0771	1.26434	0.273354	-4.62531	3.74045e-06	2.71972e-05
Gsap	664.629	1.26394	0.0902704	-14.0017	1.52162e-44	9.03811e-43
Anxa4	2023.87	1.26267	0.0753128	-16.7656	4.35367e-63	3.78568e-61
Brd3os	35.1933	1.26166	0.320625	-3.93502	8.31905e-05	0.000474422
Oas1c	57.8417	1.26107	0.22377	-5.63555	1.74499e-08	1.70053e-07
Pex11g	13.714	1.26066	0.470924	-2.677	0.00742837	0.0259439
Proser3	26.2265	1.26016	0.40336	-3.12415	0.00178322	0.00748472
Acsl4	1786.62	1.25935	0.0828624	-15.198	3.64423e-52	2.57216e-50
Malt1	897.257	1.25748	0.0939568	-13.3836	7.53748e-41	3.99842e-39
Eid3	54.2857	1.25073	0.349362	-3.58004	0.000343537	0.00171809
Cd164	271.459	1.25009	0.139312	-8.97336	2.87617e-19	6.78575e-18
Speg	187.238	1.24992	0.131452	-9.50858	1.93291e-21	5.15921e-20
Eno2	128.342	1.24521	0.164873	-7.55252	4.26917e-14	7.1233e-13
Gm16712	20.0702	1.24517	0.39247	-3.17266	0.0015105	0.00646715
P2rx4	209.64	1.24477	0.116188	-10.7134	8.80992e-27	3.05791e-25
Gab2	171.348	1.24393	0.189984	-6.54754	5.84939e-11	7.52084e-10
Gm6548	111.01	1.24275	0.21443	-5.79559	6.80822e-09	7.01575e-08
Tfrc	3387.26	1.2416	0.0877433	-14.1503	1.85869e-45	1.12785e-43
Mthfr	449.93	1.23759	0.0961787	-12.8676	6.84558e-38	3.40643e-36
Degs2	30.4702	1.234	0.30317	-4.07035	4.69435e-05	0.000282112
Chac1	160.654	1.23245	0.16419	-7.50622	6.08585e-14	1.00256e-12
Ralgapa2	145.878	1.23113	0.166665	-7.38688	1.50309e-13	2.41253e-12
Nudt17	14.0956	1.23063	0.427892	-2.87603	0.0040271	0.0152572
Lst1	250.196	1.22838	0.143836	-8.54019	1.34002e-17	2.86136e-16
Stk10	697.715	1.22646	0.0961721	-12.7528	3.00794e-37	1.4665e-35
Arhgap22	63.8524	1.22631	0.197036	-6.22377	4.85346e-10	5.67381e-09
Them4	63.4385	1.22334	0.223009	-5.48561	4.12038e-08	3.85934e-07
Pstpip1	873.662	1.2233	0.0765369	-15.9832	1.67349e-57	1.31303e-55
Sik3	384.065	1.2218	0.137559	-8.88202	6.56541e-19	1.52551e-17
Zfp516	189.961	1.22114	0.117628	-10.3814	3.01274e-25	9.88753e-24
Rhof	184.174	1.2207	0.134499	-9.07592	1.1272e-19	2.732e-18
Ms4a6d	443.682	1.21648	0.100251	-12.1344	6.94439e-34	3.027e-32
9830144P21Rik	27.7857	1.21627	0.408555	-2.977	0.00291087	0.0115185
Abcc1	3104.13	1.20615	0.0733251	-16.4494	8.47447e-61	6.97346e-59
Irak2	953.844	1.20565	0.0711889	-16.9359	2.4448e-64	2.20541e-62
Fam241a	178.998	1.20477	0.157987	-7.62577	2.42581e-14	4.15864e-13
Prkca	74.939	1.20436	0.2133	-5.64633	1.6391e-08	1.60383e-07
Gm11787	16.4015	1.20359	0.387982	-3.10218	0.00192099	0.00796977
Flot1	144.239	1.20091	0.189347	-6.34236	2.26269e-10	2.73028e-09
Nucb2	318.809	1.20084	0.12821	-9.36618	7.52041e-21	1.94872e-19
Ggt7	18.0585	1.20027	0.42864	-2.8002	0.00510716	0.0187615
Stk3	416.987	1.20004	0.119503	-10.0419	9.97306e-24	3.02039e-22
Psmd11	728.504	1.19609	0.11327	-10.5596	4.58499e-26	1.56251e-24
Rars	1978.57	1.19585	0.115725	-10.3335	4.97112e-25	1.61265e-23
Mfsd9	32.1567	1.19014	0.313251	-3.79932	0.000145095	0.000790063
Trim13	49.1842	1.18404	0.279154	-4.24151	2.22019e-05	0.000142027
Itgb7	127.806	1.17974	0.1939	-6.08426	1.17031e-09	1.30828e-08
Zyx	22.7708	1.17958	0.441518	-2.67165	0.00754805	0.0262966
Gm47766	33.0873	1.17601	0.303151	-3.87929	0.00010476	0.00058672
Gm14048	28.2506	1.17545	0.302172	-3.88999	0.000100248	0.000563506
Prr13	92.4596	1.17528	0.270154	-4.35043	1.3587e-05	9.05209e-05
Spata24	28.5637	1.17266	0.29929	-3.91813	8.92377e-05	0.000506341
Serpinb9	172.745	1.17094	0.142886	-8.1949	2.50808e-16	4.96582e-15
Ahr	23.5333	1.17001	0.403937	-2.89651	0.00377343	0.0144013
Denr	597.671	1.16945	0.0983962	-11.8851	1.41426e-32	5.9346e-31
Jade2	264.221	1.16833	0.16136	-7.2405	4.4702e-13	6.89286e-12
Pdlim7	88.1003	1.16769	0.216904	-5.38345	7.30699e-08	6.63053e-07
Itpr2	369.476	1.16738	0.117931	-9.89883	4.21184e-23	1.23136e-21
Tecpr1	168.01	1.16687	0.141916	-8.2222	1.998e-16	3.97457e-15
Gm13270	10.659	1.16659	0.466846	-2.49887	0.012459	0.0406519
Fabp5	701.121	1.16557	0.128974	-9.03725	1.60656e-19	3.8582e-18
Slc1a4	230.316	1.16324	0.128586	-9.04636	1.47817e-19	3.56217e-18
Mindy1	1181.77	1.1611	0.077519	-14.9783	1.01768e-50	6.89445e-49
Slc9a3r2	23.3474	1.16057	0.378266	-3.06814	0.00215399	0.00879583
Tfpi	14.1973	1.1601	0.473247	-2.45136	0.0142318	0.0453916
Rsbn1	940.627	1.15926	0.107532	-10.7806	4.25264e-27	1.49454e-25
Mthfs	43.9404	1.1589	0.307709	-3.76623	0.000165729	0.000891196
Slc12a4	582.09	1.1553	0.119983	-9.6289	6.03739e-22	1.66413e-20
Gm18736	28.3984	1.15457	0.346939	-3.32788	0.000875108	0.00397903
Rasal2	419.909	1.15332	0.154291	-7.47495	7.72346e-14	1.26862e-12
4933412A08Rik	54.9769	1.15067	0.256039	-4.49413	6.98559e-06	4.85738e-05
Parp3	122.907	1.14944	0.181532	-6.33192	2.42128e-10	2.91539e-09
Akna	111.032	1.14801	0.201286	-5.70337	1.17459e-08	1.16485e-07
Pld1	87.0588	1.14628	0.193382	-5.92754	3.07515e-09	3.27698e-08
Mtm1	162.58	1.14611	0.180307	-6.35645	2.06468e-10	2.50029e-09
Srp54c	126.833	1.14584	0.211157	-5.4265	5.74714e-08	5.30353e-07
Pck2	611.648	1.14577	0.131153	-8.73612	2.41243e-18	5.38298e-17
Jak2	392.319	1.1451	0.109706	-10.4379	1.66461e-25	5.51675e-24
Fndc3b	695.094	1.14325	0.11091	-10.3079	6.49326e-25	2.09837e-23
4732491K20Rik	23.2839	1.14193	0.340487	-3.35382	0.000797038	0.00365757
Mdm2	889.072	1.1411	0.146005	-7.81545	5.4768e-15	9.84949e-14
Pik3cb	315.499	1.13997	0.177317	-6.42899	1.28454e-10	1.59213e-09
Npc2	3497.96	1.13624	0.0649772	-17.4868	1.80684e-68	1.78243e-66
Grap	327.88	1.13553	0.132789	-8.55139	1.21612e-17	2.60339e-16
Sdsl	30.0851	1.13446	0.296054	-3.83195	0.000127133	0.000700715
Pik3ap1	1525.74	1.13388	0.0881958	-12.8564	7.9172e-38	3.9281e-36
E330009J07Rik	210.475	1.13362	0.124516	-9.10425	8.68666e-20	2.11756e-18
Gm10252	12998.5	1.13233	0.115775	-9.78047	1.36577e-22	3.88519e-21
Tgif1	235.007	1.12939	0.173765	-6.4995	8.05851e-11	1.01903e-09
Cd82	548.397	1.12916	0.167337	-6.7478	1.501e-11	2.04196e-10
1700120C14Rik	55.2819	1.12907	0.236208	-4.78	1.75297e-06	1.33684e-05
Cpeb4	453.804	1.12833	0.134729	-8.37476	5.53372e-17	1.14678e-15
Ip6k2	26.9659	1.1282	0.338499	-3.33294	0.000859337	0.00391365
Ptpn22	798.263	1.12761	0.12429	-9.07238	1.16444e-19	2.81015e-18
Tiparp	506.421	1.12548	0.0995244	-11.3086	1.19016e-29	4.63669e-28
Kctd13	141.642	1.12395	0.188769	-5.95412	2.61481e-09	2.80955e-08
Kdm6b	31.937	1.12381	0.35003	-3.21061	0.00132453	0.00574532
Itgb2	3565.39	1.12295	0.0583641	-19.2404	1.70024e-82	2.10892e-80
Tcam1	20.3043	1.1228	0.426704	-2.63133	0.00850517	0.0292684
Cdkl3	39.3589	1.12257	0.358324	-3.13283	0.0017313	0.00729949
Pi4k2b	413.711	1.12126	0.0926393	-12.1035	1.01163e-33	4.38695e-32
Usp25	1247.87	1.11893	0.0871138	-12.8445	9.23535e-38	4.56865e-36
Gm17749	63.419	1.11813	0.193313	-5.78401	7.29386e-09	7.4842e-08
Cemip2	132.846	1.11596	0.1584	-7.04518	1.8522e-12	2.7193e-11
Arl5c	801.614	1.11571	0.263922	-4.22744	2.36365e-05	0.000150383
Dus2	305.644	1.11433	0.124607	-8.94276	3.79573e-19	8.89308e-18
Ralgps1	28.8501	1.1143	0.339528	-3.28192	0.00103104	0.00459273
C730034F03Rik	82.6933	1.11422	0.301098	-3.70053	0.000215146	0.00113097
Pgk1-rs7	48.7388	1.11388	0.293884	-3.79022	0.000150513	0.000816928
Sars	5385	1.11285	0.0821549	-13.5458	8.39016e-42	4.65571e-40
Sowahc	262.127	1.11091	0.12174	-9.12527	7.15567e-20	1.75961e-18
B4galt3	109	1.11065	0.164619	-6.74676	1.51179e-11	2.05499e-10
Riok3	1693.39	1.1102	0.05748	-19.3146	4.05027e-83	5.09881e-81
Acss2	373.382	1.11013	0.0990652	-11.206	3.80875e-29	1.45362e-27
Slc25a22	119.846	1.10765	0.218537	-5.06849	4.00993e-07	3.35035e-06
Lxn	22.9071	1.10586	0.406302	-2.72176	0.00649344	0.0231434
Gm15512	33.3206	1.1054	0.317416	-3.4825	0.000496764	0.00239221
Zc3hav1	1429.61	1.10143	0.0764649	-14.4044	4.85184e-47	3.02014e-45
Ern1	188.677	1.10038	0.12466	-8.82703	1.0749e-18	2.45364e-17
Gm42635	56.1333	1.10033	0.254111	-4.33012	1.49027e-05	9.85473e-05
Slc6a8	255.522	1.09797	0.142041	-7.72993	1.0761e-14	1.8909e-13
Inpp1	68.247	1.0976	0.244916	-4.48153	7.41088e-06	5.13616e-05
Smox	584.909	1.09406	0.113219	-9.66321	4.3211e-22	1.19692e-20
Txnrd1	6609.72	1.09344	0.0564962	-19.3542	1.87961e-83	2.384e-81
Eif4ebp1	1394.88	1.09277	0.124734	-8.76082	1.9384e-18	4.34825e-17
Trib1	33.7192	1.09189	0.306484	-3.56264	0.000367144	0.00182426
Slc3a2	2528.92	1.09164	0.0903458	-12.0829	1.30023e-33	5.62398e-32
Fbxo15	62.3828	1.08873	0.219872	-4.95163	7.35944e-07	5.97145e-06
Rgs3	57.7534	1.08857	0.247674	-4.39518	1.10679e-05	7.49073e-05
Gm42893	68.7252	1.08804	0.233907	-4.6516	3.29362e-06	2.41671e-05
Abcg2	21.2908	1.08658	0.398889	-2.72402	0.00644931	0.0230251
Mgarp	39.8592	1.0864	0.286503	-3.79193	0.000149478	0.000812616
Sesn2	134.511	1.08387	0.168456	-6.43413	1.24181e-10	1.5403e-09
Selenow	145.452	1.08287	0.228837	-4.73206	2.22257e-06	1.67004e-05
Gm31718	19.9235	1.07783	0.399416	-2.69851	0.00696511	0.0245599
Lrrc8d	690.577	1.07774	0.109007	-9.88688	4.74569e-23	1.37788e-21
Rnf149	662.104	1.07773	0.118734	-9.07678	1.11832e-19	2.71437e-18
Actn1	525.267	1.07772	0.113889	-9.46283	2.99707e-21	7.91198e-20
Nectin2	66.7067	1.07747	0.24138	-4.46379	8.05207e-06	5.55543e-05
Ftl1-ps1	1109.5	1.07691	0.153768	-7.0035	2.49653e-12	3.61493e-11
Ftl1	45663.3	1.07639	0.0621359	-17.3232	3.14185e-67	2.92817e-65
Gm43963	21.7322	1.07614	0.415643	-2.5891	0.00962269	0.0325171
Asns	1974.74	1.07511	0.0977185	-11.0021	3.73416e-28	1.37536e-26
Exoc3l4	70.78	1.07508	0.237515	-4.52636	6.00081e-06	4.22133e-05
Uhrf1bp1l	581.371	1.07245	0.0885802	-12.1071	9.68935e-34	4.21262e-32
Rapgef5	710.598	1.07176	0.089011	-12.0407	2.17024e-33	9.29182e-32
Gm6377	24.5909	1.07148	0.365586	-2.93085	0.00338039	0.0130969
Lima1	270.848	1.07096	0.123659	-8.66059	4.69324e-18	1.02419e-16
H2-M3	193.976	1.07023	0.162215	-6.59757	4.17939e-11	5.47377e-10
Lrrc25	217.06	1.06995	0.127993	-8.35939	6.30442e-17	1.29853e-15
Adamtsl5	52.6221	1.0696	0.233619	-4.57839	4.68564e-06	3.35635e-05
Prpf40b	67.6989	1.06828	0.206485	-5.17367	2.29541e-07	1.98164e-06
Dcun1d3	140.539	1.06377	0.13892	-7.65745	1.89667e-14	3.28153e-13
Trim25	1577.88	1.06366	0.0809868	-13.1337	2.11105e-39	1.07587e-37
Sertad2	172.822	1.06329	0.159955	-6.64747	2.98166e-11	3.95732e-10
Lpp	148.371	1.06291	0.188712	-5.63242	1.77694e-08	1.73001e-07
Acvrl1	134.421	1.0624	0.135983	-7.8127	5.59761e-15	1.00453e-13
Gm10616	24.7381	1.06087	0.424189	-2.50093	0.0123867	0.0404788
Mocos	121.332	1.05948	0.169076	-6.26628	3.6977e-10	4.38038e-09
Anpep	72.9848	1.05941	0.34642	-3.05818	0.00222685	0.00906048
Chmp4b	1194.71	1.0575	0.106784	-9.90319	4.03188e-23	1.18285e-21
Ppm1k	113.427	1.0565	0.149568	-7.06367	1.62159e-12	2.39953e-11
Stat3	448.722	1.05529	0.10266	-10.2795	8.72182e-25	2.78652e-23
Cep162	325.916	1.05509	0.162962	-6.47443	9.51704e-11	1.19452e-09
Gpr85	89.4447	1.05491	0.175897	-5.99731	2.00616e-09	2.18617e-08
Tnfrsf8	25.7428	1.05398	0.408872	-2.57778	0.00994385	0.0334682
Peak1	865.574	1.05338	0.169056	-6.23097	4.63544e-10	5.43399e-09
Ascc3	1195.27	1.05298	0.100042	-10.5253	6.60306e-26	2.22329e-24
1110046J04Rik	24.5162	1.05214	0.371125	-2.83502	0.00458234	0.0170715
AU040320	195.925	1.052	0.134229	-7.8374	4.59982e-15	8.33451e-14
9330175E14Rik	24.6129	1.05171	0.334257	-3.14642	0.00165282	0.00699833
Prrg2	48.3814	1.05165	0.247596	-4.24744	2.16226e-05	0.000138636
Slc6a9	93.7837	1.05134	0.229978	-4.57147	4.84326e-06	3.46044e-05
C430014B12Rik	35.0583	1.05008	0.349927	-3.00084	0.00269236	0.0107294
Dcbld2	662.008	1.04839	0.0841158	-12.4637	1.17819e-35	5.40077e-34
Slc7a7	57.6029	1.04702	0.224689	-4.65986	3.16429e-06	2.32585e-05
Ankrd50	210.511	1.04665	0.141308	-7.40688	1.29301e-13	2.08726e-12
Hcls1	2485.46	1.0455	0.102112	-10.2388	1.32903e-24	4.20627e-23
Plpp1	507.972	1.04297	0.0985595	-10.5821	3.60637e-26	1.2315e-24
Ptrh1	98.4542	1.04249	0.195942	-5.32041	1.03532e-07	9.21625e-07
Gm10705	52.3837	1.04109	0.340858	-3.05433	0.00225565	0.00916882
Bst1	438.508	1.04096	0.0991575	-10.4981	8.8166e-26	2.9568e-24
Ubald2	525.79	1.03991	0.112846	-9.21529	3.10425e-20	7.78091e-19
Tes	771.924	1.03767	0.0836109	-12.4107	2.28631e-35	1.03677e-33
Tmem189	815.219	1.03708	0.0961234	-10.7891	3.87693e-27	1.3682e-25
Atxn1	110.45	1.03428	0.186481	-5.54632	2.91744e-08	2.76951e-07
Peli1	186.469	1.03413	0.136557	-7.57289	3.65019e-14	6.13297e-13
Gm5884	25.8606	1.03391	0.322224	-3.20867	0.00133353	0.00578135
Gm45752	80.9296	1.03293	0.204099	-5.0609	4.17286e-07	3.48131e-06
Ptk2b	606.925	1.03261	0.112813	-9.15322	5.52612e-20	1.36486e-18
Sod2	1305.77	1.0318	0.118471	-8.70931	3.05719e-18	6.77683e-17
Ell	134.149	1.03137	0.165301	-6.23935	4.3938e-10	5.1579e-09
Stard3	673.27	1.03129	0.101995	-10.1112	4.93e-24	1.51483e-22
Rac2	2065.15	1.03062	0.139822	-7.37097	1.69386e-13	2.70841e-12
1700120B22Rik	50.5765	1.03034	0.24301	-4.23989	2.23628e-05	0.000142893
Itpripl2	1042.95	1.02965	0.0927879	-11.0968	1.29972e-28	4.89396e-27
Anxa7	1267.12	1.02911	0.0856554	-12.0146	2.97954e-33	1.26924e-31
Prnp	103.693	1.02628	0.185035	-5.54639	2.91625e-08	2.76951e-07
Gm26782	47.8191	1.02366	0.306299	-3.34203	0.000831683	0.0038062
Psmd8	3452	1.02305	0.0741768	-13.7921	2.84431e-43	1.62646e-41
Mob3c	79.0664	1.02235	0.209512	-4.87966	1.06267e-06	8.41207e-06
Entpd1	18.3795	1.02133	0.396397	-2.57653	0.00997974	0.0335756
Wars	1158.15	1.02056	0.0967421	-10.5493	5.11956e-26	1.73766e-24
Tgm2	330.682	1.02023	0.154814	-6.59005	4.39671e-11	5.74947e-10
Wdfy1	380.129	1.01997	0.10234	-9.96644	2.13757e-23	6.34835e-22
Rwdd4a	347.856	1.019	0.117977	-8.63723	5.75924e-18	1.25036e-16
Cd44	1730.11	1.01897	0.131121	-7.77121	7.77423e-15	1.37901e-13
Gpt2	504.138	1.01837	0.084458	-12.0577	1.76721e-33	7.6243e-32
Hspb11	71.3464	1.01749	0.19849	-5.12613	2.95757e-07	2.51595e-06
Sass6	501.981	1.01723	0.125553	-8.10194	5.40879e-16	1.04156e-14
Pip5k1a	619.219	1.01696	0.0792475	-12.8326	1.07626e-37	5.29312e-36
Gbe1	326.145	1.0162	0.112446	-9.03717	1.60787e-19	3.8582e-18
Ccdc159	23.9596	1.01564	0.350242	-2.89982	0.00373371	0.0142594
Stx3	194.051	1.00761	0.129328	-7.79114	6.64051e-15	1.18413e-13
Atp2a3	298.158	1.00436	0.11213	-8.95712	3.33269e-19	7.84088e-18
Nupr1	338.666	1.00396	0.117747	-8.52635	1.51041e-17	3.213e-16
Psph	778.808	1.00222	0.0952993	-10.5165	7.25097e-26	2.43659e-24
Zswim7	120.334	1.00069	0.185349	-5.39893	6.70384e-08	6.11943e-07
Tor1aip2	928.399	0.999899	0.0801639	-12.4732	1.04562e-35	4.8193e-34
Ptprs	948.858	0.998782	0.115095	-8.67789	4.03161e-18	8.84386e-17
Mpv17l	59.4569	0.99863	0.22452	-4.44785	8.67329e-06	5.95239e-05
Hax1	1608.57	0.997614	0.116056	-8.59597	8.2563e-18	1.78102e-16
Jund	41.5766	0.995961	0.276334	-3.6042	0.000313121	0.00158192
Abhd10	121.936	0.995424	0.150524	-6.61305	3.76493e-11	4.94631e-10
Leprotl1	461.473	0.995366	0.0950083	-10.4766	1.1063e-25	3.69548e-24
Nars	3716.19	0.995306	0.0906377	-10.9812	4.70883e-28	1.72681e-26
Ahi1	176.486	0.992669	0.129771	-7.64937	2.01969e-14	3.48009e-13
Myo1e	2105.76	0.990528	0.0800009	-12.3815	3.29296e-35	1.48527e-33
Rrm2b	164.01	0.989851	0.157727	-6.27572	3.48016e-10	4.13428e-09
Ugcg	235.476	0.989805	0.130079	-7.60927	2.75652e-14	4.69847e-13
Dpep2	121.27	0.987924	0.172566	-5.72491	1.03488e-08	1.03543e-07
Gm2423	19.159	0.987716	0.402022	-2.45687	0.0140153	0.0448112
Alkbh2	115.249	0.985386	0.171352	-5.75064	8.89039e-09	9.02359e-08
Gm16234	22.8493	0.984055	0.38843	-2.53342	0.0112955	0.0374277
Arhgef7	1315.75	0.983989	0.11128	-8.84249	9.36047e-19	2.15125e-17
Eml2	184.45	0.98299	0.145997	-6.73295	1.66262e-11	2.25819e-10
Retreg1	529.974	0.981465	0.0996183	-9.85226	6.70202e-23	1.9359e-21
Clcn7	354.55	0.980871	0.106961	-9.17037	4.71397e-20	1.16941e-18
Nfkb2	640.393	0.980575	0.0924216	-10.6098	2.68299e-26	9.19904e-25
Appbp2os	24.5308	0.97705	0.399092	-2.44819	0.0143578	0.0456909
Yipf7	25.3321	0.975077	0.311347	-3.1318	0.0017374	0.00731606
Acbd4	120.076	0.974356	0.149441	-6.52003	7.02957e-11	8.96636e-10
Cldnd1	273.835	0.974242	0.132629	-7.34561	2.04824e-13	3.25653e-12
Fas	62.6577	0.973423	0.264499	-3.68025	0.000233008	0.00121128
Adora2b	75.0307	0.971509	0.206141	-4.71285	2.44281e-06	1.82497e-05
Adm	24.2171	0.971298	0.3077	-3.15664	0.001596	0.00678844
Nrp2	4576.66	0.96762	0.0805058	-12.0193	2.81508e-33	1.20222e-31
Hacd1	73.292	0.967202	0.19529	-4.95266	7.32077e-07	5.94579e-06
Rwdd2a	30.7494	0.967012	0.272459	-3.5492	0.000386409	0.00191039
Tmco6	236.042	0.966392	0.152312	-6.34482	2.22688e-10	2.689e-09
Sra1	401.484	0.966238	0.132348	-7.30072	2.86235e-13	4.51683e-12
Cd74	501.758	0.965416	0.304511	-3.17038	0.00152239	0.00651312
Etv3	1335.2	0.963969	0.0575702	-16.7442	6.23889e-63	5.36959e-61
Irf4	33.7736	0.962023	0.334942	-2.87221	0.00407616	0.0154172
Ktn1	331.074	0.961205	0.137612	-6.98488	2.85098e-12	4.09652e-11
Micall1	141.762	0.96085	0.203167	-4.72936	2.25233e-06	1.6909e-05
Klhl12	89.28	0.960432	0.196848	-4.87905	1.06599e-06	8.4305e-06
Dhps	276.68	0.959243	0.118151	-8.11878	4.70893e-16	9.11998e-15
Naip5	66.2015	0.958956	0.205973	-4.65575	3.22811e-06	2.37173e-05
Tgds	143.175	0.957219	0.227481	-4.20791	2.57749e-05	0.000162656
Coq10b	142.738	0.955792	0.178718	-5.34804	8.89133e-08	7.99509e-07
Csf2ra	535.495	0.955637	0.139019	-6.87416	6.23558e-12	8.74381e-11
Fam20c	1160.04	0.953598	0.0941647	-10.1269	4.1967e-24	1.29423e-22
Glce	538.131	0.952872	0.0882357	-10.7992	3.47335e-27	1.22834e-25
Cd46	54.5456	0.952774	0.218225	-4.36602	1.26529e-05	8.47667e-05
Parvb	83.0729	0.952057	0.272953	-3.48799	0.000486673	0.00235302
Lyn	1784.27	0.951584	0.0759155	-12.5348	4.81687e-36	2.25085e-34
Qsox1	462.434	0.950449	0.116387	-8.16631	3.17976e-16	6.20827e-15
Klc3	58.8824	0.950107	0.241701	-3.93092	8.46215e-05	0.000482094
Samhd1	1556.48	0.949379	0.0732627	-12.9586	2.10126e-38	1.05495e-36
Tapbp	983.011	0.948246	0.127523	-7.43588	1.03873e-13	1.69135e-12
Klf6	1253.16	0.947852	0.0714267	-13.2703	3.44303e-40	1.79816e-38
Slc38a7	251.166	0.946746	0.118285	-8.00392	1.20521e-15	2.26148e-14
Snx20	502.983	0.945869	0.113097	-8.36331	6.09806e-17	1.26064e-15
1700088E04Rik	24.8563	0.945512	0.327329	-2.88857	0.00386997	0.0147298
Plau	1648.79	0.943935	0.108906	-8.66747	4.41847e-18	9.65482e-17
Trim56	452.474	0.943441	0.145422	-6.4876	8.72123e-11	1.09954e-09
Zdhhc18	155.327	0.941772	0.155562	-6.05401	1.41285e-09	1.56593e-08
Epn2	156.636	0.940362	0.171289	-5.48992	4.02116e-08	3.77059e-07
Ghdc	96.8871	0.938187	0.18355	-5.11133	3.19901e-07	2.7009e-06
Dnmbp	61.2066	0.936455	0.267352	-3.50271	0.000460548	0.00223697
Tmco3	256.858	0.935876	0.119448	-7.835	4.68853e-15	8.47704e-14
Tspyl2	149.824	0.935712	0.16152	-5.79317	6.90691e-09	7.1131e-08
Stoml1	191.936	0.934262	0.12872	-7.25812	3.92504e-13	6.08003e-12
Gm15417	33.538	0.933307	0.340133	-2.74395	0.00607046	0.0218343
Clic1	4135.33	0.932408	0.102306	-9.11389	7.94772e-20	1.94869e-18
Cadps	139.684	0.932342	0.12492	-7.46354	8.42314e-14	1.37951e-12
Pde4b	215.552	0.932092	0.128297	-7.2651	3.72775e-13	5.79036e-12
Ninj1	2170.86	0.931636	0.0929455	-10.0235	1.2022e-23	3.62141e-22
Gba	1063.91	0.931158	0.0833168	-11.1761	5.33768e-29	2.0234e-27
Nr6a1	35.2622	0.931104	0.312865	-2.97605	0.00291985	0.0115432
Zfp420	116.881	0.929706	0.17176	-5.41283	6.20377e-08	5.6814e-07
Tap2	251.392	0.927898	0.162242	-5.71922	1.07012e-08	1.06879e-07
Tmem62	97.4773	0.92668	0.191974	-4.8271	1.38536e-06	1.07744e-05
Rbpj-ps3	563.959	0.926111	0.122989	-7.53004	5.07261e-14	8.40569e-13
4931428F04Rik	27.678	0.925812	0.29898	-3.09657	0.00195774	0.00811031
Cstb	2536.45	0.922844	0.0677624	-13.6188	3.0947e-42	1.72292e-40
Dcaf1	346.695	0.922837	0.104568	-8.82527	1.09197e-18	2.48924e-17
Clip2	235.582	0.922568	0.126821	-7.27456	3.4754e-13	5.41834e-12
Sgcb	73.8688	0.921931	0.228959	-4.02661	5.6586e-05	0.000333992
Gm17494	241.707	0.92173	0.193393	-4.76609	1.87831e-06	1.42791e-05
Tnks1bp1	101.462	0.918385	0.204471	-4.49151	7.07198e-06	4.91137e-05
Phf10	958.196	0.91836	0.0949438	-9.67267	3.93973e-22	1.09488e-20
Nfxl1	211.304	0.917418	0.153126	-5.99127	2.08211e-09	2.26601e-08
Scpep1	766.067	0.917356	0.186027	-4.9313	8.16851e-07	6.56791e-06
Dnajb2	93.1192	0.917324	0.226902	-4.04281	5.28142e-05	0.000313491
Rab7-ps1	36.7376	0.91721	0.363098	-2.52607	0.0115346	0.0380182
Ercc6	363.608	0.913366	0.0944624	-9.66909	4.07995e-22	1.13199e-20
Cd63	2500.42	0.912746	0.10623	-8.59218	8.53368e-18	1.8385e-16
Cyp4f13	82.6684	0.912711	0.194804	-4.68528	2.79573e-06	2.07393e-05
Trim26	262.411	0.911745	0.117529	-7.75764	8.65275e-15	1.53162e-13
Cbwd1	249.843	0.911692	0.117542	-7.75633	8.74216e-15	1.54582e-13
Slc25a37	297.128	0.911102	0.108572	-8.39167	4.79265e-17	9.96882e-16
Rybp	136.587	0.910689	0.168324	-5.41033	6.29083e-08	5.75176e-07
Lonp1	1390.22	0.910354	0.120506	-7.55442	4.20727e-14	7.03394e-13
Slc43a3	141.149	0.910312	0.188924	-4.81841	1.44704e-06	1.12179e-05
Ly9	448.136	0.910302	0.134161	-6.78516	1.15954e-11	1.59546e-10
Plpp5	209.654	0.909757	0.146839	-6.19562	5.80575e-10	6.73108e-09
Tlk2	616.946	0.909343	0.0949678	-9.57528	1.01579e-21	2.75931e-20
A330023F24Rik	56.5046	0.909236	0.209985	-4.33001	1.49101e-05	9.85574e-05
Zbtb18	432.037	0.909166	0.0856014	-10.6209	2.38182e-26	8.19978e-25
Sertad1	194.692	0.909101	0.158663	-5.72975	1.00581e-08	1.01082e-07
Pnpt1	852.836	0.908729	0.113927	-7.97641	1.50647e-15	2.80802e-14
Cdkn1a	779.23	0.908549	0.104593	-8.68648	3.73834e-18	8.2542e-17
Cd63-ps	175.959	0.906892	0.151756	-5.976	2.28677e-09	2.48234e-08
Lrrc49	121.423	0.906696	0.178866	-5.06912	3.99654e-07	3.34081e-06
Msn	1324.42	0.905611	0.148478	-6.09931	1.0653e-09	1.19724e-08
Rffl	269.19	0.904833	0.122106	-7.41023	1.26082e-13	2.03723e-12
Irf1	287.135	0.904586	0.11934	-7.57989	3.4586e-14	5.82267e-13
Nedd9	28.9809	0.903327	0.328375	-2.7509	0.00594316	0.0214175
4931440P22Rik	50.9306	0.903106	0.254965	-3.54207	0.000396994	0.00195302
Pigl	48.2201	0.902797	0.244106	-3.69838	0.000216984	0.00113851
Arhgap23	28.1635	0.90241	0.308965	-2.92075	0.0034919	0.0134486
Rrbp1	871.447	0.902072	0.153833	-5.86397	4.51922e-09	4.72334e-08
Syk	612.666	0.90157	0.0941827	-9.57256	1.04294e-21	2.8285e-20
Ccdc130	49.9451	0.900543	0.360242	-2.49983	0.0124254	0.0405815
H2-K2	52.0693	0.900515	0.255604	-3.52309	0.000426548	0.00208684
Piwil2	35.6838	0.899816	0.28798	-3.12458	0.00178062	0.00747566
Il1rap	129.765	0.899529	0.179253	-5.0182	5.21582e-07	4.3088e-06
Blcap	276.272	0.899316	0.114719	-7.83929	4.53108e-15	8.22763e-14
Ascc2	306.96	0.899072	0.10974	-8.19274	2.5535e-16	5.04982e-15
Acy1	179.9	0.898729	0.160593	-5.59632	2.18952e-08	2.1142e-07
Rel	335.114	0.896789	0.149163	-6.01213	1.83105e-09	2.00441e-08
Tgfb1	205.588	0.896444	0.23715	-3.78007	0.000156783	0.000848498
Erich1	136.316	0.89569	0.156718	-5.71528	1.09521e-08	1.09126e-07
H2-T22	193.083	0.893577	0.125766	-7.10506	1.20268e-12	1.797e-11
Tor1aip1	584.282	0.892251	0.096632	-9.23349	2.61945e-20	6.58531e-19
Neat1	2447.41	0.89134	0.13371	-6.66624	2.62438e-11	3.49413e-10
Ccdc24	30.6407	0.890658	0.352226	-2.52866	0.0114499	0.0377982
Iffo2	143.809	0.889867	0.156687	-5.67926	1.35277e-08	1.33606e-07
Iqcc	122.217	0.88928	0.161726	-5.49868	3.82643e-08	3.59799e-07
Klf7	124.449	0.888793	0.178672	-4.97445	6.54326e-07	5.34142e-06
Lrrk2	433.315	0.888717	0.0940532	-9.44909	3.418e-21	8.98103e-20
Rnf128	458.173	0.888643	0.1164	-7.63438	2.26901e-14	3.90571e-13
Pfkp	2852.09	0.88798	0.0853184	-10.4078	2.28364e-25	7.52396e-24
Mllt11	376.946	0.887133	0.0949034	-9.34774	8.95409e-21	2.30958e-19
Mpeg1	5987.5	0.886271	0.0694768	-12.7564	2.87317e-37	1.40485e-35
Gm37376	522.797	0.885625	0.195003	-4.54161	5.58274e-06	3.95196e-05
Praf2	89.543	0.885464	0.210433	-4.20783	2.57836e-05	0.000162656
Hemk1	127.748	0.884785	0.182068	-4.85963	1.17605e-06	9.24451e-06
Ube2w	295.63	0.884457	0.138155	-6.40191	1.53442e-10	1.88936e-09
Arsg	18.2315	0.884079	0.361908	-2.44283	0.0145727	0.0462427
Gm19412	58.0952	0.883983	0.225454	-3.9209	8.82179e-05	0.000501736
Mapk11	72.4043	0.883009	0.205945	-4.28761	1.80608e-05	0.00011786
Magi1	117.601	0.88199	0.189531	-4.65355	3.26273e-06	2.39509e-05
Tbrg1	1315.06	0.881764	0.062953	-14.0067	1.4184e-44	8.45474e-43
Fcer1g	846.559	0.88045	0.228004	-3.86156	0.000112664	0.000626824
Slc25a43	79.8306	0.880299	0.201566	-4.36729	1.25795e-05	8.43416e-05
Gm12606	108.599	0.879948	0.172316	-5.1066	3.28007e-07	2.76519e-06
Tent4a	365.042	0.879674	0.112383	-7.82745	4.97853e-15	8.98212e-14
Pgrmc1	866.326	0.876209	0.0871853	-10.05	9.18957e-24	2.78811e-22
Nfkb1	1077.1	0.873767	0.0785675	-11.1212	9.89136e-29	3.7412e-27
Tmem126a	307.824	0.873067	0.146159	-5.97339	2.32377e-09	2.52088e-08
Arntl	352.691	0.873045	0.111867	-7.80435	5.98098e-15	1.06878e-13
Dock4	51.7471	0.870885	0.259234	-3.35945	0.000780983	0.00359269
Prrg4	72.3197	0.8705	0.204092	-4.26522	1.99702e-05	0.00012922
S100a11	178.215	0.870239	0.203502	-4.27632	1.90005e-05	0.000123419
Tmem184b	193.11	0.86997	0.17694	-4.91676	8.79896e-07	7.03458e-06
Anxa6	617.45	0.869575	0.0766932	-11.3384	8.47193e-30	3.31585e-28
Atp6v1h	1253.58	0.869546	0.0725033	-11.9932	3.85762e-33	1.63503e-31
Zfp691	35.916	0.869447	0.308384	-2.81937	0.00481181	0.017824
Slc4a7	1232.65	0.869284	0.102727	-8.46205	2.62728e-17	5.54689e-16
Ctsb	20773.2	0.865046	0.0846438	-10.2198	1.61607e-24	5.09559e-23
Mlx	379.153	0.864536	0.0938798	-9.20897	3.29273e-20	8.2411e-19
Grk5	99.2941	0.863742	0.165048	-5.23329	1.66517e-07	1.4577e-06
Slc46a1	30.4836	0.862895	0.29025	-2.97294	0.00294964	0.0116528
Suco	314.797	0.861566	0.141692	-6.08054	1.19777e-09	1.3372e-08
Aars	3117.64	0.861009	0.0631849	-13.6268	2.7742e-42	1.5496e-40
Atp6v0c-ps2	85.235	0.860929	0.2397	-3.5917	0.000328533	0.00165335
Gss	349.132	0.860258	0.103461	-8.31483	9.18832e-17	1.8652e-15
Cxcr5	62.9217	0.859697	0.238671	-3.60201	0.000315765	0.00159385
Mettl6	405.4	0.859671	0.0927235	-9.27134	1.83824e-20	4.64907e-19
Lamc1	880.066	0.859573	0.125586	-6.84452	7.67341e-12	1.07243e-10
Gm16589	35.6262	0.85874	0.337731	-2.54267	0.0110009	0.0365446
Spry2	23.4364	0.857376	0.319576	-2.68285	0.00729972	0.0255528
Gm7367	51.722	0.856406	0.212147	-4.03684	5.41756e-05	0.000320775
Mettl22	94.6122	0.856162	0.184297	-4.64555	3.39166e-06	2.48324e-05
Lasp1	1292.04	0.854738	0.120521	-7.09204	1.32151e-12	1.9693e-11
Triobp	124.256	0.854403	0.179805	-4.75182	2.01589e-06	1.52221e-05
Carhsp1	308.709	0.85428	0.126957	-6.72887	1.70981e-11	2.32042e-10
Amdhd2	600.738	0.853735	0.111565	-7.65234	1.9735e-14	3.41096e-13
Taf15	301.584	0.852301	0.113411	-7.51513	5.6854e-14	9.38425e-13
Sh3bgrl2	447.133	0.852029	0.106996	-7.96321	1.67633e-15	3.11775e-14
Snx7	362.553	0.851725	0.0984841	-8.64835	5.225e-18	1.13583e-16
Gm50169	132.623	0.851273	0.217823	-3.90809	9.30276e-05	0.000526541
Eef2k	199.691	0.847749	0.134369	-6.3091	2.8066e-10	3.36254e-09
Zfyve16	368.32	0.846764	0.104973	-8.06646	7.23632e-16	1.38401e-14
Unc119	238.221	0.843911	0.117317	-7.19345	6.31747e-13	9.62687e-12
Casp8	473.545	0.84195	0.0980428	-8.58758	8.8823e-18	1.91117e-16
Usp35	25.1987	0.840862	0.305298	-2.75423	0.00588305	0.0212417
Disp1	64.2656	0.840579	0.232339	-3.61789	0.000297011	0.00150957
Gaa	271.573	0.840349	0.138151	-6.08283	1.18081e-09	1.31915e-08
Zfand3	214.118	0.839608	0.117751	-7.1304	1.00081e-12	1.49934e-11
Epb41l5	35.755	0.839157	0.271155	-3.09475	0.0019698	0.00815223
Esf1	523.726	0.838073	0.163243	-5.13391	2.83788e-07	2.42145e-06
Spata6	94.5104	0.835336	0.204468	-4.08541	4.39987e-05	0.000265741
Magohb	113.701	0.835189	0.185693	-4.49769	6.86946e-06	4.79639e-05
Psmb6	3215.92	0.832847	0.0991946	-8.39609	4.61587e-17	9.61297e-16
Tuba1a	262.421	0.831909	0.116129	-7.16366	7.85496e-13	1.18839e-11
Acot7	1022.23	0.8317	0.110718	-7.51186	5.82933e-14	9.61241e-13
Ano8	152.892	0.830425	0.194423	-4.27123	1.94398e-05	0.000125933
Aptx	167.352	0.82931	0.133808	-6.19776	5.72722e-10	6.64917e-09
Ttc12	255.886	0.829263	0.129683	-6.39454	1.61035e-10	1.97564e-09
Lyrm1	41.6932	0.828856	0.304804	-2.71931	0.00654187	0.0232865
Naip2	332.129	0.827882	0.11375	-7.27808	3.38593e-13	5.28375e-12
Asl	314.853	0.82774	0.10344	-8.00209	1.22323e-15	2.29019e-14
Aff1	192.136	0.82687	0.213597	-3.87116	0.000108317	0.000604831
Dok2	1591.36	0.826535	0.0725129	-11.3985	4.2558e-30	1.67736e-28
Reep3	386.422	0.825774	0.145736	-5.66621	1.45988e-08	1.43596e-07
Vti1b	1243.57	0.825041	0.117758	-7.00623	2.44819e-12	3.55103e-11
Cyren	116.489	0.824769	0.148477	-5.55485	2.77851e-08	2.64955e-07
Pde8b	394.722	0.824318	0.087094	-9.4647	2.94411e-21	7.78437e-20
Mmp19	48.3011	0.824256	0.237741	-3.46704	0.00052623	0.00252044
Cdk14	784.213	0.82286	0.106532	-7.72409	1.12653e-14	1.9754e-13
Trpv2	1285.98	0.822114	0.0746362	-11.0149	3.23732e-28	1.19498e-26
Abhd5	372.432	0.821648	0.09713	-8.45926	2.69081e-17	5.6739e-16
Rftn2	23.6895	0.821246	0.337134	-2.43596	0.0148523	0.0469886
Ppp1r11	705.313	0.820901	0.100948	-8.1319	4.22611e-16	8.22263e-15
Rbpj	1185.3	0.820713	0.0829098	-9.89887	4.21017e-23	1.23136e-21
Atp6v1e1	1010.25	0.820657	0.0841523	-9.75204	1.80799e-22	5.08315e-21
Stab1	85.062	0.819439	0.200256	-4.09196	4.27738e-05	0.000259271
Ddt	176.787	0.81809	0.134276	-6.09262	1.1108e-09	1.24506e-08
Psme2	1192.24	0.817548	0.116429	-7.02184	2.18972e-12	3.19536e-11
Parp4	101.551	0.81688	0.242094	-3.37423	0.000740222	0.00342761
Pip5k1b	305.569	0.81641	0.138186	-5.90805	3.4619e-09	3.66502e-08
Ank	1799.27	0.81625	0.130767	-6.24199	4.32025e-10	5.08217e-09
Hivep2	527.528	0.815836	0.107088	-7.61839	2.56855e-14	4.39888e-13
Tmem199	671.12	0.815262	0.124959	-6.52422	6.83573e-11	8.74238e-10
Npl	88.565	0.81508	0.196231	-4.15368	3.27177e-05	0.00020291
Fcgr3	234.327	0.81384	0.134371	-6.05667	1.38968e-09	1.54126e-08
Dhrs7	326.083	0.813261	0.124774	-6.51787	7.13122e-11	9.07214e-10
Ttc39b	441.271	0.813119	0.129216	-6.29271	3.11976e-10	3.72187e-09
Pea15a	677.166	0.81282	0.112894	-7.19984	6.02845e-13	9.19474e-12
Gm7809	31.9689	0.812506	0.296015	-2.74481	0.0060546	0.0217818
Hk1	479.674	0.812181	0.10243	-7.92917	2.20618e-15	4.07178e-14
Pkd2	120.395	0.811776	0.187437	-4.33092	1.48488e-05	9.82679e-05
Pdgfa	104.364	0.811634	0.187305	-4.33321	1.46949e-05	9.72874e-05
Prepl	181.449	0.811486	0.139589	-5.81339	6.12218e-09	6.34897e-08
Pycr1	55.8835	0.811235	0.238604	-3.39992	0.000674065	0.00315155
Ier2	378.485	0.810638	0.0974182	-8.32122	8.70653e-17	1.77166e-15
Lrp4	32.2571	0.810567	0.273079	-2.96825	0.00299497	0.0118181
Gng5	605.217	0.810243	0.104859	-7.72701	1.10105e-14	1.93273e-13
Dlgap4	81.3074	0.809909	0.256734	-3.15466	0.00160684	0.0068311
A830052D11Rik	48.3972	0.809804	0.300791	-2.69225	0.00709725	0.0249736
Gm43351	50.3555	0.809497	0.209768	-3.859	0.00011385	0.000632586
Gca	77.8074	0.808592	0.228118	-3.54462	0.000393183	0.00193823
Gm7901	403.312	0.808286	0.134224	-6.0219	1.72383e-09	1.89565e-08
Nox1	52.0715	0.808018	0.269058	-3.00313	0.00267219	0.0106641
Tmem87b	336.359	0.807851	0.110249	-7.32753	2.34435e-13	3.71332e-12
Ssc4d	36.9774	0.807473	0.292143	-2.76397	0.00571036	0.020658
BC051226	38.005	0.807257	0.303161	-2.6628	0.00774939	0.0269313
Srpr	1449.09	0.804292	0.0681419	-11.8032	3.75753e-32	1.55357e-30
Map3k8	110.779	0.804153	0.165604	-4.85587	1.19857e-06	9.40401e-06
Map2k1	1543.66	0.803021	0.0700678	-11.4606	2.07999e-30	8.21719e-29
Sap30	1223.58	0.802829	0.0791846	-10.1387	3.7201e-24	1.14935e-22
Gm11613	78.0481	0.801861	0.195733	-4.0967	4.19075e-05	0.000254569
Tmem219	403.554	0.801144	0.0847999	-9.44746	3.47152e-21	9.10747e-20
Vdac3-ps1	100.547	0.800173	0.188273	-4.25006	2.13716e-05	0.000137183
Hoxb4	49.6503	0.799131	0.256217	-3.11897	0.00181487	0.00760246
Rasal3	88.3693	0.799033	0.19371	-4.12489	3.70905e-05	0.000227437
Rbms1	733.191	0.799009	0.107384	-7.44066	1.00184e-13	1.63444e-12
Apbb2	234.519	0.79882	0.177707	-4.49514	6.95248e-06	4.84034e-05
Rnf31	121.133	0.798805	0.190532	-4.1925	2.75896e-05	0.000173207
Rn7s2	86005.3	0.79845	0.210423	-3.7945	0.000147941	0.000805039
4930581F22Rik	56.0372	0.797603	0.227497	-3.50599	0.000454914	0.00221343
Il2rg	163.318	0.796999	0.224312	-3.55309	0.000380739	0.00188681
Def6	226.862	0.795864	0.157137	-5.0648	4.08839e-07	3.41252e-06
Atp8b4	1218.54	0.795106	0.0896447	-8.86953	7.34568e-19	1.69978e-17
Slc48a1	786.751	0.794078	0.0959978	-8.27183	1.31913e-16	2.64281e-15
Sccpdh	63.3118	0.794057	0.239964	-3.30907	0.000936075	0.00421534
Tapbpl	100.557	0.794013	0.254751	-3.11682	0.00182814	0.00764675
Klhdc1	48.5044	0.793986	0.245738	-3.23103	0.00123346	0.00538072
Kdm7a	444.63	0.792771	0.113213	-7.00245	2.51517e-12	3.63569e-11
Atp6v0c	189.634	0.791889	0.188889	-4.19234	2.76091e-05	0.000173266
Sirt6	146.343	0.791867	0.172271	-4.59663	4.29379e-06	3.09406e-05
Adprh	599.674	0.791284	0.102038	-7.75477	8.85064e-15	1.56337e-13
Farsb	1465.17	0.791082	0.0632896	-12.4994	7.52184e-36	3.50514e-34
Ano10	258.387	0.790597	0.109929	-7.19192	6.38851e-13	9.72633e-12
Ilrun	694.295	0.79042	0.0882702	-8.95454	3.41147e-19	8.00391e-18
Mccc1	101.503	0.789412	0.175565	-4.49642	6.91073e-06	4.81555e-05
Rad54l2	256.09	0.788204	0.158094	-4.98567	6.17486e-07	5.05404e-06
Ngly1	238.643	0.78728	0.116212	-6.7745	1.2484e-11	1.71353e-10
Cds1	26.9089	0.786243	0.311662	-2.52274	0.0116444	0.0383425
Uaca	182.55	0.785274	0.157396	-4.98916	6.06418e-07	4.9731e-06
Sirt2	350.25	0.785246	0.131321	-5.9796	2.2369e-09	2.42976e-08
C9orf72	525.5	0.781897	0.09436	-8.28631	1.16816e-16	2.35151e-15
Syne1	505.735	0.780954	0.117057	-6.67156	2.531e-11	3.38315e-10
Efhd2	2095.01	0.780404	0.097104	-8.03678	9.22278e-16	1.75202e-14
Tnfsf9	85.7078	0.77963	0.179478	-4.34387	1.39997e-05	9.30865e-05
Tcirg1	3397.29	0.779605	0.0767664	-10.1556	3.13032e-24	9.70687e-23
Ticam1	65.3869	0.777938	0.259139	-3.00201	0.00268206	0.0106934
Rhbdd1	466.802	0.777708	0.120606	-6.44834	1.13084e-10	1.40679e-09
Stam2	479.755	0.777492	0.125711	-6.18477	6.21932e-10	7.18587e-09
Hif1a	1354.14	0.777091	0.101134	-7.68376	1.54483e-14	2.68934e-13
Fam114a1	50.162	0.776779	0.231938	-3.34909	0.000810787	0.00371662
Iqcb1	43.8334	0.776612	0.256367	-3.0293	0.00245121	0.0098733
Il15	38.7946	0.776057	0.289276	-2.68276	0.00730175	0.0255546
Pgap2	357.797	0.775726	0.0858636	-9.0344	1.64906e-19	3.95142e-18
Elk1	96.957	0.775438	0.217976	-3.55744	0.000374489	0.00185802
Rabggta	284.388	0.775244	0.126585	-6.12431	9.10774e-10	1.03321e-08
Rps6kc1	335.57	0.774731	0.120095	-6.45099	1.11122e-10	1.38546e-09
Phtf1os	220.373	0.774124	0.168862	-4.58436	4.55372e-06	3.26463e-05
St3gal4	158.378	0.77364	0.147361	-5.24996	1.52129e-07	1.3366e-06
Rab3ip	70.7245	0.773395	0.205187	-3.76922	0.000163761	0.000882022
Glmp	745.15	0.773297	0.0683224	-11.3183	1.0646e-29	4.15711e-28
Gm10863	30.7122	0.773218	0.319182	-2.4225	0.0154142	0.0485479
Trim14	283.533	0.77207	0.101465	-7.60923	2.75742e-14	4.69847e-13
Renbp	344.829	0.771389	0.11203	-6.88553	5.75718e-12	8.09991e-11
Sash1	679.474	0.770442	0.10403	-7.40593	1.30234e-13	2.10031e-12
Atp6v1d	506.933	0.767605	0.095708	-8.02028	1.05506e-15	1.99751e-14
Neil1	122.143	0.767344	0.179016	-4.28647	1.81539e-05	0.000118421
Sh3pxd2b	354.717	0.766166	0.195821	-3.91257	9.13172e-05	0.000517618
Acot9	572.657	0.764098	0.073785	-10.3557	3.9415e-25	1.28606e-23
Morrbid	56.0094	0.762334	0.222896	-3.42013	0.000625917	0.00294439
Btbd19	91.312	0.761511	0.197064	-3.86428	0.000111417	0.0006205
Nat9	117.172	0.761363	0.188131	-4.04698	5.18832e-05	0.000308937
Tank	762.825	0.76056	0.112062	-6.78694	1.14537e-11	1.57853e-10
Ext1	140.721	0.75746	0.167291	-4.5278	5.96007e-06	4.19793e-05
Pls3	771.33	0.756934	0.114982	-6.58304	4.60917e-11	5.99477e-10
1700034P13Rik	154.75	0.756396	0.195283	-3.87333	0.000107357	0.000600002
Rab11a	897.687	0.756385	0.0745668	-10.1437	3.53364e-24	1.09374e-22
Srd5a3	119.37	0.755362	0.162673	-4.64344	3.42663e-06	2.50776e-05
Per1	50.1713	0.755326	0.295424	-2.55675	0.0105654	0.0353136
Etnk1	584.793	0.754408	0.117955	-6.39575	1.59766e-10	1.96149e-09
Aldh7a1	77.4485	0.754185	0.200823	-3.75547	0.000173018	0.00092567
Zfp446	63.1088	0.753764	0.212769	-3.54264	0.00039614	0.00194938
Stxbp1	171.952	0.753279	0.193161	-3.89975	9.62905e-05	0.000543798
Cdk6	1057.11	0.753224	0.110977	-6.78721	1.14325e-11	1.5769e-10
Tln1	8541.22	0.75304	0.0999242	-7.53611	4.84203e-14	8.04732e-13
Stx4a	333.02	0.749456	0.13587	-5.51597	3.46863e-08	3.2725e-07
Fkbp8	2145.57	0.749273	0.0840293	-8.9168	4.79936e-19	1.11978e-17
Necap1	473.727	0.748482	0.10607	-7.05651	1.7074e-12	2.51987e-11
Cryzl1	381.818	0.74714	0.110654	-6.75201	1.45812e-11	1.98844e-10
Cited2	1035.44	0.747063	0.179951	-4.15147	3.3035e-05	0.000204652
Gja1	63.32	0.746873	0.257324	-2.90245	0.00370251	0.0141577
Gm8873	28.2463	0.745187	0.298721	-2.49459	0.0126103	0.0410266
Galns	112.123	0.744644	0.149626	-4.97671	6.46727e-07	5.28312e-06
Dtwd1	150.972	0.74422	0.154005	-4.83244	1.34873e-06	1.0504e-05
Neu1	801.875	0.744086	0.0872511	-8.5281	1.48765e-17	3.16858e-16
Sdcbp	3974.08	0.742576	0.0851598	-8.71979	2.78713e-18	6.19447e-17
Bcat1	1383.9	0.742381	0.0854867	-8.68417	3.81529e-18	8.39116e-17
Errfi1	171.822	0.742323	0.147254	-5.04112	4.62806e-07	3.84206e-06
Snx32	81.6792	0.741977	0.183266	-4.04864	5.15154e-05	0.000307289
Fam53c	134.169	0.741864	0.236528	-3.13647	0.00170996	0.00722038
Gm37199	33.1434	0.741074	0.297596	-2.4902	0.012767	0.0414563
Prelid2	57.712	0.740833	0.216999	-3.41399	0.000640181	0.00300312
Acadsb	298.474	0.740789	0.112524	-6.58339	4.59849e-11	5.98549e-10
Irak3	62.755	0.740075	0.300696	-2.46121	0.013847	0.0443403
Eef1e1	718.647	0.739872	0.098398	-7.51918	5.51229e-14	9.10742e-13
Edem2	370.21	0.738399	0.117424	-6.28832	3.20912e-10	3.82577e-09
Dnajc21	197.402	0.738134	0.202104	-3.65224	0.000259961	0.00134066
Dab2	403.174	0.737569	0.274718	-2.68483	0.00725675	0.0254393
Bahd1	80.1317	0.737559	0.224082	-3.29147	0.000996638	0.00446186
Mfap3l	68.3065	0.737	0.239756	-3.07396	0.00211236	0.00865307
Il18rap	121.119	0.73683	0.166787	-4.4178	9.97086e-06	6.79041e-05
Tfec	160.534	0.736486	0.166887	-4.41309	1.01904e-05	6.93435e-05
Ric8a	684.457	0.735694	0.0853735	-8.61736	6.8516e-18	1.48179e-16
Fkbp11	88.69	0.7353	0.184561	-3.98404	6.77537e-05	0.00039398
Rraga	795.043	0.734849	0.130502	-5.63094	1.79229e-08	1.74261e-07
Mroh1	402.098	0.734202	0.103811	-7.07246	1.52214e-12	2.26229e-11
Gnptg	149.193	0.734077	0.162925	-4.50563	6.61774e-06	4.6283e-05
Pdia5	179.652	0.733888	0.135635	-5.41076	6.2757e-08	5.74104e-07
Znrd1as	47.1629	0.733089	0.30351	-2.41537	0.0157193	0.0493798
Rhob	111.175	0.733028	0.181106	-4.04752	5.17632e-05	0.000308331
Klc2	288.948	0.732552	0.117702	-6.2238	4.85264e-10	5.67381e-09
Isl2	40.6657	0.730384	0.271956	-2.68567	0.0072384	0.0253803
Sppl2a	947.691	0.730112	0.102353	-7.13325	9.80267e-13	1.47249e-11
Mafg	923.044	0.729769	0.0984345	-7.41375	1.22773e-13	1.98567e-12
Hook2	83.2443	0.729653	0.218219	-3.34367	0.000826785	0.00378584
Mafk	404.941	0.729425	0.123003	-5.93014	3.02681e-09	3.2316e-08
Esyt1	976.013	0.728388	0.127496	-5.71305	1.10972e-08	1.10442e-07
Sumf2	57.2778	0.728099	0.204905	-3.55334	0.00038037	0.00188553
Me1	150.441	0.727534	0.204464	-3.55825	0.000373337	0.00185285
Impdh1	242.182	0.726835	0.125139	-5.80824	6.31329e-09	6.53769e-08
Tor2a	344.7	0.726149	0.117081	-6.20213	5.57054e-10	6.47619e-09
Aftph	661.715	0.726028	0.0932582	-7.78514	6.96353e-15	1.23911e-13
Chmp5	753.152	0.725701	0.0876232	-8.28207	1.21048e-16	2.4309e-15
Ift43	72.9889	0.723993	0.23829	-3.03828	0.00237932	0.00961822
Cep95	100.393	0.723161	0.182046	-3.97241	7.11494e-05	0.000412163
H2-Q5	34.4328	0.722866	0.276353	-2.61573	0.00890358	0.0304284
Tmem26	214.04	0.722304	0.195302	-3.6984	0.000216963	0.00113851
Whamm	162.273	0.722064	0.141035	-5.11974	3.05951e-07	2.5909e-06
Relb	198.464	0.722013	0.130693	-5.52451	3.30408e-08	3.12424e-07
Tcof1	425.398	0.721404	0.178425	-4.04318	5.27305e-05	0.000313244
Cars	1142.41	0.721326	0.0760048	-9.49053	2.29872e-21	6.10663e-20
Hk2	1053.5	0.719062	0.0727202	-9.88807	4.69003e-23	1.36407e-21
Stim2	536.852	0.7188	0.111496	-6.44687	1.14184e-10	1.41943e-09
Tmed5	772.076	0.71838	0.112622	-6.37866	1.78643e-10	2.18689e-09
Rab7	1018.78	0.717632	0.113076	-6.34646	2.20322e-10	2.66615e-09
Mthfsl	72.4997	0.716269	0.231397	-3.09541	0.00196539	0.00813601
Dnm2	1007.38	0.715814	0.0881339	-8.12189	4.58978e-16	8.89943e-15
Tubb6	2599.12	0.715776	0.108853	-6.57562	4.845e-11	6.27729e-10
Wdr54	70.4407	0.71554	0.19912	-3.59351	0.000326255	0.00164238
Atp6v1g1	1442.09	0.715296	0.069564	-10.2826	8.44554e-25	2.70851e-23
Eps8	735.14	0.71489	0.110047	-6.49623	8.23593e-11	1.04069e-09
AC099860.1	160.486	0.713519	0.218592	-3.26417	0.00109787	0.00485314
Ap5s1	70.9364	0.713348	0.177171	-4.02632	5.66563e-05	0.00033429
Mtfr2	40.4216	0.712939	0.27583	-2.58471	0.00974617	0.0328619
Pmp22	317.215	0.712829	0.235669	-3.0247	0.0024888	0.0100152
Ggct	59.3501	0.712279	0.243129	-2.92964	0.0033936	0.013139
Zfp287	105.403	0.711332	0.183175	-3.88334	0.000103032	0.00057781
Zfp513	232.51	0.711306	0.137772	-5.16294	2.43101e-07	2.08908e-06
Chrnb2	203.409	0.711123	0.16295	-4.36405	1.27677e-05	8.54677e-05
Iqcg	185.085	0.711107	0.193057	-3.68341	0.000230138	0.00120006
Dld	611.434	0.710765	0.164433	-4.32253	1.5425e-05	0.000101801
Gnpnat1	394.45	0.710531	0.132495	-5.36269	8.1993e-08	7.4163e-07
Crlf2	95.5484	0.710396	0.195679	-3.63041	0.00028297	0.00144518
Alg9	281.692	0.709561	0.10914	-6.5014	7.9575e-11	1.00702e-09
Nradd	74.3719	0.709481	0.182761	-3.88203	0.00010359	0.000580742
Aig1	543.073	0.708394	0.119946	-5.90596	3.50594e-09	3.70563e-08
4930503L19Rik	100.755	0.707401	0.178854	-3.95519	7.64732e-05	0.000439532
Trip12	2988.55	0.70665	0.0686072	-10.2999	7.05003e-25	2.27394e-23
1700101I11Rik	106.388	0.705464	0.258392	-2.7302	0.00632952	0.0226405
Bcl2	130.252	0.705433	0.141335	-4.99121	6.00014e-07	4.92297e-06
Smim19	49.0408	0.704001	0.275293	-2.55728	0.0105495	0.0352674
Lrsam1	146.604	0.702972	0.182965	-3.8421	0.000121984	0.000674231
B3galnt1	118.162	0.702648	0.157111	-4.4723	7.73838e-06	5.35434e-05
Slc41a2	294.677	0.702616	0.128474	-5.46894	4.52725e-08	4.21702e-07
Slc12a6	367.918	0.702424	0.110238	-6.37187	1.86732e-10	2.27765e-09
Ulk3	37.1432	0.701808	0.270797	-2.59163	0.00955212	0.0323304
1810037I17Rik	867.932	0.700423	0.0874563	-8.00883	1.15808e-15	2.18032e-14
Dcp2	446.42	0.70014	0.111389	-6.28552	3.26753e-10	3.88716e-09
Ubr2	1049.29	0.697743	0.070997	-9.82779	8.54774e-23	2.45642e-21
Cdkn2aipnl	1276.81	0.697715	0.079229	-8.80632	1.29325e-18	2.92438e-17
Glb1	349.857	0.69736	0.102453	-6.80666	9.98907e-12	1.38346e-10
Galnt6	343.512	0.697326	0.157773	-4.41981	9.87854e-06	6.73026e-05
Anxa11	52.5519	0.697056	0.225893	-3.08578	0.0020302	0.00836322
Ghitm	3794.26	0.696944	0.078952	-8.82744	1.07099e-18	2.44804e-17
Tnfaip8	528.758	0.696615	0.0926049	-7.52244	5.37618e-14	8.89125e-13
4930402H24Rik	198.891	0.69621	0.13696	-5.08329	3.70947e-07	3.107e-06
Litaf	1223.59	0.695464	0.084942	-8.18751	2.66675e-16	5.26145e-15
Rbms2	41.9874	0.695199	0.285406	-2.43582	0.0148581	0.0469981
Morc4	37.2063	0.694223	0.282319	-2.459	0.0139325	0.0445749
Uba3	547.929	0.694065	0.0864666	-8.02697	9.99132e-16	1.89375e-14
Stambpl1	362.618	0.693396	0.117977	-5.87738	4.16802e-09	4.3807e-08
Ttc16	49.1327	0.692519	0.285692	-2.424	0.0153504	0.0483837
Thap1	157.111	0.69247	0.181089	-3.82393	0.000131339	0.000722624
Tmem192	134.604	0.6913	0.24527	-2.81853	0.00482447	0.0178516
Tmbim1	444.877	0.691015	0.0986498	-7.00473	2.47455e-12	3.58619e-11
Rrp9	758.978	0.690292	0.132343	-5.21592	1.82912e-07	1.59295e-06
Mrpl52	806.179	0.689959	0.0836012	-8.25298	1.54491e-16	3.08052e-15
Asph	4088.79	0.689205	0.0447535	-15.4	1.63644e-53	1.18477e-51
Smurf1	93.841	0.687486	0.186046	-3.69525	0.000219673	0.00115061
Spty2d1	348.648	0.687078	0.115275	-5.96036	2.51686e-09	2.7129e-08
Pnpla8	373.847	0.686867	0.11054	-6.21376	5.17324e-10	6.03509e-09
Ptchd1	187.399	0.686808	0.146248	-4.69618	2.65078e-06	1.97247e-05
Plekhn1	241.047	0.686246	0.136229	-5.03745	4.71782e-07	3.91081e-06
Phgdh	2943.65	0.685825	0.102603	-6.68426	2.32102e-11	3.10988e-10
Txnip	2818.84	0.6853	0.0817677	-8.38107	5.24496e-17	1.08962e-15
Acad10	67.8858	0.684574	0.179367	-3.81662	0.000135294	0.000742686
Als2cl	169.849	0.684074	0.139553	-4.9019	9.49122e-07	7.57009e-06
Homer1	336.556	0.682822	0.104788	-6.51622	7.21004e-11	9.1655e-10
Nek6	935.538	0.682013	0.0832507	-8.19228	2.56325e-16	5.06316e-15
Ifi27	1243.73	0.681877	0.147266	-4.63023	3.65262e-06	2.66275e-05
Trim35	1933.49	0.681281	0.0615447	-11.0697	1.76026e-28	6.59862e-27
Tmem202	153.098	0.679259	0.132738	-5.1173	3.09946e-07	2.62211e-06
Specc1	764.979	0.678833	0.104358	-6.50484	7.77769e-11	9.84999e-10
Dip2a	202.446	0.678722	0.125215	-5.42046	5.9446e-08	5.46185e-07
Mtdh	3203.06	0.67842	0.0537088	-12.6314	1.41653e-36	6.76927e-35
Creb3	532.516	0.678208	0.103463	-6.5551	5.56061e-11	7.15498e-10
Atp7a	402.505	0.675986	0.136478	-4.95307	7.30534e-07	5.93612e-06
Itga7	76.1212	0.675209	0.198932	-3.39417	0.000688374	0.00321127
Atf4	3152.87	0.674968	0.0974291	-6.92779	4.27473e-12	6.08014e-11
Scly	235.764	0.674865	0.132467	-5.09458	3.49523e-07	2.93485e-06
Malat1	27211.7	0.674708	0.110187	-6.12332	9.16459e-10	1.03896e-08
Prxl2a	104.783	0.674424	0.170893	-3.94648	7.93096e-05	0.000454595
Zcchc2	242.831	0.672758	0.147766	-4.55286	5.29211e-06	3.75884e-05
Tlr4	913.898	0.672371	0.0937608	-7.17114	7.43764e-13	1.12626e-11
E130311K13Rik	56.4736	0.672355	0.230672	-2.91477	0.00355955	0.0136841
Jdp2	661.536	0.671843	0.0913282	-7.35635	1.89002e-13	3.01065e-12
Zwint	818.223	0.671511	0.0762056	-8.81183	1.23117e-18	2.79147e-17
Ddx24	1564.57	0.671073	0.0773563	-8.6751	4.1318e-18	9.04392e-17
Slc27a1	2101.2	0.670504	0.0830467	-8.07382	6.81319e-16	1.30604e-14
Tpst1	387.635	0.669551	0.111265	-6.01762	1.76999e-09	1.94135e-08
Itga6	153.8	0.669494	0.172704	-3.87654	0.000105955	0.000592622
Abhd1	55.6015	0.669423	0.24484	-2.73413	0.00625452	0.022396
Pard6a	74.6763	0.669208	0.236954	-2.82421	0.00473978	0.0175919
Pde4dip	1583.84	0.669072	0.0784922	-8.52406	1.54052e-17	3.27292e-16
Pim3	454.658	0.668904	0.166358	-4.02086	5.79851e-05	0.000341652
Psma6	1587.6	0.667246	0.0666667	-10.0087	1.39586e-23	4.16757e-22
Herc4	792.278	0.666088	0.089761	-7.42069	1.16511e-13	1.88801e-12
Fam129b	2863.47	0.665684	0.104252	-6.38534	1.71013e-10	2.095e-09
Tspo	1301.7	0.665574	0.139111	-4.78447	1.71437e-06	1.31215e-05
Dennd1b	471.211	0.66508	0.101429	-6.55708	5.487e-11	7.07107e-10
Ctsk	348.558	0.664982	0.133582	-4.97807	6.42217e-07	5.24882e-06
Mgat5	194.33	0.6649	0.126956	-5.23725	1.6299e-07	1.42904e-06
Lgals3	10835.9	0.664391	0.0865629	-7.67524	1.65115e-14	2.86851e-13
Stx16	288.485	0.664363	0.0969111	-6.85538	7.11228e-12	9.94835e-11
Ppp6r2	141.46	0.664043	0.159411	-4.16561	3.10526e-05	0.000193508
Sntb2	460.191	0.663695	0.0894676	-7.41827	1.18661e-13	1.92101e-12
Sh3kbp1	289.561	0.663355	0.136118	-4.87337	1.09708e-06	8.66012e-06
Ctsz	7229.02	0.662499	0.086472	-7.66143	1.8387e-14	3.1845e-13
Plcd3	47.3427	0.662044	0.235947	-2.8059	0.00501759	0.0184686
1700037H04Rik	193.492	0.661654	0.178926	-3.69791	0.000217382	0.00114024
Ipo4	183.473	0.661056	0.140016	-4.72128	2.34365e-06	1.75571e-05
Myof	1940.29	0.659547	0.106148	-6.21349	5.18194e-10	6.0376e-09
B4galt5	734.356	0.65725	0.108603	-6.05188	1.43168e-09	1.58471e-08
Gda	226.898	0.656939	0.128174	-5.12536	2.96974e-07	2.52376e-06
Dennd2d	592.609	0.656639	0.09424	-6.96773	3.22102e-12	4.6086e-11
Nampt	1873.21	0.656424	0.0953183	-6.88665	5.71217e-12	8.04329e-11
Chd7	193.013	0.655781	0.193163	-3.39495	0.000686399	0.00320478
Tacc2	65.6039	0.655114	0.231392	-2.83119	0.00463757	0.0172582
Nus1	705.943	0.654937	0.0903016	-7.25277	4.08334e-13	6.31365e-12
Ubxn2a	177.321	0.654874	0.162438	-4.03152	5.54161e-05	0.000328005
Vcp-rs	384.362	0.65471	0.180995	-3.61729	0.000297708	0.00151225
Lmbrd1	336.222	0.654454	0.0964458	-6.78572	1.15512e-11	1.59067e-10
Dtd2	137.725	0.654166	0.154695	-4.22876	2.34987e-05	0.000149585
Nmnat1	83.8314	0.653675	0.179158	-3.64861	0.000263668	0.00135728
Derl1	1830.9	0.653328	0.0749954	-8.71157	2.997e-18	6.65216e-17
Zfp593	202.568	0.651523	0.147747	-4.40971	1.0351e-05	7.02944e-05
H2-D1	3242.25	0.650994	0.102359	-6.35989	2.01905e-10	2.44855e-09
Timm17a	896.342	0.650837	0.0682169	-9.54071	1.41864e-21	3.81676e-20
Itprip	36.1981	0.650546	0.257218	-2.52917	0.0114334	0.0377583
Slc7a8	75.1278	0.650467	0.262525	-2.47773	0.0132219	0.0426301
Usp47	840.315	0.650093	0.0773205	-8.40777	4.17871e-17	8.73491e-16
Arl2	232.954	0.650084	0.113546	-5.72527	1.03269e-08	1.03386e-07
Dbt	287.852	0.649511	0.153903	-4.22027	2.44012e-05	0.000154688
Zbtb21	322.28	0.649043	0.110409	-5.87854	4.13898e-09	4.35289e-08
Ubash3b	505.088	0.648035	0.0830309	-7.80474	5.96223e-15	1.06656e-13
Fyb	433.603	0.647761	0.171819	-3.77001	0.000163241	0.000879778
Vipas39	490.781	0.64622	0.0965767	-6.69127	2.21246e-11	2.97387e-10
Aga	226.147	0.646202	0.113304	-5.70327	1.17532e-08	1.16489e-07
Emc4	421.183	0.645249	0.152979	-4.2179	2.46585e-05	0.00015626
B2m	5050.68	0.645189	0.131893	-4.89177	9.99345e-07	7.94063e-06
Chmp1b	318.6	0.644252	0.144159	-4.46903	7.85745e-06	5.43004e-05
Utp23	127.244	0.64423	0.181588	-3.54775	0.000388538	0.00191825
Il16	257.208	0.642906	0.13745	-4.67739	2.90547e-06	2.15061e-05
Strip1	521.263	0.642825	0.0768329	-8.36653	5.93406e-17	1.22824e-15
Diaph2	258.96	0.642667	0.146573	-4.38463	1.16185e-05	7.83032e-05
Stau2	145.63	0.641408	0.161122	-3.98089	6.86577e-05	0.000398413
Ndfip2	423.254	0.641274	0.108363	-5.91782	3.26236e-09	3.46991e-08
Alcam	2930.16	0.641029	0.0890119	-7.20161	5.95061e-13	9.08424e-12
Lmtk2	122.756	0.640368	0.172608	-3.70995	0.000207299	0.00109348
Pomgnt1	379.056	0.640139	0.110371	-5.79988	6.63637e-09	6.85122e-08
St14	50.3638	0.638098	0.242433	-2.63206	0.00848698	0.0292177
Gpr84	655.573	0.637614	0.128642	-4.95649	7.17782e-07	5.84376e-06
H13	1401.8	0.637455	0.0673162	-9.46957	2.80985e-21	7.44104e-20
Myo10	1095.13	0.637099	0.0837749	-7.60489	2.85136e-14	4.84875e-13
Zfand5	1019.48	0.636811	0.0785829	-8.10368	5.33202e-16	1.02795e-14
Tspan31	528.018	0.636737	0.086204	-7.3864	1.50858e-13	2.41903e-12
B3gnt3	48.2105	0.636696	0.222549	-2.86092	0.00422416	0.0159056
Tmx4	372.769	0.636648	0.096253	-6.61431	3.73282e-11	4.90795e-10
Rnf157	160.801	0.636001	0.151131	-4.20828	2.57327e-05	0.000162519
Atp6v0d1	891.174	0.6359	0.0894748	-7.10703	1.18569e-12	1.77318e-11
Cyba	3265.62	0.635849	0.103851	-6.12268	9.2012e-10	1.04171e-08
Vcpip1	986.587	0.635414	0.0803635	-7.90675	2.64202e-15	4.85494e-14
Tut7	701.398	0.635318	0.0838561	-7.57629	3.55572e-14	5.9802e-13
Stc2	88.2689	0.635313	0.167071	-3.80266	0.000143153	0.000781505
Lztfl1	165.193	0.634392	0.204004	-3.10971	0.0018727	0.00780591
Ank2	122.766	0.634196	0.158007	-4.01371	5.97717e-05	0.00035132
Akr1a1	8349.17	0.634042	0.0680869	-9.31224	1.25162e-20	3.19902e-19
Igsf8	837.261	0.633035	0.107141	-5.90842	3.45414e-09	3.66464e-08
Cmtr1	332.058	0.631843	0.106573	-5.92874	3.05268e-09	3.25716e-08
Mrpl27	347.624	0.630693	0.118273	-5.33252	9.68572e-08	8.64946e-07
Tm2d1	119.365	0.630642	0.213211	-2.95783	0.00309814	0.0121739
Zfp318	215.588	0.629656	0.148611	-4.23693	2.26598e-05	0.000144682
Washc4	1029.86	0.628412	0.0861391	-7.29531	2.97964e-13	4.68876e-12
Lonrf3	896.157	0.626799	0.0794303	-7.89118	2.99341e-15	5.48271e-14
Slc25a25	422.277	0.626742	0.102778	-6.09802	1.07389e-09	1.20609e-08
P4ha1	1323.03	0.626477	0.0821056	-7.63014	2.34505e-14	4.02838e-13
Mtrr	343.092	0.626379	0.109374	-5.72695	1.02252e-08	1.02489e-07
Ywhah	1608.33	0.626238	0.0800504	-7.82305	5.15603e-15	9.29243e-14
Tmbim6	1906.68	0.625572	0.0624777	-10.0127	1.34021e-23	4.01563e-22
Creg1	2504.59	0.625522	0.106101	-5.89556	3.73422e-09	3.93427e-08
Plin3	427.175	0.625012	0.116734	-5.35417	8.59483e-08	7.74913e-07
Gm8341	71.815	0.624289	0.191778	-3.25527	0.00113287	0.00498964
Plcxd1	103.516	0.624248	0.211705	-2.94867	0.00319146	0.012468
Tmem230	242.116	0.62229	0.117777	-5.28362	1.26657e-07	1.11863e-06
Amotl1	612.742	0.622223	0.0861568	-7.22198	5.12359e-13	7.86441e-12
Crtap	133.374	0.62185	0.23785	-2.61446	0.0089368	0.0305234
Rmdn1	110.942	0.621231	0.187297	-3.31683	0.000910454	0.00411976
Idua	68.8971	0.620502	0.194923	-3.18332	0.00145595	0.00625901
Gm35558	125.623	0.620396	0.239788	-2.58727	0.00967407	0.0326449
Pxn	841.973	0.620391	0.132892	-4.6684	3.03552e-06	2.23999e-05
H2-Q4	298.34	0.620361	0.129423	-4.79327	1.64085e-06	1.2616e-05
Vps37a	337.069	0.619193	0.111232	-5.56669	2.59619e-08	2.47991e-07
Nop14	785.357	0.619081	0.106666	-5.80391	6.47859e-09	6.69652e-08
Eif2b3	297.588	0.618979	0.132791	-4.66131	3.14211e-06	2.31056e-05
Rnf11	439.587	0.618501	0.0940691	-6.57496	4.86654e-11	6.30036e-10
Timm8b	607.462	0.617741	0.0882331	-7.00124	2.53704e-12	3.66103e-11
Ppfibp1	725.35	0.617722	0.144144	-4.28544	1.8238e-05	0.000118924
Plgrkt	198.598	0.617421	0.130336	-4.73714	2.16754e-06	1.63234e-05
Mocs2	370.416	0.616795	0.120476	-5.11965	3.06109e-07	2.59095e-06
Capg	10979.9	0.616315	0.0815019	-7.56197	3.97006e-14	6.65053e-13
Slc9a4	303.164	0.616165	0.106875	-5.76531	8.15078e-09	8.31291e-08
Dapk1	213.165	0.616106	0.170596	-3.61149	0.000304442	0.00154362
9530082P21Rik	119.355	0.615198	0.163757	-3.75677	0.000172117	0.000921145
Fam129a	1164.82	0.61485	0.0824264	-7.45939	8.69268e-14	1.42228e-12
Gsdmd	627.695	0.614411	0.0974958	-6.30192	2.93985e-10	3.51719e-09
Tnfrsf12a	171.955	0.613892	0.185514	-3.30915	0.000935806	0.00421534
Coq3	442.513	0.613791	0.100565	-6.10345	1.03803e-09	1.16915e-08
Golga3	849.375	0.613695	0.0877272	-6.99549	2.64336e-12	3.80793e-11
Morc3	1011.62	0.61306	0.0745821	-8.21993	2.03614e-16	4.04567e-15
Bcl2l2	214.888	0.611378	0.147034	-4.15807	3.2095e-05	0.000199415
Tmeff1	75.0432	0.610838	0.211126	-2.89324	0.00381295	0.0145325
Kif3a	143.354	0.610498	0.163588	-3.73192	0.000190024	0.0010112
Slfn9	137.744	0.609961	0.201303	-3.03006	0.00244501	0.00985307
Azi2	692.425	0.60922	0.0863899	-7.05197	1.76397e-12	2.59655e-11
Mtln	539.57	0.608988	0.138739	-4.38944	1.13643e-05	7.67235e-05
Fbxo4	109.716	0.608982	0.155346	-3.92016	8.84884e-05	0.000502799
Ap3m2	100.928	0.608939	0.18907	-3.22071	0.00127873	0.00555949
Arl5b	217.997	0.608842	0.145913	-4.17263	3.01105e-05	0.000187846
Septin9	949.171	0.608688	0.0975552	-6.23942	4.39203e-10	5.1579e-09
Idnk	158.9	0.608433	0.135978	-4.47448	7.65971e-06	5.30425e-05
Slc31a1	420.908	0.608195	0.115897	-5.2477	1.54009e-07	1.35241e-06
Amn1	154.987	0.607539	0.148369	-4.09479	4.22546e-05	0.000256585
Pi4k2a	498.477	0.60742	0.115305	-5.26796	1.3795e-07	1.21709e-06
Mvp	1558.77	0.606503	0.100913	-6.01016	1.85339e-09	2.02624e-08
Mbd5	107.345	0.606419	0.208834	-2.90383	0.00368632	0.0141008
Gtpbp4	1682.1	0.606128	0.0596024	-10.1695	2.7121e-24	8.4255e-23
Man2b2	301.156	0.605342	0.164342	-3.68342	0.00023013	0.00120006
N4bp1	349.131	0.605167	0.116361	-5.20079	1.98442e-07	1.72375e-06
Mea1	653.003	0.604384	0.0847149	-7.13433	9.72621e-13	1.46231e-11
Gm49482	278.202	0.604284	0.182713	-3.30728	0.000942061	0.00423777
Gm17334	68.829	0.603731	0.222652	-2.71154	0.00669711	0.0237789
Dync2h1	373.087	0.603598	0.126862	-4.75792	1.95593e-06	1.48224e-05
Chd1l	410.922	0.603409	0.100632	-5.9962	2.01991e-09	2.19973e-08
Dguok	83.051	0.603307	0.172541	-3.4966	0.000471223	0.0022829
Dtx4	1002.04	0.60319	0.0689908	-8.74305	2.26896e-18	5.07626e-17
Txndc12	395.752	0.60276	0.11037	-5.46126	4.72772e-08	4.39889e-07
Rn7s6	3859.17	0.602743	0.241581	-2.495	0.0125958	0.0409952
Psmb8	1019.21	0.60269	0.135802	-4.438	9.07987e-06	6.21877e-05
Ywhag	3176.31	0.601787	0.0891347	-6.75143	1.46392e-11	1.99474e-10
Kif3c	478.016	0.601465	0.0851767	-7.06138	1.64853e-12	2.43725e-11
Degs1	741.943	0.600736	0.110999	-5.4121	6.22887e-08	5.70129e-07
Gm5617	118.772	0.600543	0.171117	-3.50955	0.00044887	0.0021878
Casp1	540.669	0.599961	0.107545	-5.57871	2.42311e-08	2.32378e-07
K230015D01Rik	138.955	0.598187	0.244756	-2.44402	0.0145247	0.046134
Pafah2	87.6161	0.598017	0.186199	-3.21171	0.00131948	0.00572781
Prkx	167.088	0.596744	0.191194	-3.12115	0.00180148	0.00754824
Lsm10	131.727	0.59666	0.135994	-4.38739	1.14721e-05	7.73783e-05
Dgke	156.393	0.596228	0.139048	-4.28793	1.80344e-05	0.000117733
Nfkbil1	267.146	0.596098	0.141733	-4.20579	2.60168e-05	0.000164066
Cnp	190.259	0.595478	0.164621	-3.61728	0.000297716	0.00151225
Naip6	82.3622	0.59518	0.226097	-2.6324	0.00847831	0.0291998
Ube2e2	145.992	0.595043	0.154658	-3.84749	0.000119336	0.000660456
Sptlc2	803.539	0.594081	0.0710367	-8.36301	6.11354e-17	1.26229e-15
Cep41	62.1179	0.593495	0.209661	-2.83074	0.00464404	0.0172746
Hspa9	5244.92	0.593355	0.124755	-4.75617	1.97301e-06	1.49384e-05
Abcc5	329.419	0.593063	0.130017	-4.56141	5.08108e-06	3.61963e-05
Ap4b1	83.4225	0.592971	0.195454	-3.03381	0.00241483	0.00975006
Mthfd2	1908.51	0.592916	0.0562606	-10.5387	5.72652e-26	1.93589e-24
Calu	1871.33	0.592519	0.0576353	-10.2805	8.62933e-25	2.7622e-23
Ap3s1	144.773	0.592219	0.173292	-3.41747	0.00063207	0.00297085
Ndel1	575.383	0.591834	0.105451	-5.61239	1.99555e-08	1.93243e-07
Eprs	6206.5	0.590562	0.0564629	-10.4593	1.32845e-25	4.41135e-24
Lrp10	158.053	0.590552	0.189666	-3.11365	0.00184791	0.00771785
Arhgap25	316.1	0.589197	0.137561	-4.28318	1.84244e-05	0.000120047
Pcsk7	469.95	0.588194	0.108001	-5.44617	5.14671e-08	4.77557e-07
Gm7336	86.3023	0.587828	0.217044	-2.70834	0.00676206	0.0239591
Lmo4	443.769	0.587562	0.0971764	-6.04634	1.48171e-09	1.63366e-08
Jag1	159.612	0.587318	0.220518	-2.66336	0.00773657	0.0268978
Pgk1	13574.7	0.587174	0.0735494	-7.9834	1.42357e-15	2.65644e-14
Med10	230.757	0.586969	0.152097	-3.85917	0.000113771	0.000632354
Fem1b	1432.9	0.586835	0.0807846	-7.26419	3.75294e-13	5.82413e-12
Tmem156	83.1039	0.586625	0.181767	-3.22734	0.00124945	0.00544766
P2ry10b	181.536	0.586198	0.1462	-4.00956	6.0832e-05	0.000357179
Nucb1	513.975	0.586166	0.0973951	-6.01844	1.76108e-09	1.93284e-08
4731419I09Rik	169.84	0.586141	0.170002	-3.44786	0.000565057	0.00268128
Fmnl3	284.672	0.586048	0.12849	-4.56105	5.08994e-06	3.62441e-05
Smim15	571.367	0.585704	0.104569	-5.60115	2.1294e-08	2.0585e-07
Lrrk1	235.819	-0.585298	0.122242	4.78803	1.68426e-06	1.29144e-05
Umps	670.8	-0.585723	0.0903424	6.48336	8.97012e-11	1.12839e-09
Mboat1	162.182	-0.586165	0.145696	4.02321	5.74102e-05	0.000338383
Zfp956	64.7709	-0.586781	0.205871	2.85024	0.00436867	0.016384
Itgb5	334.958	-0.587517	0.113304	5.1853	2.15664e-07	1.86662e-06
Gnb1l	85.7141	-0.58791	0.208986	2.81316	0.00490573	0.0181151
Atg16l2	135.32	-0.588776	0.161259	3.65112	0.000261096	0.00134527
Gm46430	101.898	-0.589017	0.172622	3.41218	0.000644446	0.00302144
Hist1h4n	4085.88	-0.589633	0.154677	3.81202	0.000137835	0.000755404
Kif18a	252.985	-0.58965	0.165437	3.5642	0.000364974	0.00181455
Depdc7	142.342	-0.589795	0.193482	3.04832	0.00230128	0.00933182
Galnt4	115.975	-0.589827	0.177731	3.31864	0.000904568	0.00409752
Brd8	584.933	-0.589832	0.0764681	7.71344	1.2247e-14	2.1431e-13
Eri2	92.332	-0.589863	0.230478	2.5593	0.0104883	0.0350826
Aaas	236.473	-0.590066	0.148724	3.96753	7.26215e-05	0.000419826
Rrm2	575.116	-0.590187	0.101415	5.81955	5.90076e-09	6.13308e-08
Rnf187	1035.82	-0.590246	0.107601	5.4855	4.12305e-08	3.85969e-07
Fat1	254.93	-0.590841	0.221851	2.66324	0.00773933	0.0269018
Golm1	303.161	-0.591017	0.107531	5.49626	3.87932e-08	3.6457e-07
Fam117b	156.063	-0.591099	0.179498	3.29307	0.000990995	0.00443895
Kdm3a	325.384	-0.591444	0.128855	4.59	4.43236e-06	3.18369e-05
Polq	270.903	-0.591696	0.123353	4.79678	1.61238e-06	1.24141e-05
Creb1	654.327	-0.591903	0.087291	6.7808	1.19509e-11	1.64303e-10
Riox1	481.734	-0.591984	0.123625	4.78854	1.67995e-06	1.28912e-05
Wdr82	935.987	-0.592296	0.0808392	7.32685	2.35623e-13	3.72864e-12
Fgd3	355.737	-0.592933	0.146473	4.04806	5.16432e-05	0.000307764
Cherp	107.191	-0.593212	0.212333	2.79378	0.00520966	0.0190798
Lsm5	233.687	-0.59362	0.144152	4.118	3.82168e-05	0.000233919
Eny2	472.219	-0.593773	0.107597	5.51851	3.41878e-08	3.22771e-07
Cux1	833.29	-0.594212	0.132506	4.48443	7.31088e-06	5.07102e-05
Arhgef10l	684.099	-0.594482	0.0891202	6.67056	2.54821e-11	3.40346e-10
Tcerg1	464.654	-0.594856	0.139936	4.2509	2.12915e-05	0.000136773
Pomt1	131.42	-0.595325	0.161925	3.67654	0.000236422	0.00122639
Brca2	246.89	-0.595361	0.164067	3.62878	0.000284765	0.00145347
Flcn	395.154	-0.595373	0.0964557	6.1725	6.72189e-10	7.74532e-09
Ptpn18	447.497	-0.596114	0.133752	4.45687	8.31645e-06	5.72379e-05
Myo1f	875.955	-0.59639	0.109287	5.4571	4.83982e-08	4.50072e-07
Sae1	835.347	-0.596996	0.0844399	7.07007	1.5485e-12	2.2954e-11
Ttll4	239.37	-0.597479	0.145297	4.11213	3.92031e-05	0.000239261
Pde7a	182.097	-0.597652	0.144189	4.14492	3.39929e-05	0.000209893
H2ac15	759.099	-0.598738	0.176127	3.39946	0.000675179	0.00315501
Dhfr	485.352	-0.59879	0.121663	4.92173	8.57829e-07	6.87118e-06
Slc26a2	325.89	-0.598796	0.113029	5.29773	1.17251e-07	1.03881e-06
Pdik1l	417.702	-0.59918	0.0886556	6.75852	1.3941e-11	1.90422e-10
Smad5	368.53	-0.599422	0.092775	6.46104	1.03989e-10	1.30036e-09
Incenp	1001.24	-0.599498	0.0939962	6.37789	1.79544e-10	2.19633e-09
Eri1	606.401	-0.599737	0.0988043	6.06995	1.27946e-09	1.42276e-08
Abi3	48.6715	-0.60051	0.24657	2.43546	0.0148729	0.0470361
Gsdme	113.804	-0.600529	0.203779	2.94696	0.00320914	0.0125167
Arid1b	242.822	-0.600544	0.185854	3.23126	0.00123245	0.00537768
Szt2	74.8333	-0.600893	0.238716	2.51719	0.0118295	0.0388685
Fance	220.46	-0.601595	0.191158	3.14712	0.0016489	0.00698699
Rsrp1	1347.05	-0.601663	0.0869242	6.9217	4.46244e-12	6.33111e-11
Pfkm	136.546	-0.601913	0.151048	3.98491	6.75051e-05	0.000392806
Tagap1	90.7465	-0.603031	0.178268	3.38272	0.000717714	0.00333254
Paics	1984.96	-0.603186	0.0778068	7.75235	9.0206e-15	1.59006e-13
Slc25a35	97.6489	-0.60329	0.179384	3.36312	0.000770666	0.00355104
Dkc1	794.957	-0.603406	0.111707	5.40168	6.60179e-08	6.02954e-07
Gm12992	121.45	-0.60343	0.196007	3.07862	0.00207963	0.00853766
Zfp160	134.86	-0.603514	0.17502	3.44826	0.00056422	0.00267806
Idh2	1795.79	-0.603636	0.0772991	7.80909	5.76002e-15	1.03148e-13
Arhgap27	231.347	-0.604392	0.14697	4.11234	3.9167e-05	0.000239127
Hist1h2bq	372.723	-0.60486	0.214081	2.82537	0.00472253	0.0175395
Nectin3	170.4	-0.60527	0.160476	3.77171	0.00016213	0.000874071
Zfp61	71.2817	-0.606051	0.215282	2.81514	0.00487554	0.0180205
Scp2-ps2	73.5053	-0.606448	0.211113	2.87263	0.00407074	0.0154036
Tarbp1	169.381	-0.606574	0.142389	4.25999	2.04434e-05	0.000131827
Hnrnpa2b1	2534.13	-0.607166	0.132764	4.57329	4.80126e-06	3.43189e-05
H2-DMa	97.5884	-0.607203	0.183114	3.31599	0.000913199	0.00412775
Acad8	242.919	-0.607608	0.137419	4.42157	9.79867e-06	6.68123e-05
Prpf4b	902.654	-0.607852	0.10527	5.77424	7.73017e-09	7.90784e-08
Cdc25a	276.687	-0.608291	0.120927	5.03024	4.89863e-07	4.05074e-06
Gm44492	196.392	-0.608723	0.201422	3.02212	0.00251008	0.010096
Brip1	292.845	-0.609671	0.112375	5.42534	5.78438e-08	5.33206e-07
Kcnk6	220.6	-0.610048	0.111947	5.44945	5.05263e-08	4.69602e-07
BC055324	267.262	-0.610298	0.117452	5.19614	2.03469e-07	1.76469e-06
Zswim3	75.852	-0.611351	0.195394	3.12882	0.00175512	0.0073778
Thoc2l	151.01	-0.611658	0.177767	3.44079	0.000580026	0.00274536
Naa60	125.748	-0.612009	0.174355	3.51012	0.000447897	0.00218369
Rbfaos	99.7241	-0.612402	0.169344	3.61632	0.000298819	0.00151694
Elf4	61.0029	-0.612414	0.247156	2.47784	0.0132179	0.0426254
3300005D01Rik	129.631	-0.614153	0.154789	3.96767	7.25776e-05	0.000419716
Tbccd1	122.242	-0.614633	0.153165	4.0129	5.99781e-05	0.000352411
Fam168b	513.942	-0.614758	0.146811	4.18742	2.82146e-05	0.000176671
Ccnb1	1604.85	-0.615053	0.0805766	7.63315	2.29087e-14	3.93931e-13
Dnah14	214.153	-0.615059	0.197831	3.10901	0.00187715	0.00781631
Rab31	2269.47	-0.615164	0.0510814	12.0428	2.11595e-33	9.08243e-32
Xrcc2	105.768	-0.615415	0.198807	3.09554	0.00196455	0.00813452
Stk24	288.283	-0.615576	0.128816	4.77873	1.76404e-06	1.34406e-05
Hp1bp3	1082.34	-0.615766	0.070177	8.77446	1.71718e-18	3.86745e-17
Kdm3b	411.585	-0.616269	0.101932	6.04588	1.48597e-09	1.63729e-08
Phldb1	484.585	-0.616837	0.112763	5.47022	4.49467e-08	4.1913e-07
Pola1	745.351	-0.618734	0.0838631	7.37791	1.60791e-13	2.57342e-12
1810058I24Rik	94.0724	-0.618737	0.239031	2.58852	0.00963883	0.0325549
Zmynd19	430.244	-0.618754	0.137722	4.49277	7.03029e-06	4.88443e-05
Thap12	567.028	-0.618803	0.111089	5.57032	2.54273e-08	2.43436e-07
Nfyb	172.227	-0.619333	0.158862	3.89857	9.6762e-05	0.000545912
Selenoh	512.743	-0.619371	0.145527	4.25604	2.08081e-05	0.000133872
Aurka	751.941	-0.619958	0.240379	2.57909	0.00990606	0.033361
Polr2j	547.846	-0.620242	0.110121	5.63239	1.77729e-08	1.73001e-07
Zfp65	112.703	-0.620744	0.194517	3.19122	0.00141675	0.00611076
Tcp11l2	54.8868	-0.621637	0.198877	3.12574	0.0017736	0.00744993
Ctns	108.598	-0.622039	0.183759	3.38508	0.000711588	0.00330865
Rbm4b	127.001	-0.622753	0.161341	3.85985	0.000113458	0.000630826
Pfkfb2	98.6764	-0.623032	0.206331	3.01957	0.00253131	0.0101644
Tubgcp5	181.791	-0.623119	0.144763	4.3044	1.67442e-05	0.000109949
H3c11	2643.45	-0.623134	0.100841	6.17936	6.43602e-10	7.42607e-09
Miip	194.413	-0.624958	0.128284	4.87167	1.10661e-06	8.72718e-06
Smc2	1741.15	-0.625054	0.0876506	7.1312	9.94953e-13	1.4919e-11
Tmem43	577.46	-0.625756	0.0859443	7.28094	3.31494e-13	5.19218e-12
Endog	178.21	-0.62606	0.182789	3.42505	0.000614692	0.00289644
Eif4b	4056.44	-0.626304	0.0680402	9.20491	3.41954e-20	8.53317e-19
B4galnt1	333.876	-0.626686	0.181825	3.44665	0.00056758	0.00269249
Ada	123.725	-0.627046	0.168676	3.71745	0.000201243	0.00106452
Npat	294.254	-0.62737	0.177274	3.539	0.000401652	0.00197305
Mdh1	1988.27	-0.627462	0.068362	9.17853	4.37031e-20	1.08736e-18
Zfp266	321.191	-0.627765	0.134451	4.66908	3.02546e-06	2.23452e-05
Btbd2	56.4923	-0.627865	0.236915	2.65017	0.00804523	0.0278504
Zbtb2	81.8334	-0.627903	0.202503	3.10072	0.00193053	0.00800742
Supt4a	466.313	-0.628126	0.143982	4.36253	1.28569e-05	8.60303e-05
Tmem201	81.6496	-0.628149	0.242878	2.58628	0.00970191	0.0327257
Hnrnpa3	140.673	-0.629078	0.179629	3.50211	0.000461596	0.00224141
Dffb	64.6222	-0.62951	0.224495	2.80411	0.00504558	0.0185636
Xndc1	46.5971	-0.629713	0.259864	2.42324	0.0153829	0.0484763
Ap4m1	257.433	-0.630438	0.116329	5.41944	5.97857e-08	5.49007e-07
Stx2	284.091	-0.630858	0.106658	5.91476	3.32361e-09	3.53061e-08
Elmo1	457.442	-0.630942	0.143555	4.39514	1.10702e-05	7.49073e-05
Grk6	541.779	-0.631032	0.100391	6.28574	3.2629e-10	3.8844e-09
Shcbp1l	53.043	-0.631364	0.250553	2.51988	0.0117394	0.0386179
Setd2	528.093	-0.631552	0.135461	4.66224	3.12792e-06	2.30113e-05
Dpysl2	248.57	-0.631602	0.143142	4.41242	1.02221e-05	6.95309e-05
Sos1	173.494	-0.631932	0.164621	3.83872	0.000123678	0.000682923
Pank1	116.244	-0.631953	0.19947	3.16815	0.0015341	0.00655491
Zfp422	237.004	-0.632286	0.136076	4.64656	3.37511e-06	2.4722e-05
Cks1b	796.357	-0.63263	0.0760909	8.31413	9.2426e-17	1.87396e-15
Cdc25b	339.618	-0.632987	0.110145	5.74682	9.09348e-09	9.21309e-08
Ly86	950.876	-0.633856	0.0873687	7.25496	4.01785e-13	6.21809e-12
Trem2	104.017	-0.633917	0.2419	2.62057	0.00877825	0.0300549
Srsf4	205.298	-0.634095	0.182774	3.46929	0.000521828	0.00250148
Dido1	600.197	-0.63438	0.101486	6.2509	4.08084e-10	4.8106e-09
Snhg12	308.03	-0.634524	0.139279	4.55579	5.21896e-06	3.71314e-05
Dipk1a	123.144	-0.635245	0.151287	4.19893	2.68178e-05	0.000168802
H2bc4	1469.93	-0.636133	0.162009	3.92652	8.61841e-05	0.000490665
Cpped1	188.124	-0.636547	0.149325	4.26283	2.01852e-05	0.000130411
Thada	284.994	-0.636832	0.10771	5.91244	3.37075e-09	3.57842e-08
Foxred2	163.554	-0.637768	0.138466	4.60594	4.106e-06	2.96888e-05
Zfp87	79.8927	-0.639614	0.212226	3.01384	0.00257968	0.0103242
Phtf1	303.15	-0.63969	0.12601	5.0765	3.84444e-07	3.21527e-06
Ick	70.1479	-0.64001	0.225222	2.84169	0.00448753	0.0167759
Snhg14	111.391	-0.640679	0.201441	3.18048	0.0014703	0.00630944
Lbr	2058.42	-0.641258	0.0624787	10.2636	1.02772e-24	3.27105e-23
H4c4	7843.87	-0.642067	0.0968439	6.62992	3.35873e-11	4.44379e-10
Sf3a1	236.675	-0.642081	0.221222	2.90242	0.00370287	0.0141577
Gm10184	53.8658	-0.643183	0.255488	2.51747	0.0118201	0.0388455
Plekhm1	268.254	-0.644245	0.17417	3.69895	0.000216497	0.00113701
Cby1	135.526	-0.644779	0.144107	4.47432	7.66556e-06	5.30613e-05
Rab32	364.763	-0.645139	0.102216	6.31153	2.76297e-10	3.31497e-09
Prpf19	2129.82	-0.645345	0.0811209	7.95535	1.78633e-15	3.30836e-14
Rfwd3	1142.83	-0.645348	0.0690565	9.34521	9.17056e-21	2.3618e-19
Avpi1	223.993	-0.64578	0.140225	4.60532	4.11841e-06	2.97658e-05
Scarb1	354.616	-0.645785	0.133264	4.84592	1.26028e-06	9.84696e-06
[truncated: 1,099 more rows]

## Sheet: Table S5
Table S5: DEGs from RAW 264.7 macrophages infected with Aux-ZLM vs. uninfected macrophages with ZLM at 24 hpi. DEG: differentially expressed gene. baseMean: average of normalized counts for all samples. lfcSE: standard error of log2 fold change. Stat: Wald statistic. FDR: false discovery rate. ZLM: zinc-limited medium. Aux-ZLM: Mtb-Aux grown in ZLM.
Gene symbol	baseMean	log2 fold change	lfcSE	stat	p-value	FDR
Csf3	2127.74	10.512	0.625234	-16.813	1.96098e-63	1.41973e-61
Il1a	718.129	10.4095	0.52485	-19.8332	1.53792e-87	1.66302e-85
Il1b	936.658	9.97963	0.415035	-24.0453	9.3562e-128	1.59424e-125
Cstdc4	22.5087	9.82568	1.22027	-8.05207	8.14062e-16	1.27625e-14
Serpinb2	29.1541	9.6859	1.21058	-8.00102	1.23393e-15	1.91316e-14
Gbp5	28.6971	9.55365	1.21572	-7.8584	3.89062e-15	5.78756e-14
Gsta2	23.3292	9.46265	1.20773	-7.83508	4.68541e-15	6.90893e-14
Rsad2	1631.41	9.37679	0.245473	-38.1989	0	0
Zfp811	33.9069	9.30916	1.20492	-7.72596	1.11014e-14	1.58837e-13
Il1f9	20.908	9.26241	1.22011	-7.59144	3.16371e-14	4.29008e-13
Nos2	99.8104	9.06059	1.07662	-8.41576	3.90346e-17	6.69181e-16
Upp1	38.8542	9.05123	1.19888	-7.54972	4.36196e-14	5.87715e-13
Lcn2	23.9306	8.90986	1.21376	-7.34069	2.12491e-13	2.73418e-12
Ptgs2	3066.43	8.89964	0.220451	-40.3701	0	0
Cxcl2	7893.1	8.78473	0.294835	-29.7954	4.48164e-195	1.54287e-192
Edn1	19.8989	8.65442	1.22436	-7.06851	1.56602e-12	1.90463e-11
Ptpn14	55.6612	8.55262	1.03089	-8.29632	1.07385e-16	1.7777e-15
Mylk2	18.8061	8.34186	1.21713	-6.85369	7.19697e-12	8.34403e-11
Ccnd2	19.5778	8.33141	1.22852	-6.78166	1.18804e-11	1.35504e-10
Cd69	14.6853	8.31113	1.21943	-6.81561	9.3862e-12	1.08153e-10
Ifi209	46.7351	8.26946	1.03561	-7.9851	1.40413e-15	2.16511e-14
Gm14023	23.4887	8.16892	1.20505	-6.77891	1.21088e-11	1.38016e-10
Ccl7	107.563	8.09261	0.660401	-12.2541	1.59755e-34	5.94901e-33
Mmp12	97.3224	7.94127	0.613506	-12.9441	2.53797e-38	1.065e-36
Cish	12.7457	7.90652	1.2327	-6.41397	1.41777e-10	1.46997e-09
Ifi208	10.1691	7.81274	1.24266	-6.28713	3.23393e-10	3.28128e-09
Sstr5	10.8781	7.76423	1.23664	-6.2785	3.41852e-10	3.45933e-09
Il6	7.47514	7.66993	1.30884	-5.86011	4.62557e-09	4.16375e-08
Cxcl3	5.41638	7.63956	1.31657	-5.80263	6.52831e-09	5.78697e-08
Ifit3	224.456	7.62537	0.393479	-19.3793	1.15322e-83	1.15796e-81
Tnfsf15	8.09759	7.49628	1.26047	-5.94724	2.72709e-09	2.53601e-08
Acod1	6570.2	7.49038	0.0825185	-90.7722	0	0
Dok7	7.57872	7.48653	1.28835	-5.81095	6.2121e-09	5.52991e-08
Mt3	9.77761	7.46928	1.31333	-5.6873	1.29065e-08	1.10686e-07
Ifit1bl1	6.79371	7.44586	1.29399	-5.75417	8.70702e-09	7.61121e-08
Ifi214	6.12997	7.4108	1.30855	-5.66335	1.48446e-08	1.26281e-07
Csf2	12.2742	7.40718	1.24069	-5.97023	2.36921e-09	2.2142e-08
Clec4n	543.619	7.35112	0.231378	-31.771	1.63035e-221	6.54817e-219
Slamf7	12.1053	7.35025	1.23427	-5.95514	2.59853e-09	2.42314e-08
Csf1	11.566	7.23817	1.27125	-5.69377	1.24267e-08	1.06735e-07
Dio2	10.4773	7.21017	1.25054	-5.76563	8.13556e-09	7.14042e-08
Ifit1	290.378	7.20901	0.312896	-23.0396	1.86809e-117	2.78875e-115
Tarm1	6.75075	7.18338	1.27642	-5.62777	1.82555e-08	1.53363e-07
4930438A08Rik	9.59006	7.16797	1.25582	-5.70781	1.14442e-08	9.86978e-08
Isg15	396.085	7.14652	0.272375	-26.2378	9.83939e-152	2.18396e-149
Mmp14	11.3683	7.08892	1.2358	-5.73629	9.67745e-09	8.41923e-08
Acpp	4.27405	6.91617	1.40003	-4.94001	7.81197e-07	5.36345e-06
Mmp9	51.2989	6.90461	0.682701	-10.1137	4.80512e-24	1.19202e-22
Trim30d	5.65359	6.85915	1.30981	-5.23676	1.63421e-07	1.21926e-06
Adora2a	5.81541	6.81902	1.29697	-5.25764	1.45919e-07	1.09207e-06
Ccl2	4285.15	6.79595	0.102527	-66.2846	0	0
Flrt3	6.39534	6.77361	1.31084	-5.1674	2.37371e-07	1.73869e-06
Isg20	60.2741	6.77269	0.615701	-11	3.82277e-28	1.11568e-26
Synpo2	4.11241	6.76322	1.38693	-4.87639	1.08045e-06	7.25274e-06
Lif	35.2459	6.74583	0.875254	-7.70729	1.2852e-14	1.828e-13
Sema7a	7.94584	6.73576	1.26708	-5.31598	1.06087e-07	8.0757e-07
Urah	3.70271	6.72625	1.42094	-4.73367	2.20501e-06	1.4197e-05
Marcks	12.5524	6.71936	1.23819	-5.42676	5.73876e-08	4.51526e-07
Col5a3	6.12675	6.64847	1.31921	-5.03975	4.66144e-07	3.30255e-06
Ifit3b	59.8346	6.64515	0.54947	-12.0937	1.13983e-33	4.12612e-32
Zbp1	212.147	6.62747	0.31843	-20.813	3.3034e-96	3.98036e-94
Il1f6	4.8822	6.62371	1.30957	-5.05792	4.23852e-07	3.01686e-06
Hdc	33.4769	6.61056	0.863841	-7.65252	1.97082e-14	2.72953e-13
Ifnb1	3.62117	6.60075	1.46198	-4.51494	6.33353e-06	3.83353e-05
Socs2	7.55451	6.6007	1.27901	-5.16077	2.45931e-07	1.79983e-06
Slc6a4	5.30643	6.58333	1.2861	-5.11883	3.07432e-07	2.22388e-06
Enpp2	3.03946	6.55888	1.42658	-4.59763	4.27326e-06	2.64632e-05
Ifit1bl2	26.2843	6.54391	0.891567	-7.33978	2.1394e-13	2.75073e-12
Apol9a	55.4122	6.52035	0.630752	-10.3374	4.77182e-25	1.24222e-23
Gprc5a	8.34794	6.46959	1.26763	-5.10369	3.3309e-07	2.39408e-06
Lix1	28.8472	6.46722	0.759746	-8.51234	1.70464e-17	3.01106e-16
Gsta1	3.88744	6.44766	1.46557	-4.39941	1.08546e-05	6.29881e-05
Ifi205	3.96643	6.4237	1.48851	-4.31553	1.59217e-05	9.00984e-05
Gipr	6.34805	6.42234	1.31312	-4.89089	1.0038e-06	6.78684e-06
Cmpk2	863.826	6.40805	0.146015	-43.8861	0	0
Gm19026	60.7349	6.32847	0.538799	-11.7455	7.44739e-32	2.47791e-30
Car6	6.74899	6.24914	1.28061	-4.87982	1.06181e-06	7.14181e-06
Gm7582	3.48333	6.23981	1.45678	-4.2833	1.84142e-05	0.000103199
Procr	282.325	6.21428	0.215774	-28.7999	2.14904e-182	6.36002e-180
Gm45418	4.74504	6.16467	1.32599	-4.64911	3.33366e-06	2.09365e-05
Oasl2	90.6348	6.15089	0.460854	-13.3467	1.23784e-40	5.50953e-39
Rassf6	4.45884	6.13447	1.34452	-4.56257	5.05303e-06	3.10413e-05
Cxcl10	170.69	6.1162	0.350631	-17.4434	3.86544e-68	3.00489e-66
Gm50394	98.0042	6.10724	0.454042	-13.4508	3.04444e-41	1.39936e-39
Mir155hg	19.746	6.09621	0.779884	-7.81682	5.41745e-15	7.95362e-14
Vgf	5.27211	6.01508	1.30093	-4.62368	3.76992e-06	2.3484e-05
Serpind1	7.81678	5.91384	1.28226	-4.61205	3.98717e-06	2.47824e-05
9330154J02Rik	5.35421	5.90155	1.34308	-4.39403	1.11269e-05	6.45015e-05
Gbp7	134.627	5.89059	0.34732	-16.9601	1.61987e-64	1.20377e-62
Ifi202b	1095.05	5.83028	0.140741	-41.4257	0	0
Tnfrsf9	46.8666	5.82251	0.601834	-9.67462	3.86528e-22	8.64766e-21
Dusp5	319.815	5.81057	0.253442	-22.9266	2.52377e-116	3.67013e-114
Tpbg	10.3002	5.79124	1.2496	-4.63446	3.57868e-06	2.23505e-05
Hid1	2.62032	5.75804	1.45345	-3.96164	7.44376e-05	0.000375402
Gbp2b	40.3698	5.75282	0.53567	-10.7395	6.64214e-27	1.83984e-25
Sh2d6	13.4852	5.7463	1.23712	-4.64491	3.4022e-06	2.13239e-05
Cda	2.45888	5.74217	1.56879	-3.66026	0.000251963	0.0011528
Slc35f1	4.92822	5.73629	1.31764	-4.35346	1.34007e-05	7.67593e-05
Cgref1	5.55723	5.73076	1.34436	-4.26281	2.01869e-05	0.000112387
Ccl5	22.3307	5.72367	0.651072	-8.79115	1.48032e-18	2.76846e-17
F3	7.26649	5.71847	1.28543	-4.44868	8.63996e-06	5.09785e-05
Sema3e	139.541	5.71814	0.294272	-19.4315	4.17806e-84	4.24577e-82
Olr1	11.8364	5.71117	1.28915	-4.43018	9.41533e-06	5.51675e-05
Gstt4	2.52577	5.66842	1.50608	-3.76369	0.000167426	0.00079306
Gm28592	23.9033	5.66282	0.767763	-7.37574	1.63434e-13	2.12402e-12
Col5a1	2.05909	5.63954	1.58663	-3.55441	0.000378829	0.00167202
Hbegf	92.1562	5.63935	0.388246	-14.5252	8.38944e-48	4.38147e-46
Gbp3	55.4347	5.63401	0.471067	-11.9601	5.74993e-33	1.99991e-31
Mx2	179.153	5.61872	0.273819	-20.5198	1.43274e-93	1.6784e-91
Tuba8	2.74176	5.60707	1.43896	-3.89662	9.75436e-05	0.00048127
Mx1	32.2326	5.60186	0.649709	-8.62211	6.57291e-18	1.18713e-16
Tspyl3	3.57298	5.5982	1.3138	-4.26107	2.03446e-05	0.000113153
4930512H18Rik	3.21507	5.59785	1.46713	-3.81551	0.000135903	0.000653892
A930033H14Rik	3.15307	5.5784	1.37671	-4.05197	5.07888e-05	0.000262809
Bcl2a1a	60.6124	5.53554	0.432505	-12.7988	1.66487e-37	6.80016e-36
Sdcbp2	5.60665	5.52961	1.32474	-4.17412	2.99136e-05	0.000161528
Gm2774	2.8165	5.4867	1.41607	-3.8746	0.000106801	0.000522969
Gm4951	2.43402	5.45371	1.4967	-3.64383	0.00026861	0.00122167
Phlda1	63.8479	5.43411	0.476391	-11.4068	3.86505e-30	1.20964e-28
Efcab6	3.8441	5.43183	1.50387	-3.6119	0.000303959	0.00136769
Gm28513	9.46632	5.43047	1.26678	-4.28683	1.81238e-05	0.000101741
Gm8818	5.97072	5.40632	1.30496	-4.1429	3.42946e-05	0.000183132
Ppfibp2	23.6089	5.40303	0.672273	-8.03695	9.20985e-16	1.43853e-14
Ccl3	9318	5.37771	0.130121	-41.3285	0	0
Gm43519	2.11487	5.37267	1.5534	-3.45865	0.000542892	0.00231817
Cd84	1.80763	5.37177	1.83042	-2.93472	0.00333847	0.0118837
Gramd3	3.01876	5.3144	1.42184	-3.73769	0.000185718	0.000869735
Ptgs2os	2.38983	5.31337	1.55503	-3.41689	0.00063342	0.00267396
Gm18342	3.44837	5.29677	1.41064	-3.75486	0.000173439	0.000818847
Prss50	9.67494	5.27201	1.0334	-5.10164	3.36725e-07	2.41814e-06
Ifit2	1154.73	5.25953	0.0939847	-55.9615	0	0
Pla1a	30.7705	5.25843	0.554121	-9.48968	2.31754e-21	4.98655e-20
Prokr1	11.9038	5.23679	0.94267	-5.55527	2.77176e-08	2.28416e-07
Gm38575	3.1074	5.23154	1.52271	-3.43568	0.000591079	0.00250714
Irf7	647.116	5.22022	0.144304	-36.1752	1.49468e-286	9.6976e-284
Gbp2	40.6605	5.17008	0.433418	-11.9286	8.39616e-33	2.90831e-31
Pilrb1	1.57139	5.16142	1.94474	-2.65404	0.00795347	0.025507
Ifi204	357.932	5.15224	0.166264	-30.9884	7.72714e-211	3.03138e-208
A430093F15Rik	6.93558	5.14033	1.38224	-3.71885	0.000200131	0.000930543
Olfr56	9.96265	5.09075	0.936542	-5.43569	5.45861e-08	4.31092e-07
Hunk	10.343	5.07829	0.925733	-5.4857	4.11842e-08	3.32207e-07
Arg1	3.04235	5.07122	1.46068	-3.47183	0.000516933	0.00221943
Klra2	67.3906	5.02585	0.377311	-13.3202	1.76674e-40	7.82235e-39
Plk3	139.781	5.00707	0.307026	-16.3083	8.61629e-60	5.87954e-58
Zfp697	3.25559	5.00324	1.40639	-3.55751	0.000374392	0.00165547
Gm15856	2.2586	4.99304	1.58067	-3.15882	0.0015841	0.00610811
Gbp4	1.66115	4.98341	1.73067	-2.87947	0.00398346	0.0139268
Plpp3	2.47262	4.97471	1.44353	-3.4462	0.000568526	0.00241634
Gm30262	1.52819	4.95529	1.90703	-2.59844	0.0093649	0.0293364
Fam71f2	2.05904	4.94498	1.51394	-3.2663	0.00108962	0.00437117
Aqp9	62.6947	4.93011	0.430938	-11.4404	2.62649e-30	8.28154e-29
Ifi211	89.5091	4.92891	0.307085	-16.0506	5.65868e-58	3.68557e-56
Trim30b	2.0807	4.91905	1.52004	-3.23614	0.00121158	0.00480556
Apol9b	20.7827	4.88214	0.625052	-7.81078	5.68352e-15	8.30808e-14
Slc15a3	1072.19	4.86525	0.100188	-48.5614	0	0
Il1rn	3347.78	4.84008	0.104349	-46.3837	0	0
Rncr4	4.84045	4.83868	1.29709	-3.73041	0.000191165	0.000891559
Smyd1	3.43558	4.83446	1.42252	-3.39853	0.000677498	0.00284792
Gm43523	1.31511	4.81589	1.86223	-2.58609	0.00970722	0.0302403
Ccl4	2445.16	4.80853	0.115307	-41.7018	0	0
Gimap6	1.54932	4.79811	1.8146	-2.64417	0.00818905	0.0261581
Scimp	74.3698	4.77649	0.304522	-15.6852	1.90939e-55	1.18854e-53
Trim30c	17.834	4.75358	0.651326	-7.29831	2.91394e-13	3.71544e-12
Phf11	2.92019	4.75046	1.53216	-3.10051	0.0019319	0.00729067
Xaf1	273.973	4.74779	0.200688	-23.6576	9.85554e-124	1.59859e-121
Eva1b	53.5967	4.74036	0.389241	-12.1784	4.04906e-34	1.47843e-32
Usp18	1385.46	4.73511	0.101186	-46.7962	0	0
Pdzk1ip1	2.27396	4.72325	1.72281	-2.74159	0.00611421	0.0202993
Slc39a2	41.2917	4.69455	0.410968	-11.4232	3.20389e-30	1.00645e-28
Ptger2	15.5958	4.69138	0.67407	-6.95979	3.40781e-12	4.05405e-11
Ggt1	1.4995	4.68636	1.77551	-2.63944	0.00830431	0.0264862
Ttc21a	1.65845	4.68581	1.80659	-2.59373	0.00949422	0.0296864
Tnf	4871.45	4.63082	0.0705907	-65.601	0	0
Ccrl2	277.878	4.62926	0.173285	-26.7147	3.17835e-157	7.44662e-155
Rgs16	189.588	4.62922	0.293435	-15.7759	4.55608e-56	2.85712e-54
Ptges	50.5928	4.62766	0.361838	-12.7893	1.88153e-37	7.66657e-36
Gm42483	1.83153	4.61794	1.55452	-2.97065	0.00297173	0.0107368
Slfn4	3100.03	4.61508	0.0637008	-72.4493	0	0
Mustn1	47.6398	4.60803	0.366869	-12.5604	3.48433e-36	1.35431e-34
Fjx1	3.43649	4.60017	1.42533	-3.22745	0.001249	0.00494297
Ccr1	194.122	4.59125	0.185576	-24.7405	3.92124e-135	7.34972e-133
Met	2.30925	4.57288	1.47369	-3.10302	0.0019156	0.00723722
Myc	46.5894	4.5671	0.52958	-8.62401	6.46498e-18	1.16889e-16
Slc6a19	1.39417	4.55975	1.72956	-2.63636	0.0083801	0.0267031
Serpinb9b	115.046	4.52062	0.221569	-20.4028	1.57992e-92	1.82546e-90
Gm15591	2.62995	4.51959	1.56756	-2.88319	0.00393667	0.0137811
Rhou	3.13575	4.516	1.25787	-3.5902	0.000330427	0.00147694
Gbp9	28.2215	4.50476	0.556452	-8.09551	5.70265e-16	9.03268e-15
Aox1	3.03211	4.50267	1.38	-3.2628	0.00110316	0.00442338
Tbc1d9	32.2748	4.49517	0.455865	-9.86075	6.159e-23	1.44702e-21
Plk2	3212.12	4.4935	0.099938	-44.9629	0	0
Gm10876	2.80244	4.48935	1.46717	-3.05988	0.00221428	0.00823474
Il1bos	2.30175	4.48422	1.57229	-2.85204	0.00434398	0.015013
Iigp1	5.67634	4.47889	1.19427	-3.75032	0.000176611	0.000831729
Oasl1	1552.42	4.47604	0.0898299	-49.828	0	0
Olfr1441	1.97299	4.47462	1.59618	-2.80333	0.00505772	0.0171875
Slc17a6	3.22799	4.47342	1.39223	-3.21313	0.00131298	0.00516285
Ifi44l	409.133	4.47212	0.161572	-27.6789	1.25397e-168	3.35765e-166
Tnfsf8	7.53365	4.47087	1.15021	-3.88699	0.000101493	0.00049915
Rhobtb1	19.6711	4.46956	0.561308	-7.96275	1.68254e-15	2.57558e-14
Fbn1	1.58535	4.46788	1.71469	-2.60566	0.00916985	0.028811
Slfn5os	22.8817	4.45573	0.546722	-8.14991	3.64187e-16	5.86769e-15
Tgm1	5.19407	4.44864	1.16987	-3.80267	0.000143144	0.000686773
Creg2	1.89536	4.41486	1.61144	-2.73969	0.00614963	0.0204008
Prdm1	3.3308	4.40757	1.44282	-3.05483	0.0022519	0.00836357
Gm35288	1.31426	4.40468	1.72731	-2.55002	0.0107716	0.0331398
Gm12250	8.99888	4.40069	0.979173	-4.49429	6.98036e-06	4.19493e-05
AC167036.1	25.8599	4.39984	0.546203	-8.05533	7.92618e-16	1.2461e-14
Gm45833	1.37761	4.37825	1.65232	-2.64975	0.00805508	0.0257888
Gm14928	33.7672	4.36647	0.471097	-9.26872	1.88393e-20	3.81055e-19
Gm26674	27.9813	4.32305	0.602918	-7.17021	7.48826e-13	9.32936e-12
Slc22a4	37.9961	4.31536	0.431	-10.0124	1.34417e-23	3.27199e-22
Dhx58os	2.67155	4.31214	1.50475	-2.86568	0.00416114	0.0144611
Ifi44	1470.72	4.31166	0.0948824	-45.4422	0	0
Erich2os	1.17157	4.30317	1.65142	-2.60574	0.00916763	0.0288094
Gm32552	1.78045	4.2918	1.56404	-2.74404	0.00606886	0.0201686
Gm7609	11.9946	4.28622	0.744892	-5.75415	8.70807e-09	7.61121e-08
Gm20655	2.56491	4.28162	1.44571	-2.96159	0.0030605	0.0110127
Gm2396	1.79455	4.25968	1.57517	-2.70427	0.00684553	0.0224141
Gm46189	2.22304	4.25843	1.46336	-2.91003	0.00361396	0.012762
Ddx60	174.696	4.24033	0.203161	-20.8717	9.6733e-97	1.18246e-94
Hrc	2.47981	4.23845	1.57499	-2.69109	0.00712189	0.023175
Dusp8	4.75763	4.21887	1.19748	-3.52311	0.000426509	0.00186152
Vegfc	28.581	4.18833	0.571429	-7.32957	2.30891e-13	2.95741e-12
Slfn5	339.125	4.18809	0.152022	-27.5493	4.5135e-167	1.17136e-164
Gm12764	5.2593	4.17575	1.14384	-3.65063	0.000261595	0.00119234
Phf11a	15.348	4.17181	0.628436	-6.6384	3.17117e-11	3.48271e-10
Lancl3	5.21846	4.1686	0.993596	-4.19547	2.72307e-05	0.000148036
Vsig8	1.74292	4.16551	1.56272	-2.66554	0.00768637	0.0247209
Hilpda	594.247	4.16171	0.12872	-32.3315	2.52763e-229	1.12207e-226
Gm20548	3.24942	4.15731	1.48852	-2.79291	0.00522363	0.0176765
Siglec1	162.756	4.15442	0.218827	-18.985	2.26947e-80	2.21293e-78
Gm9260	118.557	4.15146	0.274533	-15.1219	1.16172e-51	6.66565e-50
Adh7	103.699	4.14257	0.26564	-15.5947	7.91336e-55	4.83661e-53
Psd2	2.41383	4.1253	1.49316	-2.76279	0.00573092	0.0191929
Lgals9	350.834	4.11732	0.167401	-24.5956	1.40849e-133	2.58259e-131
Gm42484	5.02929	4.11115	1.27876	-3.21495	0.00130468	0.00513619
Rtp4	523.594	4.09826	0.141146	-29.0356	2.33888e-185	7.30641e-183
Serpine1	309.542	4.09678	0.219279	-18.6829	6.81682e-78	6.49677e-76
Hao1	8.45965	4.08242	0.909988	-4.48623	7.24944e-06	4.34271e-05
Gm50255	6.18759	4.07747	1.16841	-3.48976	0.00048345	0.00209057
Ccl22	1.65337	4.06786	1.61466	-2.51933	0.0117578	0.0357696
Gm42793	92.9074	4.0645	0.253306	-16.0458	6.11459e-58	3.952e-56
Gm14267	2.08828	4.05472	1.58694	-2.55506	0.0106169	0.0326937
Itgb3	3.82229	4.04964	1.30143	-3.11169	0.0018602	0.00705478
A930005N03Rik	3.2472	4.02916	1.4449	-2.78853	0.00529472	0.0179063
Amotl2	18.1861	4.0222	0.593863	-6.77293	1.262e-11	1.43648e-10
Gm43785	1.45499	4.00767	1.62891	-2.46034	0.0138807	0.0412678
Slc26a9	2.20013	4.00479	1.49392	-2.68073	0.0073462	0.0237902
Hcar2	287.959	3.9978	0.170027	-23.5127	3.02459e-122	4.85922e-120
Rab15	1.82178	3.9813	1.6573	-2.40228	0.0162932	0.0472251
Gm8979	4.04427	3.974	1.27786	-3.10988	0.00187162	0.00709172
Src	230.548	3.96734	0.151677	-26.1566	8.29806e-151	1.79461e-148
Aox2	21.2409	3.9608	0.51164	-7.74139	9.8339e-15	1.41061e-13
Lamc2	18.2392	3.94579	0.818187	-4.82259	1.41704e-06	9.37779e-06
Slpi	20.0756	3.93294	0.477273	-8.24045	1.71568e-16	2.81535e-15
Il27	15.2629	3.93038	0.609865	-6.44467	1.15853e-10	1.21011e-09
Adora3	6.36867	3.89341	0.858467	-4.5353	5.75211e-06	3.50297e-05
H2-T24	503.06	3.88274	0.12138	-31.9882	1.59121e-224	6.71051e-222
Lat	8.23038	3.86282	0.738984	-5.2272	1.72097e-07	1.28059e-06
Gm38397	1.94323	3.85703	1.4542	-2.65234	0.0079937	0.0256166
Msl3l2	4.05168	3.85458	1.192	-3.2337	0.00122196	0.00484333
Gvin1	24.7349	3.84649	0.544877	-7.05936	1.67269e-12	2.03144e-11
Sqor	337.555	3.83187	0.144692	-26.4829	1.52632e-154	3.47939e-152
Plaur	2283.47	3.82024	0.113551	-33.6435	3.88203e-248	2.04643e-245
Nfkbiz	585.335	3.81788	0.119545	-31.9367	8.27285e-224	3.40377e-221
Rps7-ps2	6.89619	3.81322	0.866805	-4.39917	1.08665e-05	6.30352e-05
Herc6	132.827	3.80882	0.193702	-19.6633	4.44662e-86	4.71761e-84
Osbp2	3.51575	3.80842	1.01808	-3.74081	0.00018343	0.000860239
Gm20695	1.70046	3.80308	1.57398	-2.41622	0.0156826	0.0457858
Socs3	706.514	3.7966	0.102816	-36.9263	1.75222e-298	1.18233e-295
Gm9115	30.2753	3.77899	0.444905	-8.49392	1.9979e-17	3.50339e-16
Ms4a4c	7.5263	3.7787	0.885437	-4.26762	1.97573e-05	0.000110141
Gm29094	10.9568	3.76931	0.790903	-4.76583	1.88078e-06	1.22497e-05
Gm37560	6.6184	3.76076	1.04297	-3.60581	0.000311175	0.0013983
Sec16b	4.98278	3.76016	1.18175	-3.18186	0.00146334	0.00568913
Trim34b	25.4153	3.75965	0.50014	-7.51719	5.59646e-14	7.47479e-13
Odc1	9285.6	3.75222	0.0826419	-45.4034	0	0
Gm15395	2.24299	3.74881	1.46516	-2.55864	0.0105081	0.0324121
Ccl24	3.07604	3.74442	1.36174	-2.74973	0.00596446	0.0198686
Ppfia3	28.8906	3.72474	0.397719	-9.36526	7.58619e-21	1.5799e-19
Col14a1	3.49309	3.72244	1.31856	-2.8231	0.00475618	0.0162808
Cxcl11	13.2876	3.72029	0.599013	-6.2107	5.27507e-10	5.21601e-09
Tlcd2	20.0083	3.71967	0.471388	-7.89088	3.00065e-15	4.50739e-14
Gm7993	1206.3	3.69882	0.147617	-25.0569	1.4689e-138	2.81579e-136
Gm43112	2.04142	3.68866	1.48399	-2.48564	0.012932	0.0388279
Ifih1	709.111	3.68642	0.0948375	-38.8709	0	0
Creb3l1	2.01679	3.68167	1.51683	-2.42722	0.015215	0.0446445
Gm17048	2.74342	3.66823	1.3862	-2.64624	0.00813916	0.0260234
Fabp4	36.2303	3.66072	0.419473	-8.72694	2.61667e-18	4.80834e-17
Osm	178.845	3.6596	0.177383	-20.631	1.44573e-94	1.71747e-92
4833427F10Rik	4.09426	3.65264	1.1683	-3.12646	0.00176923	0.00674617
Ptpn5	17.483	3.6479	0.549601	-6.63735	3.19368e-11	3.50516e-10
Cth	341.07	3.64678	0.149812	-24.3424	6.98121e-131	1.25283e-128
Ddx58	955.882	3.64563	0.118866	-30.6701	1.42815e-206	5.35366e-204
Ptprn	4.22126	3.64531	1.0541	-3.45821	0.000543773	0.00232108
Trim30a	918.053	3.64417	0.103986	-35.0447	4.68903e-269	2.9296e-266
Gm44096	18.7974	3.63599	0.600382	-6.05613	1.39435e-09	1.33492e-08
Ier3	727.54	3.62554	0.110141	-32.9173	1.24488e-237	6.17642e-235
AC147806.2	29.3302	3.62116	0.448848	-8.06766	7.16582e-16	1.12972e-14
AW011738	19.9212	3.61436	0.515424	-7.01241	2.3425e-12	2.82456e-11
Arg2	25.4052	3.6042	0.433611	-8.31206	9.40524e-17	1.56776e-15
Cd274	221.406	3.59604	0.161294	-22.2949	4.13907e-110	5.8674e-108
Rps6ka2	60.0689	3.59073	0.310929	-11.5484	7.52062e-31	2.41189e-29
Bcl6b	67.9563	3.57216	0.277404	-12.8771	6.05625e-38	2.51633e-36
Slc7a11	3236.7	3.56644	0.093034	-38.3348	0	0
Gstt1	12.3655	3.56032	0.686676	-5.18486	2.16174e-07	1.58895e-06
Tnfrsf1b	1258.51	3.52738	0.141434	-24.94	2.73856e-137	5.19065e-135
Traf1	346.336	3.5267	0.13831	-25.4985	2.049e-143	4.11482e-141
Mrap	2.14805	3.52663	1.42772	-2.47012	0.0135069	0.0403055
Gm18445	26.2909	3.51283	0.441114	-7.96354	1.6719e-15	2.56393e-14
Gm48978	2.14779	3.50569	1.33903	-2.61807	0.00884276	0.0279813
Oas3	877.966	3.4998	0.100693	-34.757	1.08666e-264	6.32098e-262
Gm10645	6.66605	3.49907	0.873491	-4.00584	6.17976e-05	0.000314849
Gm17709	57.526	3.49445	0.290835	-12.0152	2.95579e-33	1.04531e-31
Cd40	167.004	3.49104	0.199565	-17.4932	1.61346e-68	1.27185e-66
Cystm1	15.8035	3.48508	0.550799	-6.3273	2.4948e-10	2.54751e-09
Gm7278	14.1573	3.46277	0.627632	-5.5172	3.44444e-08	2.81105e-07
Gm4070	68.8063	3.4626	0.31432	-11.0162	3.19352e-28	9.36895e-27
Nlgn2	8.03466	3.45921	0.773138	-4.47424	7.66835e-06	4.56287e-05
Csprs	23.608	3.4493	0.446192	-7.73052	1.07107e-14	1.53378e-13
Igtp	215.966	3.44006	0.163937	-20.984	9.18204e-98	1.1306e-95
Acsbg1	43.6908	3.4375	0.338328	-10.1603	2.98264e-24	7.465e-23
Il13ra2	53.2009	3.43587	0.411485	-8.34993	6.83044e-17	1.15108e-15
Fosl1	77.9462	3.42968	0.425397	-8.06231	7.48637e-16	1.17806e-14
Tmem171	26.9069	3.42498	0.419725	-8.16004	3.34909e-16	5.40698e-15
S100a8	6.80009	3.40932	1.01601	-3.35561	0.000791911	0.0032734
Prkg2	5.12984	3.40778	0.948271	-3.59368	0.000326039	0.00146003
Dhx58	408.426	3.40658	0.124981	-27.2568	1.37934e-163	3.52546e-161
Serinc2	21.3303	3.40394	0.550591	-6.18234	6.316e-10	6.21251e-09
Parp14	1647.07	3.40386	0.0759418	-44.822	0	0
Hvcn1	40.0749	3.39761	0.364947	-9.30987	1.27984e-20	2.6106e-19
Wfdc17	201.298	3.39453	0.159763	-21.2473	3.49031e-100	4.42692e-98
Trim34a	29.7975	3.39048	0.409506	-8.27944	1.23754e-16	2.04466e-15
Layn	541.345	3.38379	0.139639	-24.2324	1.01272e-129	1.77955e-127
Irgm2	140.091	3.36621	0.207798	-16.1994	5.08955e-59	3.36689e-57
Cdc42ep2	69.4583	3.36161	0.331035	-10.1549	3.15286e-24	7.86769e-23
Emp2	19.2983	3.36131	0.495325	-6.78606	1.15237e-11	1.31614e-10
Basp1	1138.63	3.336	0.0977328	-34.1339	2.31657e-255	1.26059e-252
A530032D15Rik	7.96442	3.33124	0.655577	-5.08139	3.74684e-07	2.68117e-06
4930458D05Rik	15.7716	3.31364	0.618149	-5.36059	8.29487e-08	6.40394e-07
Helz2	487.553	3.30876	0.138045	-23.9687	5.89942e-127	9.95174e-125
Gm36043	37.0629	3.30751	0.341538	-9.68418	3.52017e-22	7.89651e-21
Syt7	5.36591	3.29617	0.847893	-3.88748	0.000101291	0.000498304
BC049352	10.2378	3.29464	0.632881	-5.20578	1.93184e-07	1.42681e-06
Gm44851	13.3714	3.2861	0.643573	-5.10602	3.29008e-07	2.36675e-06
Psd4	7.22315	3.27072	0.740969	-4.41411	1.01425e-05	5.90791e-05
Tafa2	28.2723	3.25752	0.371924	-8.75856	1.97761e-18	3.66195e-17
Marcksl1	1269.76	3.25673	0.101557	-32.0681	1.22846e-225	5.31355e-223
E230025N22Rik	8.58987	3.25306	0.747424	-4.35236	1.34682e-05	7.70675e-05
Phf11d	570.313	3.2496	0.116718	-27.8416	1.36205e-170	3.70587e-168
Gm44386	2.96254	3.24668	1.24217	-2.61372	0.00895611	0.0282499
Gm7204	16.583	3.23231	0.486351	-6.64604	3.01087e-11	3.31314e-10
Gm26716	20.4176	3.21048	0.421318	-7.6201	2.5348e-14	3.46792e-13
Gm36099	4.72982	3.19803	0.845703	-3.78151	0.000155882	0.000742608
AC147806.1	5.63112	3.19299	0.851882	-3.74816	0.000178139	0.000837989
Gm49774	283.873	3.17207	0.147698	-21.4767	2.5716e-102	3.33694e-100
Spats2l	2.5033	3.17097	1.29974	-2.4397	0.0146996	0.0433662
Dnmt3l	45.951	3.16685	0.384964	-8.22635	1.92997e-16	3.15471e-15
Phf11b	159.796	3.16675	0.177071	-17.8841	1.56952e-71	1.33718e-69
Pmepa1	12.044	3.16582	1.12275	-2.81969	0.00480701	0.0164385
Galnt3	107.359	3.15779	0.205358	-15.377	2.33455e-53	1.39157e-51
Gm36940	18.2468	3.14419	0.547634	-5.74142	9.3888e-09	8.18076e-08
Slfn2	144.986	3.14236	0.228408	-13.7577	4.57932e-43	2.21343e-41
Ehd2	18.4505	3.13841	0.492238	-6.3758	1.82006e-10	1.87325e-09
Uchl1	13.9285	3.11904	0.525459	-5.93583	2.92358e-09	2.70829e-08
Il23a	5.55896	3.11184	0.946899	-3.28635	0.00101495	0.00409499
Btg3	32.452	3.10903	0.364743	-8.52389	1.54277e-17	2.73373e-16
Gm21399	564.141	3.10447	0.176699	-17.5692	4.24053e-69	3.39021e-67
Micall2	59.9279	3.10439	0.24381	-12.7328	3.88521e-37	1.56419e-35
Ccl6	148.249	3.10347	0.158155	-19.623	9.8313e-86	1.03009e-83
Optn	2.98327	3.09671	1.29769	-2.38632	0.0170181	0.0490565
Gm22748	168.324	3.09344	0.403963	-7.65772	1.89256e-14	2.62762e-13
Tnfsf10	5.7517	3.08965	0.862253	-3.58323	0.000339372	0.00151292
Crybg2	20.0793	3.07629	0.466431	-6.5954	4.24123e-11	4.61583e-10
Avil	8.78606	3.04742	0.736607	-4.1371	3.51719e-05	0.00018752
Sptbn2	16.0136	3.04023	0.527694	-5.76134	8.34472e-09	7.30878e-08
Rnf213	4601.49	3.03821	0.103581	-29.3319	4.07045e-189	1.29555e-186
G530011O06Rik	6.8301	3.03633	0.775369	-3.91597	9.00401e-05	0.000447653
Spink5	687.278	3.03506	0.14765	-20.5558	6.82671e-94	8.05313e-92
Fam214b	90.2722	3.031	0.204704	-14.8067	1.32583e-49	7.23801e-48
1700006J14Rik	18.4335	3.0241	0.516342	-5.85677	4.71955e-09	4.24382e-08
Etv4	12.0378	3.01818	0.777515	-3.88184	0.000103671	0.000508821
Pla2g5	112.127	3.01074	0.186221	-16.1676	8.53541e-59	5.62437e-57
Gm26885	52.441	3.00333	0.310884	-9.6606	4.43267e-22	9.86473e-21
Mt2	5195.54	2.99691	0.138879	-21.5793	2.81369e-103	3.70814e-101
Flnc	232.923	2.99483	0.168539	-17.7693	1.22122e-70	1.00491e-68
Ifi203-ps	23.333	2.98794	0.469646	-6.36212	1.9899e-10	2.04431e-09
Clec2d	81.7844	2.98398	0.236676	-12.6079	1.91107e-36	7.49716e-35
Nqo1	11.8436	2.98124	0.716375	-4.16157	3.16073e-05	0.000170083
Myh3	5.33329	2.98024	0.927401	-3.21353	0.00131112	0.00515675
Nes	62.0909	2.96573	0.343708	-8.62862	6.20989e-18	1.12825e-16
E230013L22Rik	36.4839	2.96394	0.382793	-7.74292	9.71608e-15	1.39572e-13
Srxn1	2637.33	2.963	0.0911122	-32.5204	5.49852e-232	2.65013e-229
Dusp1	152.591	2.96029	0.220931	-13.3992	6.11479e-41	2.76542e-39
Srgn	3459.02	2.95957	0.126411	-23.4123	3.2008e-121	4.99947e-119
Sqstm1	18147.4	2.95702	0.0660958	-44.7384	0	0
Dusp14	16.4803	2.95386	0.447244	-6.60458	3.98638e-11	4.35251e-10
Wdr66	10.6136	2.95331	0.626746	-4.71213	2.45141e-06	1.57175e-05
Oas1g	671.836	2.95235	0.109058	-27.0714	2.14122e-161	5.23482e-159
Gpat3	85.8559	2.93731	0.239892	-12.2443	1.80276e-34	6.68368e-33
Chsy3	10.9906	2.93633	0.841125	-3.49096	0.000481294	0.00208232
BC048644	4.4647	2.93384	1.06176	-2.76318	0.00572409	0.0191739
Clec4e	2360.77	2.93022	0.0901092	-32.5186	5.82084e-232	2.72755e-229
Cd86	30.8027	2.92968	0.374462	-7.82371	5.129e-15	7.54325e-14
Spp1	42832.6	2.92911	0.0780088	-37.5485	0	0
Prdx1	22575.6	2.91717	0.0964976	-30.2305	9.42763e-201	3.45728e-198
Lpar1	97.2569	2.91559	0.279825	-10.4193	2.02408e-25	5.34338e-24
Irgm1	120.103	2.90382	0.216576	-13.4079	5.43813e-41	2.47266e-39
Abtb2	121.361	2.90312	0.194963	-14.8906	3.79353e-50	2.10503e-48
Stat2	452.117	2.90061	0.101983	-28.442	6.11969e-178	1.77988e-175
Gm8995	1163.53	2.89248	0.122059	-23.6974	3.83973e-124	6.35023e-122
Gm45774	1612.07	2.87803	0.146744	-19.6126	1.2081e-85	1.25799e-83
Lipg	7.4092	2.86721	0.892473	-3.21266	0.00131512	0.00517009
Gadd45a	154.006	2.85579	0.191533	-14.9102	2.82979e-50	1.58065e-48
Slc31a2	441.512	2.85389	0.1215	-23.4889	5.30113e-122	8.35746e-120
Gm37498	8.80183	2.85011	0.827052	-3.44611	0.000568729	0.0024166
Aldh1b1	108.489	2.84767	0.217321	-13.1035	3.1426e-39	1.34209e-37
Ptgir	147.795	2.84422	0.175362	-16.2191	3.69376e-59	2.47262e-57
Ifi203	502.494	2.83742	0.162489	-17.4623	2.77584e-68	2.16786e-66
Igsf3	50.2456	2.83144	0.323754	-8.74566	2.21721e-18	4.09214e-17
Uba7	469.534	2.81364	0.109809	-25.6229	8.47391e-145	1.74325e-142
A930037H05Rik	274.986	2.80671	0.157787	-17.788	8.75548e-71	7.24001e-69
1600002D24Rik	4.28681	2.79905	0.990274	-2.82654	0.00470536	0.0161265
Dmwd	29.8722	2.7861	0.389859	-7.14642	8.90678e-13	1.10072e-11
Pou2f2	51.2946	2.78061	0.356605	-7.79746	6.31678e-15	9.19394e-14
Mlkl	338.009	2.7768	0.114261	-24.3024	1.85083e-130	3.2865e-128
Plxna1	197.669	2.77064	0.210788	-13.1442	1.83692e-39	7.90486e-38
Creb5	33.1553	2.76712	0.382954	-7.22573	4.98429e-13	6.26528e-12
Maff	91.0149	2.76089	0.22746	-12.1379	6.65105e-34	2.41803e-32
Oas1a	949.619	2.75767	0.101275	-27.2294	2.91134e-163	7.33007e-161
Parp10	348.268	2.75403	0.165361	-16.6547	2.79848e-62	2.00032e-60
Il20rb	13.6403	2.74657	0.583572	-4.70647	2.52039e-06	1.61291e-05
Cd207	4.76788	2.74496	1.14857	-2.38989	0.0168536	0.0486155
A530040E14Rik	29.416	2.7357	0.358791	-7.62477	2.44469e-14	3.3528e-13
Dusp2	95.406	2.72401	0.286594	-9.50478	2.00469e-21	4.32997e-20
Lilr4b	4332.36	2.72395	0.0819124	-33.2545	1.75955e-242	8.9945e-240
Sdc3	310.761	2.71134	0.15773	-17.1897	3.16905e-66	2.40805e-64
Afp	122.842	2.70436	0.182517	-14.8171	1.13635e-49	6.24401e-48
Rbpms	4.07889	2.70229	0.903579	-2.99066	0.00278377	0.010114
9130208D14Rik	52.3007	2.69955	0.345449	-7.81462	5.51305e-15	8.07288e-14
Pim1	484.705	2.69469	0.139761	-19.2807	7.80137e-83	7.78706e-81
Gm44148	10.0983	2.6939	0.654237	-4.11762	3.82806e-05	0.000202622
Ebi3	90.49	2.69335	0.248234	-10.85	1.99378e-27	5.64314e-26
Oas1b	62.0406	2.68786	0.275859	-9.7436	1.96464e-22	4.49071e-21
Nckap1	82.6228	2.68345	0.230799	-11.6268	3.01291e-31	9.77399e-30
Stat1	620.056	2.66447	0.114255	-23.3204	2.75151e-120	4.18155e-118
Ccl9	15789.4	2.65838	0.0763771	-34.806	1.97544e-265	1.19013e-262
Bcl2l1	721.186	2.65492	0.160984	-16.4918	4.20394e-61	2.95485e-59
Gm26797	7.92956	2.65303	0.751464	-3.53048	0.00041481	0.00181422
Creb3l4	11.2611	2.64568	0.647595	-4.08539	4.40025e-05	0.000230164
Igf2bp2	454.393	2.64271	0.131425	-20.1081	6.26962e-90	6.95804e-88
Rab30	3.6319	2.64197	1.03104	-2.56243	0.0103943	0.0321022
Map6	7.58964	2.64027	0.808726	-3.26473	0.0010957	0.00439451
Ahr	23.5333	2.63806	0.400926	-6.57993	4.7068e-11	5.09949e-10
Kctd12	407.38	2.62596	0.121794	-21.5607	4.20561e-103	5.49957e-101
Bst2	1438.83	2.61858	0.144043	-18.1792	7.54625e-74	6.80736e-72
Wfs1	21.5888	2.61473	0.469868	-5.56481	2.62442e-08	2.17123e-07
Mfsd8	3.87912	2.60662	0.987245	-2.64029	0.00828348	0.0264348
Id1	26.0982	2.59778	0.45168	-5.75138	8.85179e-09	7.72882e-08
Akap3	12.2123	2.59607	0.51113	-5.07908	3.79265e-07	2.71094e-06
Stk40	298.963	2.59217	0.145083	-17.8667	2.14159e-71	1.79734e-69
Hmga2	862.896	2.59199	0.0896069	-28.9262	5.58984e-184	1.68384e-181
Car2	640.833	2.59124	0.14684	-17.6467	1.07824e-69	8.66132e-68
Slc12a5	7.37628	2.59058	0.713488	-3.63087	0.000282464	0.00127986
Gm807	3.8705	2.58571	0.941769	-2.74559	0.00604027	0.0201052
E230016K23Rik	7.81108	2.57854	0.612625	-4.209	2.56507e-05	0.00014026
Osgin2	920.19	2.57788	0.0854589	-30.1651	6.79504e-200	2.43884e-197
E230001N04Rik	5.9235	2.57096	0.796125	-3.22935	0.00124074	0.00491314
Flrt2	1337.82	2.56491	0.0908439	-28.2343	2.22083e-175	6.3497e-173
Glrx	566.469	2.56353	0.0963453	-26.6077	5.52875e-156	1.27759e-153
Spred3	17.4501	2.56051	0.471781	-5.42732	5.72062e-08	4.50309e-07
Hmox1	4281.37	2.5524	0.144575	-17.6545	9.39126e-70	7.57996e-68
Carmil1	22.2407	2.55161	0.457902	-5.57239	2.51274e-08	2.08497e-07
Art3	7.54571	2.54798	0.651621	-3.91023	9.22098e-05	0.000457361
Plek	10200.5	2.54255	0.0578072	-43.9832	0	0
Mir22hg	152.679	2.5415	0.189849	-13.3869	7.20999e-41	3.25201e-39
Stx1a	7.25333	2.52722	0.967887	-2.61107	0.00902595	0.0284241
Bcl2a1b	816.686	2.52474	0.1246	-20.2627	2.74497e-91	3.12871e-89
Sp100	354.601	2.51438	0.126871	-19.8184	2.06722e-87	2.20708e-85
Gm10419	9.5433	2.51296	0.664634	-3.78096	0.000156225	0.00074403
Gm38058	11.0218	2.50745	0.605351	-4.14215	3.44069e-05	0.000183674
Plet1os	5.39761	2.50728	0.739866	-3.38883	0.00070192	0.00293848
1700019D03Rik	5.45442	2.50668	0.928215	-2.70054	0.00692277	0.0226231
Ripor3	20.8283	2.50596	0.404327	-6.19787	5.72328e-10	5.64266e-09
6530402F18Rik	27.0084	2.50392	0.360338	-6.94882	3.68365e-12	4.36067e-11
Slamf8	9.76933	2.50227	0.651326	-3.84181	0.000122128	0.000591836
Fam171b	6.91354	2.49505	0.677203	-3.68434	0.000229297	0.00105799
Gm34643	30.0391	2.49371	0.416802	-5.98296	2.19117e-09	2.05578e-08
Epsti1	292.22	2.49316	0.118043	-21.1207	5.13514e-99	6.41664e-97
Cpd	2801.44	2.47852	0.0888355	-27.9001	2.66189e-171	7.48392e-169
Gm49730	5.83117	2.47806	0.793638	-3.12241	0.00179379	0.0068275
Adamts4	4.62442	2.46596	0.875619	-2.81624	0.00485887	0.0165853
Chst11	26.0014	2.46316	0.395469	-6.22845	4.71075e-10	4.69377e-09
Ptgs2os2	38.9825	2.46089	0.319264	-7.708	1.27809e-14	1.81942e-13
Gnb4	12.7419	2.4572	0.62931	-3.90459	9.43848e-05	0.000467051
Gm8989	9.08252	2.45671	0.656219	-3.74373	0.000181306	0.000851225
Scin	46.4086	2.45107	0.277784	-8.82365	1.10791e-18	2.09757e-17
G530012D18Rik	19.2024	2.43976	0.46839	-5.20883	1.90039e-07	1.40604e-06
Mov10	182.877	2.43439	0.164356	-14.8117	1.2302e-49	6.73775e-48
Plagl2	176.369	2.43033	0.236808	-10.2629	1.0356e-24	2.63493e-23
Cd53	4240	2.42882	0.102044	-23.8018	3.19846e-125	5.34206e-123
Nt5e	10.6189	2.42784	0.645078	-3.76364	0.00016746	0.00079306
Tnfaip3	383.561	2.42703	0.119163	-20.3672	3.26544e-92	3.74725e-90
Zfp36	178.497	2.42212	0.196202	-12.345	5.18408e-35	1.94334e-33
Tap1	614.827	2.41942	0.0992644	-24.3735	3.26806e-131	5.92783e-129
Pilra	38.8261	2.41867	0.295531	-8.18417	2.74188e-16	4.46025e-15
Ttc9	24.9985	2.41547	0.446587	-5.40873	6.34741e-08	4.97096e-07
Faah	6.88277	2.40597	0.709801	-3.38963	0.00069986	0.00293388
Csrnp1	122.938	2.40417	0.204265	-11.7699	5.58017e-32	1.87514e-30
Ampd3	104.963	2.4027	0.24704	-9.72595	2.33722e-22	5.29926e-21
Gm26788	13.0738	2.4023	0.716436	-3.35313	0.000799032	0.00330041
Gm48015	12.6293	2.40043	0.55286	-4.34185	1.41286e-05	8.06823e-05
Esyt3	4.89865	2.39965	0.833827	-2.87788	0.00400362	0.0139828
Myo1d	290.668	2.39289	0.173394	-13.8003	2.5397e-43	1.2311e-41
Glipr2	17.7712	2.38208	0.39479	-6.03378	1.60165e-09	1.52818e-08
Gm17089	5.67	2.38094	0.888106	-2.68092	0.00734192	0.0237809
Gm11496	4.61326	2.3722	0.979239	-2.42249	0.0154143	0.0451353
Bcl2a1d	916.881	2.36511	0.110189	-21.4642	3.36165e-102	4.32884e-100
Slc11a2	934.992	2.35837	0.108965	-21.6435	6.99901e-104	9.37034e-102
4933416M07Rik	23.756	2.35251	0.384808	-6.11346	9.74921e-10	9.43542e-09
Slc39a4	17.2547	2.35241	0.457954	-5.13679	2.79476e-07	2.03123e-06
Socs1	11.9533	2.35221	0.616144	-3.81763	0.000134738	0.000648735
Fah	11.1352	2.34326	0.557382	-4.20405	2.62186e-05	0.000143226
Gm17046	11.186	2.33947	0.589822	-3.96641	7.29643e-05	0.000368293
Pml	117.251	2.32934	0.250946	-9.28221	1.65999e-20	3.36973e-19
4933432I03Rik	11.5345	2.3256	0.574469	-4.04826	5.15989e-05	0.000266755
Ddit3	423.464	2.32416	0.150542	-15.4386	8.99765e-54	5.44019e-52
Ets2	729.275	2.32357	0.10589	-21.9432	1.00639e-106	1.39154e-104
Akr1b8	1690.84	2.30399	0.105473	-21.8443	8.81253e-106	1.19886e-103
Oas2	251.409	2.30088	0.167637	-13.7254	7.15425e-43	3.42855e-41
Ece1	6.71807	2.30032	0.662496	-3.4722	0.000516206	0.00221687
Calcrl	1154.73	2.29652	0.0977515	-23.4934	4.75905e-122	7.57363e-120
Gclm	1208.73	2.29633	0.12461	-18.4281	7.82326e-76	7.13355e-74
Arid3b	21.5475	2.28764	0.463118	-4.93965	7.82624e-07	5.37107e-06
Rhbdf2	252.409	2.28308	0.159603	-14.3047	2.04389e-46	1.04798e-44
Gm12655	7.0574	2.28185	0.728841	-3.13079	0.00174335	0.00666516
Gadd45b	498.038	2.27736	0.115903	-19.6489	5.91307e-86	6.23422e-84
Gm11626	16.6705	2.27163	0.54947	-4.13421	3.56177e-05	0.000189598
Itgax	251.429	2.27126	0.134512	-16.8852	5.78531e-64	4.28037e-62
Gm41609	13.1806	2.26718	0.542303	-4.18065	2.90674e-05	0.000157412
Furin	513.658	2.26333	0.113525	-19.9368	1.95078e-88	2.12308e-86
Slc40a1	158.045	2.26152	0.176461	-12.816	1.33478e-37	5.48116e-36
Trpm4	93.7885	2.2602	0.207859	-10.8737	1.53811e-27	4.36074e-26
Gpc1	4.70751	2.24913	0.895383	-2.51192	0.0120076	0.0364179
Id2	93.6615	2.24705	0.187326	-11.9954	3.75567e-33	1.31988e-31
Stap1	2322	2.24686	0.0877431	-25.6072	1.26834e-144	2.57779e-142
Ikbke	369.205	2.24384	0.120914	-18.5574	7.11188e-77	6.62819e-75
Rhoc	862.244	2.24368	0.232476	-9.65121	4.85779e-22	1.074e-20
Gm13068	13.6719	2.24086	0.592875	-3.77965	0.000157047	0.000747733
Bcar1	13.5851	2.23597	0.573474	-3.89899	9.65962e-05	0.000476875
Ankdd1a	44.8141	2.23556	0.299364	-7.46772	8.15974e-14	1.07874e-12
Gm10457	8.7174	2.23343	0.825214	-2.70648	0.0068	0.0222823
Rab20	134.222	2.23302	0.176555	-12.6477	1.15202e-36	4.54051e-35
Cfb	3.87551	2.22238	0.860458	-2.58278	0.00980068	0.030492
Gm40773	8.37134	2.21838	0.623079	-3.56035	0.000370357	0.00163978
Gch1	499.85	2.2126	0.167012	-13.2482	4.62189e-40	2.02511e-38
4930412M03Rik	5.2865	2.20946	0.896558	-2.46438	0.0137249	0.0408623
Sp140	196.778	2.20894	0.141387	-15.6233	5.05226e-55	3.11046e-53
Serpinb1b	8.68487	2.20675	0.632498	-3.48894	0.00048494	0.0020954
Rnf183	53.9212	2.20273	0.280518	-7.85237	4.08235e-15	6.0408e-14
Sp110	154.872	2.20066	0.151028	-14.5712	4.28434e-48	2.26559e-46
Gm17017	19.7037	2.19968	0.441197	-4.98572	6.17306e-07	4.30303e-06
Rnf19b	949.536	2.19911	0.0832021	-26.431	6.04171e-154	1.3589e-151
Setd4	104.667	2.19563	0.203114	-10.8098	3.09206e-27	8.66444e-26
Gm13402	4.1085	2.19558	0.888915	-2.46996	0.0135129	0.0403164
Ifi35	523.194	2.1949	0.123695	-17.7445	1.90209e-70	1.55759e-68
Gm42603	4.68339	2.1932	0.848171	-2.58579	0.00971551	0.0302542
Gm5456	19.1472	2.19126	0.470725	-4.65508	3.2386e-06	2.03774e-05
Nfkbia	2385.66	2.18745	0.0743566	-29.4184	3.194e-190	1.03614e-187
Trim21	170.483	2.18605	0.140283	-15.5832	9.47102e-55	5.76775e-53
Mxd1	71.8607	2.18543	0.185803	-11.7621	6.12196e-32	2.04903e-30
Casp4	213.052	2.1841	0.167276	-13.0569	5.80657e-39	2.47351e-37
Gm47175	4.81871	2.17499	0.86602	-2.51148	0.0120227	0.0364507
Stx11	100.859	2.1694	0.185392	-11.7017	1.24871e-31	4.10614e-30
Agrn	167.495	2.16694	0.143039	-15.1493	7.6619e-52	4.44154e-50
Tent5a	110.11	2.16277	0.19431	-11.1305	8.91084e-29	2.67945e-27
Xkr8	31.8457	2.15793	0.388218	-5.55856	2.72008e-08	2.24376e-07
Fcgr4	60.2071	2.15583	0.220661	-9.76989	1.51624e-22	3.47992e-21
Ass1	21.8188	2.15485	0.424057	-5.08152	3.74425e-07	2.68089e-06
Gm6977	16.2909	2.1542	0.467442	-4.60849	4.05608e-06	2.51737e-05
Nlrp3	754.737	2.15076	0.118679	-18.1224	2.12012e-73	1.88233e-71
Slc28a2b	4.46974	2.15067	0.903855	-2.37944	0.0173387	0.0498359
Pex11g	13.714	2.14445	0.507046	-4.2293	2.34417e-05	0.000128975
H2-T23	586.016	2.14159	0.156204	-13.7102	8.82467e-43	4.21709e-41
Znfx1	866.541	2.13732	0.117763	-18.1493	1.29957e-73	1.15992e-71
Cebpb	1670.15	2.13385	0.151554	-14.0798	5.0561e-45	2.5309e-43
Gm12735	4.31792	2.13086	0.840285	-2.53588	0.0112167	0.0343888
Trafd1	926.602	2.13065	0.0813309	-26.1973	2.85374e-151	6.2519e-149
Fndc3a	821.484	2.12858	0.111384	-19.1103	2.07127e-81	2.03141e-79
Rmi2	11.628	2.12686	0.560336	-3.79568	0.000147239	0.000704819
Sgk1	34.15	2.12533	0.300595	-7.07042	1.5447e-12	1.88005e-11
Batf2	11.0941	2.12504	0.547179	-3.88362	0.000102914	0.000505254
Hk3	1539.03	2.10857	0.0963289	-21.8893	3.2856e-106	4.50608e-104
Xcr1	10.5558	2.10794	0.524313	-4.02039	5.8101e-05	0.000297405
Ell2	1027.74	2.10486	0.0926244	-22.7247	2.5565e-114	3.68595e-112
Dusp4	882.192	2.10419	0.113965	-18.4635	4.06412e-76	3.72596e-74
Pf4	24.9097	2.09967	0.320604	-6.5491	5.7883e-11	6.21138e-10
Fabp7	7.51511	2.09865	0.666527	-3.14863	0.00164037	0.0063047
Sgtb	65.0473	2.0944	0.239853	-8.73199	2.50237e-18	4.60836e-17
Atp6v0d2	375.691	2.09407	0.112945	-18.5406	9.71531e-77	8.9556e-75
Gm12455	4.66945	2.09152	0.842346	-2.48297	0.0130293	0.0390601
Samd9l	1124.7	2.08372	0.128078	-16.2692	1.63292e-59	1.09744e-57
Gm16028	55.176	2.08347	0.243271	-8.5644	1.08645e-17	1.9353e-16
Ifi207	386.496	2.08275	0.229106	-9.0908	9.83088e-20	1.9261e-18
Rassf8	831.229	2.0815	0.0718267	-28.9794	1.19488e-184	3.66479e-182
Tlr3	56.7806	2.07787	0.286108	-7.26254	3.79892e-13	4.8111e-12
Itga5	454.545	2.07785	0.158272	-13.1284	2.2652e-39	9.69838e-38
Fcgr1	307.421	2.07779	0.186109	-11.1644	6.09269e-29	1.85185e-27
Mfsd4b3-ps	5.2098	2.0656	0.74806	-2.76128	0.00575751	0.0192728
Sat1	1332.18	2.06088	0.0854296	-24.1237	1.4106e-128	2.4281e-126
Slc11a1	1694.63	2.05617	0.0599229	-34.3136	4.9191e-258	2.76601e-255
Mndal	338.232	2.05057	0.203811	-10.0611	8.20419e-24	2.01744e-22
Enpp4	279.001	2.04972	0.126881	-16.1547	1.05281e-58	6.91046e-57
Calr3	29.6237	2.0444	0.339448	-6.02272	1.71512e-09	1.63091e-08
Gk	716.546	2.0296	0.105766	-19.1896	4.52405e-82	4.46294e-80
Slc20a1	1247.39	2.02592	0.0733396	-27.6238	5.75804e-168	1.51769e-165
Trim12c	268.85	2.0246	0.124164	-16.3058	8.98165e-60	6.0848e-58
Srcin1	13.7659	2.02287	0.516225	-3.91858	8.90735e-05	0.000443109
Eif2ak2	961.967	2.02235	0.0775113	-26.0911	4.603e-150	9.82886e-148
Gm43197	108.651	2.02204	0.205261	-9.8511	6.77968e-23	1.58842e-21
Csf2rb	165.656	2.01922	0.184748	-10.9295	8.32715e-28	2.40121e-26
Eid3	54.2857	2.01756	0.416447	-4.84471	1.26798e-06	8.4477e-06
Gm6209	21.2037	2.01686	0.449882	-4.48309	7.357e-06	4.39778e-05
1700084E18Rik	5.79236	2.0158	0.753925	-2.67374	0.00750104	0.0242126
Edil3	150.943	2.01389	0.161678	-12.4562	1.29428e-35	4.92848e-34
Dusp6	226.603	2.01148	0.121971	-16.4915	4.22331e-61	2.95614e-59
4930430E12Rik	100.562	2.01057	0.191021	-10.5254	6.59781e-26	1.76384e-24
Gm5475	8.5647	2.01003	0.7487	-2.68469	0.00725979	0.0235465
Gm7008	260.322	2.00764	0.131016	-15.3236	5.3173e-53	3.13628e-51
Soat2	88.9457	2.00599	0.215444	-9.31098	1.2666e-20	2.58672e-19
Parp12	1046.51	2.00433	0.0669016	-29.9593	3.32581e-197	1.16882e-194
Gm17222	6.20367	2.00307	0.7272	-2.7545	0.00587818	0.0196199
Tfcp2l1	79.1239	2.00176	0.207773	-9.63434	5.72596e-22	1.25934e-20
Lgals3bp	583.241	2.00144	0.19185	-10.4323	1.76498e-25	4.67401e-24
Xylt2	199.992	2.00134	0.157462	-12.71	5.20428e-37	2.08036e-35
Gm4876	9.09112	1.99876	0.656304	-3.04548	0.0023231	0.00859773
Cd14	8132.78	1.98624	0.0611426	-32.4854	1.71711e-231	7.82864e-229
Ifrd1	1300.94	1.98171	0.0642662	-30.836	8.62391e-209	3.30629e-206
Inca1	8.81441	1.97716	0.619355	-3.19229	0.00141149	0.00551293
Fas	62.6577	1.977	0.28348	-6.97401	3.08023e-12	3.67731e-11
Jarid2	597.483	1.97513	0.0802132	-24.6235	7.07043e-134	1.31067e-131
Nlrc5	207.707	1.97511	0.13321	-14.8271	9.7918e-50	5.39797e-48
Extl1	14.4505	1.97466	0.59516	-3.31786	0.000907107	0.0037006
Tubb2b	83.9436	1.97371	0.165642	-11.9155	9.83064e-33	3.38435e-31
Id3	38.8137	1.97294	0.332394	-5.93556	2.9285e-09	2.71135e-08
Rab11fip1	296.409	1.97139	0.153607	-12.834	1.0572e-37	4.37106e-36
Daxx	398.516	1.96933	0.102359	-19.2395	1.72937e-82	1.71605e-80
Gm43198	20.4181	1.96445	0.467537	-4.2017	2.6492e-05	0.000144561
Insl6	42.8179	1.96402	0.250003	-7.856	3.96602e-15	5.88416e-14
Fabp3	17.9535	1.96009	0.439463	-4.46019	8.18881e-06	4.84861e-05
P2rx5	6.66102	1.95607	0.730349	-2.67826	0.00740049	0.0239292
AC125149.1	9.12256	1.95551	0.560649	-3.48793	0.00048677	0.00210223
Bcar3	970.04	1.95366	0.0976309	-20.0107	4.44528e-89	4.86931e-87
Pim2	25.597	1.95328	0.352136	-5.54693	2.90722e-08	2.39112e-07
Il4ra	93.0066	1.95161	0.216979	-8.99446	2.37394e-19	4.59771e-18
Egr1	77.8339	1.94863	0.284511	-6.84903	7.43528e-12	8.60849e-11
Gm20559	343.345	1.94758	0.108346	-17.9756	3.02796e-72	2.60605e-70
Zc3h12a	77.3314	1.94706	0.244236	-7.97206	1.56056e-15	2.39755e-14
Gm11870	28.3002	1.94654	0.335683	-5.79875	6.68098e-09	5.91609e-08
Tmem132a	110.247	1.94619	0.180705	-10.77	4.77223e-27	1.33283e-25
Csf2rb2	23.102	1.94351	0.359276	-5.40952	6.31926e-08	4.95121e-07
Rasgef1b	816.601	1.94327	0.0949171	-20.4733	3.72233e-93	4.33049e-91
Pcbp4	15.5942	1.94235	0.436427	-4.45057	8.56424e-06	5.05671e-05
Gm14377	6.264	1.9396	0.74904	-2.58945	0.00961302	0.0300078
Nabp1	144.253	1.93618	0.155682	-12.4367	1.65172e-35	6.27543e-34
Hmx3	8.73631	1.93495	0.682456	-2.83527	0.00457872	0.0157437
Lilrb4a	4172.28	1.93442	0.0768744	-25.1633	1.00953e-139	1.98021e-137
Ero1l	1750.37	1.93406	0.106392	-18.1786	7.61998e-74	6.83731e-72
Card6	12.9909	1.93401	0.570706	-3.3888	0.000702002	0.00293848
Slc35d2	47.6994	1.93186	0.262442	-7.36108	1.82421e-13	2.35806e-12
Gm15832	19.8888	1.93168	0.490694	-3.93663	8.26356e-05	0.000413734
Peak1os	77.6563	1.92675	0.207609	-9.28068	1.68395e-20	3.41425e-19
AC133103.1	139.904	1.92128	0.207342	-9.26622	1.92866e-20	3.8917e-19
Perm1	15.1732	1.91981	0.569706	-3.36983	0.00075215	0.00312529
Zc3h12c	1190.43	1.91718	0.102625	-18.6814	7.01491e-78	6.648e-76
Rabgap1l	53.0163	1.91547	0.249986	-7.6623	1.82627e-14	2.54185e-13
Gm47428	21.6557	1.91398	0.604518	-3.16612	0.00154485	0.00597023
AU022793	34.1595	1.91255	0.283882	-6.73713	1.61546e-11	1.82894e-10
Esd	5279.26	1.91128	0.0830921	-23.0019	4.45793e-117	6.59656e-115
Ctsl	6581.26	1.90953	0.0868828	-21.9782	4.6514e-107	6.48467e-105
Cd80	76.7217	1.90385	0.209086	-9.10559	8.57991e-20	1.68688e-18
Tm9sf4	643.004	1.89811	0.0826961	-22.9528	1.38121e-116	2.02605e-114
Tor3a	1957.05	1.89643	0.0702573	-26.9926	1.80305e-160	4.34509e-158
Grina	247.814	1.89409	0.155986	-12.1427	6.27373e-34	2.28578e-32
Msr1	3172.36	1.89294	0.0636179	-29.7549	1.4988e-194	5.05665e-192
Vezf1	7.66547	1.89003	0.735923	-2.56824	0.0102217	0.03165
Gpr17	6.55517	1.88707	0.754574	-2.50084	0.0123898	0.0374223
Ifitm3	1386.41	1.88374	0.148418	-12.6922	6.53528e-37	2.60009e-35
Lims2	52.8479	1.88076	0.224725	-8.36916	5.80296e-17	9.87791e-16
4932441J04Rik	1687.64	1.87852	0.153559	-12.2332	2.06554e-34	7.62443e-33
Prss16	9.49397	1.87541	0.58733	-3.19311	0.00140751	0.00549996
Arid5a	162.27	1.86935	0.144543	-12.9329	2.93633e-38	1.22606e-36
Padi2	15.6882	1.86755	0.483028	-3.86635	0.000110478	0.000539566
2310043P16Rik	22.5296	1.86728	0.375198	-4.97679	6.46462e-07	4.49512e-06
Tnfrsf26	107.284	1.86541	0.161251	-11.5684	5.95871e-31	1.91827e-29
Gm12031	39.0763	1.86473	0.290171	-6.42632	1.30733e-10	1.35881e-09
Msantd3	127.396	1.86338	0.194852	-9.56304	1.14349e-21	2.48256e-20
Adam8	3799.78	1.85414	0.071737	-25.8463	2.67795e-147	5.6468e-145
Zbtb7b	523.923	1.85249	0.104617	-17.7074	3.67391e-70	2.99397e-68
Mcemp1	79.3563	1.84295	0.204301	-9.02078	1.86755e-19	3.62112e-18
Myh14	10.5158	1.84127	0.588547	-3.1285	0.00175704	0.00670424
Gm5431	27.4102	1.839	0.312894	-5.87738	4.168e-09	3.77808e-08
Cd52	2806.12	1.8381	0.0725888	-25.3221	1.82615e-141	3.62416e-139
Gm15821	12.413	1.83751	0.483856	-3.79765	0.000146077	0.00070005
Cd93	11.8955	1.83577	0.592156	-3.10015	0.00193422	0.00729776
Cebpd	806.651	1.8341	0.117794	-15.5705	1.15565e-54	7.01245e-53
Rnd1	67.2305	1.82719	0.229466	-7.9628	1.6819e-15	2.57558e-14
Cflar	989.175	1.82611	0.0811523	-22.5023	3.94001e-112	5.63254e-110
Slc28a2	23.3214	1.82589	0.387258	-4.71493	2.41788e-06	1.55144e-05
Clec4d	3092.74	1.82539	0.086449	-21.1152	5.76299e-99	7.14822e-97
Gm26782	47.8191	1.82493	0.322437	-5.65981	1.51542e-08	1.28784e-07
Sema4c	58.4713	1.8219	0.240946	-7.56144	3.98627e-14	5.38386e-13
Pde8a	106.67	1.82087	0.218007	-8.35233	6.693e-17	1.12904e-15
Irf9	656.465	1.82055	0.0874412	-20.8202	2.83709e-96	3.44309e-94
Pkd1l2	232.227	1.82054	0.138611	-13.1342	2.09749e-39	9.0032e-38
Gm7108	11.3261	1.81833	0.548229	-3.31674	0.000910749	0.00371456
Kdm5b	71.5731	1.81584	0.213361	-8.51065	1.72959e-17	3.05194e-16
Gm13822	8.17321	1.81533	0.662196	-2.74138	0.0061182	0.0203085
Unc13d	14.0968	1.81531	0.459508	-3.95056	7.79698e-05	0.000391334
Gpr35	6.48552	1.81416	0.665397	-2.72643	0.0064023	0.0211392
Blvrb	1624.17	1.81409	0.0814399	-22.2752	6.4287e-110	9.03714e-108
Plin2	4736.56	1.8028	0.0610827	-29.5141	1.89675e-191	6.27377e-189
Gm42879	61.9561	1.79995	0.28211	-6.38031	1.76729e-10	1.82339e-09
Mfsd9	32.1567	1.79965	0.334889	-5.37388	7.70588e-08	5.97657e-07
Rabgef1	335.43	1.79786	0.11405	-15.7637	5.5279e-56	3.45371e-54
Ankrd33b	101.557	1.79523	0.17891	-10.0343	1.07753e-23	2.63051e-22
Gtpbp2	548.066	1.79339	0.123965	-14.467	1.95897e-47	1.01679e-45
Gramd1b	409.709	1.79147	0.128185	-13.9756	2.1969e-44	1.08679e-42
Arhgdig	24.176	1.7889	0.429492	-4.16515	3.11141e-05	0.000167742
B430319F04Rik	8.16371	1.78376	0.651732	-2.73695	0.00620119	0.0205516
C130026I21Rik	321.799	1.78283	0.100112	-17.8084	6.08733e-71	5.05848e-69
Gm42517	14.4613	1.78123	0.510716	-3.48772	0.000487154	0.00210335
Acap1	44.7824	1.78093	0.276317	-6.44525	1.15412e-10	1.20624e-09
Hap1	41.5899	1.77215	0.2738	-6.47242	9.64433e-11	1.01504e-09
Ndst1	32.9394	1.7715	0.269852	-6.56471	5.2135e-11	5.63038e-10
Tnfrsf10b	21.4008	1.77118	0.467687	-3.78711	0.000152408	0.000727291
Adgrl2	107.848	1.76919	0.212774	-8.3149	9.18276e-17	1.5337e-15
P2ry2	76.9042	1.76854	0.231412	-7.64237	2.13264e-14	2.93438e-13
Smim3	216.232	1.76842	0.129465	-13.6595	1.77296e-42	8.33094e-41
Nod2	87.1054	1.76713	0.212641	-8.31039	9.53843e-17	1.58682e-15
Prdx5	1827.8	1.76706	0.101097	-17.4789	2.07352e-68	1.62689e-66
Tafa3	12.4626	1.76663	0.629612	-2.8059	0.00501762	0.0170615
Gm13270	10.659	1.76537	0.505273	-3.49389	0.000476038	0.00206275
Fth1	17038.3	1.76422	0.0745412	-23.6678	7.74784e-124	1.26892e-121
Dgkh	190.8	1.76312	0.171353	-10.2894	7.86273e-25	2.01575e-23
Txk	12.0121	1.76126	0.547503	-3.21691	0.0012958	0.00510603
Tctn1	47.4156	1.76077	0.247543	-7.11298	1.1356e-12	1.39421e-11
Rapgef2	870.961	1.76058	0.0902726	-19.5029	1.03662e-84	1.06627e-82
Car13	279.981	1.75763	0.12969	-13.5525	7.658e-42	3.54898e-40
Gm7049	9.10844	1.75319	0.577249	-3.03715	0.0023883	0.00880616
Dst	722.814	1.75279	0.196102	-8.93812	3.95851e-19	7.62284e-18
Adar	1042.27	1.75195	0.140404	-12.478	9.84654e-36	3.77503e-34
Gm28578	5.34222	1.7506	0.711142	-2.46167	0.0138292	0.0411437
Parp9	988.675	1.74914	0.0806712	-21.6823	3.01456e-104	4.06821e-102
Gm13421	5.01399	1.74898	0.730573	-2.39398	0.0166666	0.0481666
Ripk2	390.164	1.74863	0.111748	-15.648	3.42905e-55	2.12664e-53
Chpf	142.592	1.74859	0.202642	-8.62897	6.19073e-18	1.12655e-16
AA414768	102.988	1.74858	0.19348	-9.03752	1.60265e-19	3.11464e-18
Mir100hg	11.5718	1.74252	0.559353	-3.11525	0.00183791	0.00697968
Slc45a3	15.2698	1.74212	0.433163	-4.02185	5.77428e-05	0.000295708
Junb	2365.66	1.74162	0.123643	-14.0859	4.63991e-45	2.33643e-43
Cat	953.273	1.74035	0.0990695	-17.567	4.40945e-69	3.50863e-67
Cers4	42.0771	1.73906	0.27402	-6.34648	2.20301e-10	2.25775e-09
Anpep	72.9848	1.73889	0.361205	-4.81412	1.47847e-06	9.76138e-06
Gm40578	13.4447	1.73871	0.507842	-3.42372	0.000617696	0.00261151
Gm1966	6.20455	1.73833	0.665288	-2.6129	0.00897772	0.0283075
Xylt1	98.0118	1.73831	0.217211	-8.00288	1.21544e-15	1.88622e-14
Cd300lf	52.1427	1.73821	0.305956	-5.68124	1.33721e-08	1.14388e-07
Anxa3	452.424	1.73653	0.0927986	-18.7128	3.89011e-78	3.72854e-76
Ctsd	12418.5	1.73614	0.0640363	-27.1119	7.1356e-162	1.77015e-159
Znrf1	245.889	1.73464	0.142233	-12.1957	3.27577e-34	1.19868e-32
AC168977.1	203.642	1.73302	0.143763	-12.0547	1.83154e-33	6.53197e-32
Zdhhc18	155.327	1.72857	0.165098	-10.4699	1.18711e-25	3.15857e-24
Vegfa	385.606	1.72813	0.103421	-16.7098	1.11231e-62	7.98448e-61
Il18	114.385	1.72684	0.168798	-10.2302	1.45196e-24	3.66664e-23
Pcdh7	3419.52	1.72649	0.0954246	-18.0927	3.64034e-73	3.19838e-71
Ptgr1	156.364	1.72534	0.152922	-11.2825	1.60099e-29	4.96453e-28
Slc2a1	2091.87	1.72378	0.1041	-16.5589	1.38089e-61	9.78752e-60
Nudt17	14.0956	1.72284	0.427069	-4.03409	5.48142e-05	0.000281805
Gca	77.8074	1.7205	0.239019	-7.19815	6.10353e-13	7.64937e-12
Tcam1	20.3043	1.7204	0.471046	-3.6523	0.000259899	0.00118589
Tle6	8.67306	1.72037	0.594448	-2.89406	0.00380293	0.0133721
Adap2	14.9992	1.71926	0.430703	-3.99175	6.5588e-05	0.000332453
Pnp	357.305	1.71507	0.107116	-16.0114	1.06406e-57	6.85099e-56
Dpys	10.8556	1.71366	0.52647	-3.25499	0.00113394	0.00452639
Fzd5	59.8768	1.71251	0.269486	-6.35472	2.08808e-10	2.14256e-09
Hmga1	1078.15	1.70691	0.123386	-13.8339	1.59053e-43	7.73219e-42
Arrdc4	99.2304	1.70618	0.174384	-9.78405	1.31833e-22	3.04225e-21
Spryd7	953.305	1.7058	0.101396	-16.8232	1.64924e-63	1.19918e-61
Trib3	506.669	1.70431	0.175396	-9.7169	2.5543e-22	5.76821e-21
Itgal	71.7238	1.70249	0.232037	-7.33717	2.18157e-13	2.80281e-12
Mcoln2	147.529	1.69959	0.135139	-12.5766	2.83911e-36	1.11121e-34
Gm49368	9.56933	1.69855	0.52297	-3.2479	0.00116261	0.00462767
Lrp12	310.97	1.69822	0.121461	-13.9817	2.01631e-44	1.00039e-42
Cyp4f39	11.2743	1.69684	0.566362	-2.99604	0.0027351	0.00995648
Crem	108.17	1.69288	0.181393	-9.33264	1.03266e-20	2.12957e-19
Gm17110	20.9492	1.68938	0.548345	-3.08087	0.00206395	0.00773361
Fbxw17	158.891	1.68927	0.17015	-9.92815	3.14041e-23	7.47187e-22
Zdhhc12	147.119	1.68827	0.202671	-8.33011	8.07657e-17	1.35297e-15
Serpinb9	172.745	1.68764	0.139094	-12.1331	7.05063e-34	2.55779e-32
Lrrc8dos	8.98777	1.68225	0.631537	-2.66373	0.00772785	0.0248401
9830144P21Rik	27.7857	1.68067	0.413173	-4.06771	4.74779e-05	0.00024704
Mt1	6312.79	1.67435	0.109471	-15.2948	8.27958e-53	4.86649e-51
Gm42836	37.908	1.67308	0.300984	-5.55872	2.71762e-08	2.24283e-07
Daam1	303.07	1.67242	0.112194	-14.9065	2.98809e-50	1.66356e-48
C3ar1	473.735	1.67092	0.110841	-15.0749	2.36777e-51	1.33585e-49
Pdgfb	904.069	1.66958	0.124581	-13.4016	5.92118e-41	2.68507e-39
Bc1	190.203	1.65987	0.246491	-6.734	1.65067e-11	1.86629e-10
Nhlrc1	9.74292	1.65562	0.59588	-2.77844	0.00546205	0.0184131
Wnt6	47.9001	1.65419	0.247691	-6.67845	2.41488e-11	2.68357e-10
Orai1	148.528	1.65354	0.169747	-9.7412	2.0117e-22	4.59206e-21
Hmga1b	678.307	1.65285	0.125279	-13.1933	9.58626e-40	4.15709e-38
Cyfip2	14.8247	1.64674	0.502551	-3.27677	0.00105003	0.00422441
Tdrd7	472.644	1.64445	0.0892477	-18.4257	8.17347e-76	7.41281e-74
Tmem98	188.438	1.64252	0.14383	-11.4198	3.32865e-30	1.0437e-28
Reps2	8.95116	1.63869	0.667508	-2.45494	0.0140908	0.041826
Rras	32.8465	1.63554	0.344513	-4.74741	2.06039e-06	1.33474e-05
Gpnmb	4062.48	1.63229	0.0994699	-16.4099	1.6256e-60	1.12849e-58
Cemip2	132.846	1.6307	0.164427	-9.91749	3.49417e-23	8.30186e-22
Phyhd1	23.4308	1.63041	0.406611	-4.00975	6.07831e-05	0.000310148
Tnc	17.758	1.62594	0.458352	-3.54736	0.000389113	0.00171338
Aplp1	13.5771	1.62357	0.441108	-3.68066	0.000232629	0.00107131
Rai14	471.609	1.62318	0.129447	-12.5394	4.54536e-36	1.76266e-34
Nfkbib	236.197	1.62246	0.145408	-11.158	6.54738e-29	1.98647e-27
Rap1b	2279.59	1.62114	0.0860594	-18.8374	3.72678e-79	3.59241e-77
Slc25a33	178.429	1.62	0.188306	-8.60305	7.76244e-18	1.39451e-16
Gm20496	10.8665	1.61285	0.567328	-2.84288	0.00447077	0.0154133
Tmem140	105.946	1.61274	0.193528	-8.33338	7.85672e-17	1.31745e-15
Stab1	85.062	1.61153	0.208131	-7.74284	9.72184e-15	1.39572e-13
Cd47	1103.99	1.60962	0.0827322	-19.4558	2.60439e-84	2.66264e-82
Vopp1	10.019	1.60876	0.545934	-2.94681	0.00321071	0.0114822
Aldh1l2	552.803	1.6077	0.130461	-12.3232	6.79432e-35	2.53569e-33
Phf11c	24.1258	1.60679	0.391463	-4.10459	4.0503e-05	0.000213514
4930471E19Rik	9.47022	1.60578	0.585122	-2.74435	0.00606307	0.0201651
Nr4a1	21.494	1.60493	0.446935	-3.59096	0.000329458	0.00147339
Atf3	2358.49	1.60384	0.0752738	-21.3068	9.81353e-101	1.25413e-98
Dhrs9	1057.63	1.60306	0.109994	-14.5741	4.10272e-48	2.17637e-46
Gm15753	14.2165	1.59616	0.617792	-2.58364	0.00977629	0.0304273
Gm7160	23.5828	1.59285	0.362717	-4.39144	1.12603e-05	6.51856e-05
Slc25a22	119.846	1.59157	0.224692	-7.08334	1.40721e-12	1.71768e-11
Gm26811	32.037	1.59139	0.399039	-3.98806	6.66155e-05	0.000337458
Lgals8	1104.74	1.59014	0.0735689	-21.6143	1.31784e-103	1.75044e-101
5033406O09Rik	44.7635	1.5848	0.256611	-6.17591	6.5783e-10	6.45922e-09
Rilpl1	89.0031	1.58457	0.177797	-8.91222	5.00193e-19	9.59927e-18
Sik3	384.065	1.58328	0.14147	-11.1916	4.48172e-29	1.36713e-27
Por	1106.57	1.58133	0.0975057	-16.2178	3.77432e-59	2.51656e-57
Kctd13	141.642	1.58042	0.19405	-8.14442	3.81118e-16	6.13462e-15
Tnip1	698.082	1.5767	0.103786	-15.1918	4.0074e-52	2.33913e-50
Malt1	897.257	1.5737	0.0951172	-16.5448	1.74489e-61	1.23157e-59
Il1rl1	628.417	1.57317	0.0990801	-15.8778	9.03492e-57	5.70824e-55
Gm10291	7.35993	1.57024	0.656706	-2.39108	0.016799	0.0484977
Rgcc	18.8311	1.57023	0.467124	-3.3615	0.000775215	0.00321305
Peak1	865.574	1.56964	0.170538	-9.204	3.44877e-20	6.90942e-19
Rsbn1	940.627	1.56409	0.10761	-14.5349	7.28705e-48	3.81756e-46
Atp6v0a1	276.194	1.56401	0.147884	-10.5759	3.85303e-26	1.03995e-24
Gpr18	7.4529	1.56383	0.655031	-2.38741	0.0169676	0.0489277
Dlgap4	81.3074	1.56218	0.269431	-5.79806	6.70852e-09	5.93424e-08
Ppp1r15a	318.074	1.5594	0.142709	-10.9271	8.55146e-28	2.45749e-26
Mib2	319.518	1.5579	0.125921	-12.3721	3.70042e-35	1.39647e-33
Fgd6	212.533	1.55464	0.136049	-11.4271	3.06113e-30	9.63398e-29
Bdh2	23.2914	1.54744	0.437503	-3.53698	0.000404734	0.00177613
Cox17	193.844	1.54478	0.221299	-6.98052	2.94091e-12	3.51846e-11
Axl	16.6235	1.54226	0.497922	-3.0974	0.00195228	0.00735986
Mthfs	43.9404	1.53931	0.312295	-4.92903	8.26369e-07	5.65977e-06
Gm14636	633.468	1.53856	0.123473	-12.4607	1.2231e-35	4.66799e-34
Spire2	21.9797	1.53735	0.392125	-3.92056	8.83427e-05	0.000439733
Fyco1	183.018	1.5357	0.16431	-9.34634	9.07298e-21	1.87794e-19
Abcd4	248.566	1.53358	0.154297	-9.93914	2.81247e-23	6.71054e-22
Zup1	159.676	1.53291	0.199269	-7.69266	1.44104e-14	2.03911e-13
A230028O05Rik	46.1961	1.53248	0.271328	-5.64805	1.62274e-08	1.37627e-07
Dnajb5	16.4417	1.53047	0.570718	-2.68166	0.00732586	0.0237334
Milr1	569.779	1.53	0.0935488	-16.3551	3.998e-60	2.74155e-58
Pkn3	188.359	1.52997	0.154527	-9.90101	4.12089e-23	9.7497e-22
Pde4b	215.552	1.5298	0.130286	-11.7419	7.77383e-32	2.58143e-30
Sh2d5	9.50477	1.52899	0.5959	-2.56586	0.0102921	0.0318332
Smox	584.909	1.528	0.113609	-13.4497	3.09265e-41	1.41766e-39
Samsn1	151.883	1.52771	0.167284	-9.13241	6.69899e-20	1.32325e-18
Mfap3l	68.3065	1.52705	0.241883	-6.31319	2.73343e-10	2.78611e-09
Fam241a	178.998	1.52681	0.163337	-9.3476	8.96589e-21	1.86034e-19
Flt1	87.5176	1.52669	0.234916	-6.4989	8.09099e-11	8.57701e-10
C5ar1	241.739	1.52641	0.233014	-6.55072	5.72594e-11	6.14837e-10
Clec5a	2124.15	1.5236	0.0842172	-18.0913	3.73166e-73	3.26163e-71
Txnrd1	6609.72	1.5231	0.0565532	-26.9321	9.24506e-160	2.19655e-157
Gstm4	13.9912	1.52145	0.475263	-3.20128	0.00136818	0.00535993
Gm5454	47.5353	1.51812	0.260549	-5.82661	5.65659e-09	5.05944e-08
Filip1l	131.727	1.51547	0.196266	-7.72151	1.14956e-14	1.642e-13
Usb1	338.514	1.51473	0.100159	-15.1232	1.1389e-51	6.55706e-50
Gm9844	24.2479	1.51302	0.364509	-4.15085	3.31237e-05	0.00017778
Pik3cb	315.499	1.50428	0.180102	-8.35237	6.69055e-17	1.12904e-15
Itgb7	127.806	1.50251	0.196076	-7.66286	1.81835e-14	2.53292e-13
Rhob	111.175	1.5024	0.188573	-7.96722	1.62285e-15	2.49097e-14
Gdi1	368.193	1.50192	0.117947	-12.7339	3.83364e-37	1.54712e-35
Stk10	697.715	1.49796	0.0974738	-15.3678	2.69024e-53	1.59795e-51
Glrp1	33.2411	1.49641	0.3431	-4.36145	1.292e-05	7.43343e-05
Cxcl14	426.165	1.49391	0.115253	-12.962	2.00845e-38	8.449e-37
Arhgef3	140.636	1.49246	0.149425	-9.98802	1.71981e-23	4.15637e-22
Gm16712	20.0702	1.49217	0.405301	-3.68164	0.000231735	0.00106749
Dcstamp	855.461	1.49031	0.0882637	-16.8847	5.8298e-64	4.29445e-62
Abcc1	3104.13	1.48556	0.0733568	-20.2511	3.47534e-91	3.9346e-89
Parp11	120.139	1.48429	0.160578	-9.2434	2.38782e-20	4.8067e-19
Parp3	122.907	1.4796	0.182436	-8.11023	5.05233e-16	8.06317e-15
Gm6548	111.01	1.4778	0.219812	-6.72303	1.7799e-11	2.00569e-10
Prr13	92.4596	1.47414	0.26836	-5.49313	3.94879e-08	3.19483e-07
Slc6a8	255.522	1.47334	0.148026	-9.95325	2.44089e-23	5.84048e-22
Evl	313.138	1.4685	0.107482	-13.6628	1.69441e-42	7.98407e-41
Camk2d	452.577	1.46739	0.0901045	-16.2854	1.25312e-59	8.45552e-58
Degs2	30.4702	1.46593	0.310844	-4.71597	2.40566e-06	1.54418e-05
Ap3m1-ps	11.2153	1.46582	0.545058	-2.6893	0.00716019	0.0232682
Pld3	683.995	1.4633	0.102542	-14.2702	3.35828e-46	1.71151e-44
B4galt3	109	1.4599	0.17464	-8.35947	6.29981e-17	1.06913e-15
Adamts1	19.5646	1.45926	0.405882	-3.59528	0.000324048	0.00145255
Rhof	184.174	1.45724	0.137564	-10.5932	3.20587e-26	8.70852e-25
Gm26728	77.2925	1.45688	0.320959	-4.53913	5.64862e-06	3.44368e-05
Slc9a3r2	23.3474	1.45526	0.389416	-3.73703	0.000186207	0.000871082
Lxn	22.9071	1.45428	0.416462	-3.49199	0.000479434	0.0020748
Cd59a	19.5892	1.45176	0.385483	-3.76607	0.00016584	0.000786273
Gpr68	170.907	1.45131	0.157726	-9.20143	3.53208e-20	7.06793e-19
Nucb2	318.809	1.45016	0.128386	-11.2953	1.38456e-29	4.30925e-28
Gm47766	33.0873	1.4498	0.328167	-4.41787	9.96794e-06	5.81831e-05
Ube2l6	365.756	1.44973	0.0928466	-15.6142	5.82608e-55	3.57382e-53
Gm15512	33.3206	1.44896	0.313077	-4.62812	3.68997e-06	2.30115e-05
Il7r	123.302	1.44884	0.204073	-7.0996	1.25115e-12	1.53384e-11
Fam71e1	13.4395	1.44824	0.526803	-2.74912	0.0059756	0.0199018
Dusp16	109.342	1.44786	0.188552	-7.67884	1.60533e-14	2.25669e-13
Maml2	10.3016	1.44743	0.565904	-2.55774	0.0105355	0.0324847
Ppm1j	123.473	1.44457	0.157173	-9.19094	3.89438e-20	7.76529e-19
Gm43714	20.7607	1.44306	0.447775	-3.22274	0.00126972	0.00501848
Gm37334	9.24265	1.44141	0.599924	-2.40265	0.0162768	0.0471985
Ogfr	830.96	1.44097	0.106636	-13.513	1.31074e-41	6.05779e-40
Proser3	26.2265	1.43424	0.41836	-3.42825	0.000607489	0.00257351
Ms4a6d	443.682	1.43418	0.0981168	-14.6171	2.18555e-48	1.16671e-46
Itpripl2	1042.95	1.4313	0.0928094	-15.4219	1.16551e-53	6.99681e-52
Gm19412	58.0952	1.43066	0.240005	-5.96096	2.50753e-09	2.33958e-08
Evi2a	1033.93	1.42993	0.0809419	-17.6662	7.64018e-70	6.19626e-68
Gm36486	63.0133	1.42597	0.240949	-5.91814	3.256e-09	2.99648e-08
Vmp1	1487.33	1.42371	0.0811877	-17.5361	7.60075e-69	6.01958e-67
Sesn2	134.511	1.42045	0.182904	-7.7661	8.09384e-15	1.16997e-13
Rnf149	662.104	1.42028	0.12125	-11.7137	1.08433e-31	3.57955e-30
Nfe2l1	1657	1.41979	0.0765236	-18.5536	7.62853e-77	7.07065e-75
Tfrc	3387.26	1.41705	0.0873999	-16.2133	4.05852e-59	2.6954e-57
Lrp4	32.2571	1.4122	0.280132	-5.04121	4.62601e-07	3.27883e-06
Ap1s3	100.672	1.41128	0.203431	-6.93738	3.9945e-12	4.70553e-11
Rusc2	322.538	1.40928	0.166581	-8.45999	2.67399e-17	4.63592e-16
Speg	187.238	1.40827	0.136292	-10.3327	5.01154e-25	1.30261e-23
Mdm2	889.072	1.40603	0.146803	-9.57768	9.92537e-22	2.1604e-20
Cdk18	263.104	1.40533	0.209979	-6.6927	2.19084e-11	2.44588e-10
Psmd11	728.504	1.4031	0.11376	-12.3339	5.95197e-35	2.22625e-33
Ftl1-ps1	1109.5	1.40041	0.153134	-9.14501	5.96221e-20	1.17909e-18
Tmeff1	75.0432	1.39728	0.222483	-6.28039	3.37716e-10	3.42158e-09
Ggt7	18.0585	1.39324	0.417685	-3.33561	0.000851121	0.00349417
Gm14048	28.2506	1.3916	0.319443	-4.35633	1.32261e-05	7.59395e-05
Mthfr	449.93	1.39141	0.0969777	-14.3477	1.10159e-46	5.66548e-45
E230016M11Rik	14.2296	1.39134	0.575867	-2.41608	0.0156884	0.0457869
Sod2	1305.77	1.39007	0.118806	-11.7004	1.26899e-31	4.16472e-30
Pik3ap1	1525.74	1.38971	0.0888606	-15.6392	3.93425e-55	2.43102e-53
Prrg4	72.3197	1.3893	0.213119	-6.51887	7.08385e-11	7.52977e-10
Shisa5	719.765	1.38902	0.0901924	-15.4006	1.6222e-53	9.70385e-52
Acsl4	1786.62	1.38852	0.0830682	-16.7155	1.01114e-62	7.2893e-61
Acss2	373.382	1.38756	0.099397	-13.9598	2.74271e-44	1.35283e-42
Esd-ps	15.1434	1.38675	0.46817	-2.96207	0.00305577	0.0110004
Rtn2	17.1788	1.38581	0.445149	-3.11314	0.00185106	0.0070217
Tmsb10	562.192	1.3856	0.147616	-9.38652	6.20147e-21	1.30929e-19
Cndp2	1951.77	1.38493	0.127674	-10.8474	2.0523e-27	5.79904e-26
Mfsd7a	24.9971	1.38428	0.364156	-3.80134	0.000143917	0.000689894
Mst1	10.3709	1.38235	0.530161	-2.60741	0.00912294	0.0286796
Gm42635	56.1333	1.38187	0.258033	-5.35539	8.53735e-08	6.58512e-07
Otub2	91.6083	1.38161	0.189151	-7.30425	2.78827e-13	3.56058e-12
Fam114a1	50.162	1.38108	0.234245	-5.89587	3.72718e-09	3.40595e-08
Zcchc2	242.831	1.38035	0.157141	-8.78416	1.57531e-18	2.93959e-17
Gm5844	28.0772	1.37537	0.384566	-3.57642	0.000348337	0.00154919
Nmi	239.152	1.37453	0.12279	-11.1942	4.35423e-29	1.33064e-27
Acp5	44.0552	1.37399	0.322297	-4.26313	2.01586e-05	0.000112303
Ptprs	948.858	1.37389	0.116583	-11.7846	4.68547e-32	1.58078e-30
Tnfaip2	1743.87	1.37337	0.0798519	-17.199	2.70039e-66	2.06121e-64
Gm16897	9.80643	1.3733	0.531864	-2.58204	0.00982175	0.0305407
Tuba1a	262.421	1.37326	0.113779	-12.0695	1.52986e-33	5.4909e-32
Wdfy1	380.129	1.37296	0.104082	-13.1911	9.86698e-40	4.26785e-38
Cldn12	111.358	1.37172	0.168851	-8.12385	4.51636e-16	7.25585e-15
Alas1	424.707	1.37148	0.116831	-11.739	8.04316e-32	2.66039e-30
Setdb2	230.289	1.3706	0.140894	-9.72791	2.29253e-22	5.21196e-21
Rnf128	458.173	1.36811	0.116402	-11.7533	6.7917e-32	2.2687e-30
Myo6	9.7754	1.36681	0.508134	-2.68986	0.00714826	0.0232384
Micall1	141.762	1.36577	0.209177	-6.52928	6.60868e-11	7.04689e-10
Mag	41.045	1.36467	0.251401	-5.42827	5.69033e-08	4.48552e-07
Tap2	251.392	1.36158	0.163837	-8.31056	9.52541e-17	1.58622e-15
8030456M14Rik	12.4442	1.36007	0.494619	-2.74974	0.00596426	0.0198686
Agpat4	243.45	1.35991	0.120997	-11.2392	2.61795e-29	8.02949e-28
Arhgap23	28.1635	1.35967	0.336132	-4.04505	5.23112e-05	0.000270024
Dtx3l	688.824	1.35804	0.100194	-13.5541	7.48896e-42	3.4802e-40
Ell	134.149	1.35792	0.172053	-7.89243	2.96368e-15	4.45583e-14
Pi4k2b	413.711	1.35758	0.0918443	-14.7814	1.93222e-49	1.04806e-47
Ralgps1	28.8501	1.35752	0.334413	-4.05941	4.91969e-05	0.000255433
Prpf40b	67.6989	1.35657	0.217017	-6.25095	4.07952e-10	4.09384e-09
Irak3	62.755	1.35354	0.305264	-4.434	9.24988e-06	5.42735e-05
Slc6a9	93.7837	1.35086	0.239628	-5.63731	1.72725e-08	1.4583e-07
Epb41l5	35.755	1.34758	0.270817	-4.97599	6.49145e-07	4.51006e-06
1110046J04Rik	24.5162	1.34492	0.388115	-3.46526	0.000529727	0.00226801
Cd164	271.459	1.34461	0.13944	-9.64291	5.26715e-22	1.16146e-20
1700120C14Rik	55.2819	1.34406	0.253704	-5.29775	1.17237e-07	8.86453e-07
Eaf1	1056.99	1.34326	0.074227	-18.0967	3.38381e-73	2.98856e-71
Anxa4	2023.87	1.34126	0.0751497	-17.8478	3.0052e-71	2.50964e-69
Cd200r4	11.4675	1.34073	0.495687	-2.7048	0.00683457	0.0223869
Lpp	148.371	1.33939	0.191555	-6.99219	2.70631e-12	3.25162e-11
Adamtsl5	52.6221	1.33645	0.247694	-5.39556	6.831e-08	5.33976e-07
Zc3hav1	1429.61	1.33555	0.0779833	-17.126	9.49096e-66	7.14745e-64
Etv1	328.384	1.33476	0.128704	-10.3707	3.36917e-25	8.81154e-24
Rasal2	419.909	1.33206	0.15727	-8.46987	2.45664e-17	4.27228e-16
Saa3	25.0826	1.33015	0.436114	-3.05	0.00228844	0.00848994
Opn3	25.0511	1.32976	0.328715	-4.04533	5.22492e-05	0.000269849
Tmem120a	244.296	1.32929	0.135633	-9.80061	1.1191e-22	2.58605e-21
Gm15417	33.538	1.32819	0.345966	-3.83907	0.000123501	0.000597972
Ticam1	65.3869	1.32685	0.264867	-5.00952	5.4567e-07	3.82423e-06
Tgif1	235.007	1.32434	0.177822	-7.44757	9.50757e-14	1.25201e-12
Gm11613	78.0481	1.32407	0.195997	-6.75557	1.42274e-11	1.61617e-10
Jade2	264.221	1.32398	0.163065	-8.11935	4.68682e-16	7.50825e-15
Lyst	697.926	1.32255	0.108409	-12.1997	3.12163e-34	1.14475e-32
Gm15590	102.695	1.32236	0.269493	-4.90682	9.25632e-07	6.29363e-06
Cpeb4	453.804	1.32229	0.135782	-9.73833	2.06921e-22	4.71696e-21
1700003F12Rik	41.8399	1.31996	0.285349	-4.62576	3.73227e-06	2.32581e-05
Eml2	184.45	1.31961	0.149653	-8.81781	1.16718e-18	2.19991e-17
Gm26576	11.178	1.31878	0.524866	-2.51261	0.0119842	0.0363534
Bst1	438.508	1.31834	0.0986999	-13.357	1.07763e-40	4.80914e-39
Gm10705	52.3837	1.31674	0.337264	-3.90418	9.45463e-05	0.000467713
Trim25	1577.88	1.31343	0.0818343	-16.0498	5.73326e-58	3.71978e-56
Adora2b	75.0307	1.31313	0.208937	-6.28482	3.28241e-10	3.32758e-09
Mindy1	1181.77	1.30782	0.0776277	-16.8474	1.09708e-63	8.01153e-62
Hacd1	73.292	1.30681	0.195777	-6.67501	2.47216e-11	2.7418e-10
Rapgef5	710.598	1.30667	0.0901008	-14.5023	1.1714e-47	6.09887e-46
Entpd1	18.3795	1.30483	0.390004	-3.34568	0.000820818	0.00338377
Gm5417	12.8491	1.30462	0.499323	-2.61279	0.00898069	0.0283116
Trim26	262.411	1.3044	0.123088	-10.5973	3.06789e-26	8.34713e-25
Pigl	48.2201	1.30394	0.254413	-5.12529	2.97074e-07	2.15171e-06
Mapk11	72.4043	1.30336	0.209026	-6.23539	4.50664e-10	4.50905e-09
Cd9	702.8	1.30305	0.350382	-3.71893	0.000200067	0.000930502
Dennd1c	28.508	1.30293	0.317333	-4.10587	4.02791e-05	0.0002124
Atxn1	110.45	1.3028	0.194411	-6.7013	2.06574e-11	2.3108e-10
E330009J07Rik	210.475	1.30205	0.125598	-10.3668	3.50914e-25	9.16341e-24
Angptl6	87.5279	1.30054	0.223313	-5.82385	5.75085e-09	5.13736e-08
Zswim4	255.627	1.29158	0.113607	-11.3689	5.97518e-30	1.86658e-28
Tapbp	983.011	1.29139	0.127882	-10.0983	5.62367e-24	1.39303e-22
Gab2	171.348	1.29047	0.193716	-6.66168	2.70723e-11	2.98485e-10
Lrrc25	217.06	1.28991	0.127055	-10.1524	3.23173e-24	8.05258e-23
Slc4a7	1232.65	1.28854	0.103131	-12.4942	8.03308e-36	3.09383e-34
Phtf1os	220.373	1.28797	0.17223	-7.47818	7.53613e-14	1.00021e-12
Dcun1d3	140.539	1.2875	0.146182	-8.80755	1.27908e-18	2.40008e-17
Lasp1	1292.04	1.28663	0.121119	-10.6229	2.33291e-26	6.37826e-25
Rgs1	1056.56	1.28606	0.0875779	-14.6848	8.07086e-49	4.3359e-47
Tiparp	506.421	1.28517	0.100165	-12.8305	1.10609e-37	4.56201e-36
Itgav	587.116	1.28485	0.143944	-8.92609	4.41339e-19	8.48911e-18
Lrrfip2	485.381	1.28152	0.136769	-9.36997	7.25551e-21	1.51477e-19
Actn1	525.267	1.28097	0.116023	-11.0407	2.43238e-28	7.1734e-27
Naa25	1434.86	1.27985	0.0547301	-23.3848	6.1091e-121	9.36858e-119
Pvr	221.667	1.27895	0.128755	-9.93322	2.98473e-23	7.11151e-22
Lst1	250.196	1.27556	0.143831	-8.86845	7.41732e-19	1.40904e-17
Rilpl2	744.331	1.27316	0.150145	-8.47954	2.2608e-17	3.94389e-16
Tmem26	214.04	1.27307	0.202489	-6.28709	3.23479e-10	3.28128e-09
Selenow	145.452	1.27182	0.233221	-5.45326	4.94551e-08	3.93333e-07
Eea1	1365.62	1.27043	0.103991	-12.2167	2.53066e-34	9.32089e-33
Slamf9	27.9547	1.26998	0.359067	-3.53689	0.000404873	0.00177628
Stk3	416.987	1.26477	0.119212	-10.6094	2.69378e-26	7.34109e-25
Ano8	152.892	1.26345	0.197119	-6.40955	1.45949e-10	1.51137e-09
Gm12715	148.646	1.26273	0.230817	-5.47068	4.48306e-08	3.58751e-07
Pdcd1	238.712	1.26108	0.140505	-8.97532	2.82528e-19	5.46556e-18
Slc46a1	30.4836	1.25926	0.293378	-4.29228	1.7685e-05	9.94428e-05
Ugcg	235.476	1.2589	0.131581	-9.56747	1.09557e-21	2.3816e-20
Fndc3b	695.094	1.25675	0.113063	-11.1155	1.05445e-28	3.16504e-27
Ftl1	45663.3	1.25634	0.0621233	-20.2234	6.09246e-91	6.85158e-89
Asah2	44.6537	1.25379	0.249017	-5.03495	4.7798e-07	3.37932e-06
Denr	597.671	1.25313	0.0990536	-12.6511	1.10386e-36	4.3609e-35
Gm10252	12998.5	1.25237	0.115751	-10.8195	2.78294e-27	7.81121e-26
Apbb2	234.519	1.25111	0.179975	-6.95159	3.61202e-12	4.28188e-11
Gm9797	16.1942	1.25085	0.484498	-2.58175	0.00983012	0.0305554
Lamc1	880.066	1.24891	0.127694	-9.78051	1.36524e-22	3.14191e-21
Jak2	392.319	1.24763	0.110459	-11.295	1.38896e-29	4.31499e-28
Ahi1	176.486	1.2461	0.134278	-9.28002	1.69447e-20	3.43146e-19
P2rx4	209.64	1.24459	0.11783	-10.5626	4.44167e-26	1.19691e-24
Mitd1	190.744	1.24319	0.136296	-9.12122	7.42828e-20	1.46387e-18
Ascc3	1195.27	1.24319	0.100547	-12.3643	4.07818e-35	1.5356e-33
Jund	41.5766	1.24316	0.284526	-4.36922	1.24689e-05	7.19349e-05
Prmt2	155.703	1.23898	0.148169	-8.36194	6.16951e-17	1.04913e-15
Itgb2	3565.39	1.23888	0.058466	-21.1897	1.1873e-99	1.49467e-97
Tmem63b	80.3271	1.23696	0.197073	-6.27666	3.45924e-10	3.49844e-09
Hck	1846.31	1.23493	0.0906724	-13.6197	3.05946e-42	1.42964e-40
Samhd1	1556.48	1.23393	0.0731953	-16.858	9.16462e-64	6.72165e-62
Abcg2	21.2908	1.2329	0.374896	-3.28865	0.00100669	0.00406557
Gm17334	68.829	1.23214	0.231334	-5.32623	1.00275e-07	7.66094e-07
Jag1	159.612	1.23175	0.228147	-5.39896	6.70289e-08	5.24205e-07
Lcp2	1246.68	1.23118	0.146192	-8.42169	3.71085e-17	6.37458e-16
Nfil3	122.756	1.22985	0.173239	-7.09914	1.25534e-12	1.53786e-11
Fabp5	701.121	1.22892	0.128972	-9.52856	1.59473e-21	3.45333e-20
Gm37376	522.797	1.22858	0.196375	-6.25629	3.94248e-10	3.96339e-09
Fam20c	1160.04	1.22749	0.0944118	-13.0014	1.20089e-38	5.08988e-37
Aldh7a1	77.4485	1.22733	0.203621	-6.02753	1.66484e-09	1.58399e-08
Slc7a8	75.1278	1.22619	0.271562	-4.51534	6.32167e-06	3.82772e-05
Sertad2	172.822	1.22499	0.165145	-7.41767	1.19197e-13	1.5587e-12
Unc5b	13.3913	1.22326	0.472489	-2.58896	0.00962651	0.0300332
Hebp2	15.3492	1.21961	0.493569	-2.471	0.0134734	0.0402305
Sowahc	262.127	1.21958	0.122353	-9.96766	2.11139e-23	5.07365e-22
Metrnl	727.418	1.21932	0.0956608	-12.7463	3.2698e-37	1.32274e-35
H2-T22	193.083	1.21825	0.124843	-9.7582	1.70145e-22	3.89969e-21
Qsox1	462.434	1.21751	0.116378	-10.4617	1.29497e-25	3.44013e-24
Echdc3	83.4003	1.21471	0.194825	-6.23487	4.52163e-10	4.52136e-09
1700120B22Rik	50.5765	1.21302	0.268875	-4.51145	6.43849e-06	3.89008e-05
Tmem189	815.219	1.21298	0.0968624	-12.5228	5.60559e-36	2.16882e-34
Dusp10	19.1273	1.21217	0.411002	-2.9493	0.00318497	0.0114022
Slc12a4	582.09	1.20965	0.120664	-10.0249	1.18452e-23	2.88754e-22
Npc2	3497.96	1.20961	0.0648427	-18.6545	1.16062e-77	1.09377e-75
Tmem62	97.4773	1.2058	0.192545	-6.26243	3.79016e-10	3.81709e-09
Sass6	501.981	1.20573	0.126556	-9.52726	1.61492e-21	3.49257e-20
Gm37915	17.0554	1.20485	0.407699	-2.95524	0.00312424	0.0112181
Slc25a37	297.128	1.20436	0.113054	-10.6529	1.68968e-26	4.64979e-25
4933412A08Rik	54.9769	1.20323	0.265713	-4.52831	5.94569e-06	3.61173e-05
Ptpn22	798.263	1.20294	0.125063	-9.61867	6.66897e-22	1.46292e-20
Mlx	379.153	1.20288	0.0946647	-12.7067	5.4271e-37	2.1643e-35
Tspyl2	149.824	1.20184	0.163134	-7.36718	1.74275e-13	2.25969e-12
Tnks1bp1	101.462	1.20161	0.214464	-5.60284	2.10862e-08	1.76091e-07
Them4	63.4385	1.20129	0.219469	-5.4736	4.40974e-08	3.53219e-07
Gsap	664.629	1.20096	0.0905904	-13.2571	4.10524e-40	1.80813e-38
Coq10b	142.738	1.20042	0.178541	-6.7235	1.77407e-11	2.00046e-10
Fam53c	134.169	1.20003	0.243547	-4.92731	8.33685e-07	5.70293e-06
Usp25	1247.87	1.1993	0.0873315	-13.7328	6.46263e-43	3.10593e-41
Gbe1	326.145	1.19726	0.112824	-10.6118	2.62744e-26	7.1719e-25
Ptpn12	552.398	1.19466	0.0906819	-13.1742	1.23564e-39	5.33097e-38
Tgfb1	205.588	1.19434	0.244039	-4.89405	9.87802e-07	6.68937e-06
Myo1e	2105.76	1.19255	0.0802381	-14.8627	5.75775e-50	3.18451e-48
Ctf2	189.299	1.18969	0.278647	-4.26951	1.95899e-05	0.000109352
Gm5831	19.2115	1.18764	0.406093	-2.92456	0.00344941	0.0122347
Riok3	1693.39	1.1861	0.0574718	-20.6379	1.25489e-94	1.50132e-92
Tnfrsf23	31.0042	1.1845	0.363801	-3.2559	0.00113034	0.00451414
9530082P21Rik	119.355	1.18311	0.170465	-6.94051	3.9068e-12	4.61188e-11
Blcap	276.272	1.17999	0.114391	-10.3154	6.0038e-25	1.55097e-23
Ppm1k	113.427	1.17898	0.146687	-8.03744	9.17372e-16	1.43421e-14
Epn2	156.636	1.1787	0.173743	-6.78414	1.16777e-11	1.33282e-10
Gm40723	14.028	1.17674	0.463082	-2.54111	0.01105	0.0339345
Dgka	29.0728	1.17585	0.282731	-4.15892	3.19758e-05	0.000171893
Gripap1	626.397	1.17549	0.117811	-9.97769	1.9085e-23	4.5992e-22
Plpp1	507.972	1.17529	0.0985049	-11.9313	8.13121e-33	2.82233e-31
Angptl2	211.132	1.17527	0.135248	-8.68971	3.63365e-18	6.64096e-17
Lck	45.9711	1.17514	0.278546	-4.21882	2.45584e-05	0.00013468
Klhl12	89.28	1.17389	0.197467	-5.94472	2.76922e-09	2.57235e-08
Per1	50.1713	1.17261	0.311939	-3.75908	0.000170537	0.000806502
Esyt1	976.013	1.17045	0.127235	-9.19913	3.60845e-20	7.20366e-19
Malat1	27211.7	1.16735	0.110231	-10.59	3.31573e-26	8.97803e-25
Pex11a	28.2183	1.16681	0.365721	-3.19043	0.00142059	0.00554208
Cstb	2536.45	1.16621	0.0674328	-17.2944	5.1817e-67	3.97319e-65
Csf2ra	535.495	1.16525	0.140239	-8.30902	9.64935e-17	1.60369e-15
C730034F03Rik	82.6933	1.1651	0.306812	-3.79743	0.000146205	0.000700463
Dhrs3	511.466	1.1629	0.133182	-8.73168	2.50927e-18	4.61602e-17
Grap	327.88	1.15865	0.133489	-8.67969	3.96841e-18	7.24493e-17
Gm11131	25.5073	1.15778	0.38786	-2.98505	0.00283535	0.0102881
Ralgapa2	145.878	1.15682	0.168636	-6.85986	6.89288e-12	8.00798e-11
Ankrd50	210.511	1.15625	0.142598	-8.10844	5.12725e-16	8.1673e-15
Ifitm6	329.282	1.15592	0.134685	-8.58239	9.29229e-18	1.66227e-16
AU040320	195.925	1.15559	0.138639	-8.33524	7.73408e-17	1.29946e-15
Gm29585	58.2446	1.15454	0.239916	-4.81226	1.4923e-06	9.84498e-06
Nrp2	4576.66	1.15402	0.0806809	-14.3035	2.08051e-46	1.06352e-44
F10	45.1358	1.15314	0.229464	-5.02538	5.02429e-07	3.54239e-06
Pstpip1	873.662	1.15126	0.0768286	-14.9848	9.22997e-51	5.17277e-49
Prkd2	24.5174	1.15126	0.373955	-3.07861	0.00207971	0.00778056
Dcbld2	662.008	1.15024	0.0855951	-13.4382	3.61288e-41	1.65165e-39
Sgcb	73.8688	1.14703	0.234546	-4.89045	1.00605e-06	6.79931e-06
Gm16156	15.3045	1.14665	0.402182	-2.85107	0.00435722	0.0150526
A730017L22Rik	33.0263	1.14304	0.349593	-3.26964	0.00107684	0.00432401
Dpep2	121.27	1.14274	0.175927	-6.49554	8.2735e-11	8.76119e-10
Fam222b	36.7047	1.14003	0.388566	-2.93395	0.0033468	0.0119083
Lrrc8d	690.577	1.13948	0.110975	-10.2679	9.83385e-25	2.50585e-23
Carhsp1	308.709	1.13943	0.129201	-8.81908	1.15405e-18	2.17759e-17
Rara	20.173	1.13904	0.407995	-2.79179	0.00524177	0.0177343
Syk	612.666	1.13889	0.094766	-12.0179	2.86183e-33	1.01421e-31
Stx3	194.051	1.137	0.130093	-8.73993	2.33254e-18	4.30028e-17
Chac1	160.654	1.13674	0.164936	-6.89198	5.50197e-12	6.44086e-11
Parvb	83.0729	1.13622	0.280913	-4.04473	5.23838e-05	0.000270316
Acvrl1	134.421	1.13535	0.13435	-8.45072	2.89503e-17	4.99859e-16
Cep250	211.657	1.13253	0.334755	-3.38315	0.000716594	0.00299288
Chmp4b	1194.71	1.13242	0.107278	-10.5559	4.76863e-26	1.28297e-24
Plekhn1	241.047	1.13216	0.141177	-8.01941	1.06254e-15	1.65503e-14
Trim56	452.474	1.13097	0.147547	-7.66515	1.78625e-14	2.49233e-13
Fcgr2b	194.529	1.13053	0.136514	-8.28139	1.21743e-16	2.01342e-15
Gm20056	98.3027	1.13019	0.179991	-6.27914	3.4045e-10	3.44721e-09
Ptk2b	606.925	1.12921	0.114756	-9.84008	7.5654e-23	1.7676e-21
Hcls1	2485.46	1.12736	0.102101	-11.0415	2.40895e-28	7.11673e-27
Tbrg1	1315.06	1.12704	0.0629501	-17.9037	1.10275e-71	9.44279e-70
Dus2	305.644	1.12601	0.124106	-9.07297	1.15818e-19	2.26652e-18
Sash1	679.474	1.1253	0.105566	-10.6597	1.57146e-26	4.33154e-25
Acot11	41.9025	1.12294	0.274709	-4.08773	4.35618e-05	0.000228071
Tm4sf19	202.11	1.12157	0.161534	-6.94326	3.83153e-12	4.52619e-11
Gaa	271.573	1.12057	0.141307	-7.93003	2.19096e-15	3.32368e-14
Rrbp1	871.447	1.1203	0.154958	-7.22968	4.84148e-13	6.10395e-12
Tnfrsf8	25.7428	1.11828	0.395849	-2.82501	0.00472785	0.0161937
Tes	771.924	1.11529	0.0840574	-13.2681	3.54237e-40	1.5643e-38
4930503L19Rik	100.755	1.11281	0.190048	-5.85542	4.75814e-09	4.27625e-08
Me1	150.441	1.11164	0.209881	-5.29653	1.18026e-07	8.91616e-07
Magohb	113.701	1.11141	0.186226	-5.96807	2.40084e-09	2.24251e-08
Tor1aip2	928.399	1.11094	0.0797776	-13.9255	4.4351e-44	2.17487e-42
Nfkb2	640.393	1.11069	0.0926625	-11.9864	4.18769e-33	1.46865e-31
4930500M09Rik	66.3434	1.10883	0.326277	-3.39843	0.000677743	0.00284824
Zfp516	189.961	1.10733	0.120253	-9.2084	3.31033e-20	6.63995e-19
Oas1c	57.8417	1.10675	0.226528	-4.8857	1.03062e-06	6.9403e-06
A330023F24Rik	56.5046	1.10617	0.216282	-5.11447	3.14615e-07	2.27291e-06
Ropn1l	15.564	1.10565	0.429163	-2.57628	0.00998688	0.030997
Dennd2a	68.4411	1.10536	0.25024	-4.41721	9.99825e-06	5.83297e-05
Spry2	23.4364	1.10513	0.346909	-3.18565	0.00144428	0.00562541
Tmem184b	193.11	1.10419	0.179208	-6.16151	7.20532e-10	7.05026e-09
Septin8	153.822	1.1041	0.154299	-7.15558	8.33169e-13	1.03268e-11
Jak3	38.3598	1.10339	0.316709	-3.48394	0.000494099	0.00212952
Mgat5	194.33	1.1021	0.129653	-8.50032	1.89064e-17	3.32567e-16
Edem2	370.21	1.09945	0.117934	-9.32252	1.13612e-20	2.33438e-19
Cd44	1730.11	1.0986	0.131508	-8.35385	6.6071e-17	1.11903e-15
Frmd6	48.2611	1.09522	0.247946	-4.41717	9.99997e-06	5.83297e-05
Atp6v1h	1253.58	1.09454	0.0724032	-15.1173	1.24582e-51	7.12397e-50
Gm12606	108.599	1.0925	0.171287	-6.37817	1.79214e-10	1.84564e-09
Rac2	2065.15	1.09074	0.139877	-7.79784	6.29744e-15	9.17371e-14
Cyp4f13	82.6684	1.09035	0.200274	-5.44429	5.20137e-08	4.11934e-07
Gm42893	68.7252	1.09013	0.234863	-4.64157	3.45765e-06	2.16507e-05
Reep3	386.422	1.08998	0.147931	-7.36813	1.73036e-13	2.24535e-12
Crtap	133.374	1.08961	0.240733	-4.52621	6.00513e-06	3.64453e-05
Peli1	186.469	1.08894	0.138584	-7.85759	3.91606e-15	5.81515e-14
Rnf114	813.073	1.08882	0.080585	-13.5115	1.33789e-41	6.16635e-40
Pafah2	87.6161	1.08873	0.186946	-5.82379	5.75284e-09	5.13736e-08
Selenon	71.5995	1.08797	0.251209	-4.33093	1.48484e-05	8.45245e-05
Mocos	121.332	1.08755	0.165599	-6.56738	5.12074e-11	5.53374e-10
Tmem87b	336.359	1.08663	0.110169	-9.86331	6.00395e-23	1.41256e-21
B3gnt3	48.2105	1.08636	0.227038	-4.78492	1.71059e-06	1.12018e-05
Cyb5r1	754.411	1.08433	0.0834601	-12.9922	1.35515e-38	5.72932e-37
Psme2	1192.24	1.08351	0.116358	-9.3119	1.25561e-20	2.56737e-19
Prkce	39.1132	1.08189	0.275423	-3.92811	8.56154e-05	0.000427292
Stat3	448.722	1.08067	0.103662	-10.4249	1.90834e-25	5.04574e-24
Irak2	953.844	1.08054	0.0716216	-15.0868	1.97675e-51	1.12482e-49
Rars	1978.57	1.07795	0.116012	-9.29175	1.51769e-20	3.08829e-19
Nradd	74.3719	1.07688	0.191506	-5.62323	1.87416e-08	1.57289e-07
Cyren	116.489	1.07663	0.15175	-7.09473	1.29609e-12	1.58662e-11
Prkca	74.939	1.07626	0.211627	-5.08566	3.66351e-07	2.62531e-06
Mpv17l	59.4569	1.0753	0.230967	-4.65562	3.23004e-06	2.03388e-05
Gba	1063.91	1.07517	0.0832111	-12.921	3.42809e-38	1.42786e-36
Tmem170	21.7877	1.07424	0.391464	-2.74416	0.00606661	0.0201686
Casp8	473.545	1.07408	0.0963029	-11.1531	6.9135e-29	2.09378e-27
Trib1	33.7192	1.0733	0.327884	-3.27341	0.00106258	0.00426982
Sema6d	21.2929	1.07221	0.422315	-2.53889	0.0111204	0.0341383
Snx20	502.983	1.07024	0.113659	-9.4162	4.67703e-21	9.92414e-20
Gm17749	63.419	1.06874	0.19511	-5.47764	4.31025e-08	3.45907e-07
Map3k8	110.779	1.06838	0.16714	-6.39212	1.63606e-10	1.69129e-09
Pnpt1	852.836	1.06791	0.114003	-9.36746	7.43016e-21	1.54931e-19
Slc48a1	786.751	1.06508	0.0954997	-11.1527	6.94661e-29	2.10004e-27
Lrrk2	433.315	1.06486	0.0946929	-11.2454	2.43978e-29	7.49665e-28
Plpp5	209.654	1.06353	0.149946	-7.09272	1.31505e-12	1.60868e-11
Slc3a2	2528.92	1.06286	0.0904641	-11.749	7.14604e-32	2.38234e-30
Coro7	81.8407	1.06231	0.2261	-4.6984	2.62209e-06	1.67229e-05
B4galt5	734.356	1.05366	0.1091	-9.65772	4.55898e-22	1.01058e-20
I830077J02Rik	134.365	1.05341	0.140618	-7.49129	6.82017e-14	9.0733e-13
Gm6166	195.792	1.05335	0.155076	-6.79247	1.10228e-11	1.26321e-10
Piwil2	35.6838	1.05328	0.298198	-3.53215	0.000412201	0.00180374
Fbxo4	109.716	1.05313	0.161606	-6.51666	7.18924e-11	7.63218e-10
Apbb3	118.895	1.05303	0.178527	-5.89845	3.66932e-09	3.35853e-08
Nr6a1	35.2622	1.05156	0.303758	-3.46183	0.000536515	0.00229358
Ddt	176.787	1.05006	0.13229	-7.93761	2.06117e-15	3.13807e-14
Clcn7	354.55	1.04984	0.1083	-9.69383	3.20292e-22	7.204e-21
Polm	19.7574	1.04968	0.388563	-2.70145	0.00690389	0.0225657
Map1b	29.668	1.04785	0.409605	-2.5582	0.0105215	0.0324473
Mfsd13a	54.916	1.04616	0.277632	-3.76816	0.000164455	0.000780802
Anxa7	1267.12	1.04595	0.0853682	-12.2523	1.63395e-34	6.07115e-33
Anxa6	617.45	1.04567	0.0766346	-13.6449	2.16572e-42	1.01482e-40
Leprotl1	461.473	1.04433	0.0972596	-10.7376	6.78108e-27	1.87525e-25
1700088E04Rik	24.8563	1.04408	0.336611	-3.10175	0.00192377	0.00726486
Naip5	66.2015	1.04174	0.215264	-4.83936	1.30259e-06	8.66803e-06
Uhrf1bp1l	581.371	1.04161	0.0903958	-11.5228	1.01249e-30	3.22259e-29
Stard3	673.27	1.03841	0.101634	-10.2171	1.66211e-24	4.19106e-23
Spty2d1	348.648	1.03833	0.116358	-8.92351	4.51727e-19	8.67903e-18
Ap3s1	144.773	1.03745	0.17394	-5.9644	2.45541e-09	2.29221e-08
Trim14	283.533	1.03422	0.106117	-9.74604	1.91805e-22	4.39017e-21
Arhgef7	1315.75	1.03357	0.11156	-9.26476	1.95524e-20	3.94062e-19
Sh3pxd2b	354.717	1.03283	0.199551	-5.17576	2.26981e-07	1.66548e-06
Tmem154	54.3585	1.03167	0.275605	-3.74331	0.000181611	0.000852421
Ly9	448.136	1.03099	0.134363	-7.67315	1.67818e-14	2.35321e-13
Gm32031	20.2127	1.03005	0.41161	-2.50249	0.0123323	0.0372887
Zfp446	63.1088	1.02942	0.219812	-4.68317	2.82468e-06	1.79066e-05
Acbd4	120.076	1.02924	0.154685	-6.6538	2.85623e-11	3.14502e-10
Suco	314.797	1.0286	0.143539	-7.16603	7.72058e-13	9.59752e-12
Cldnd1	273.835	1.02856	0.130423	-7.88632	3.11233e-15	4.66268e-14
Pgrmc1	866.326	1.02786	0.0873596	-11.7659	5.84937e-32	1.96169e-30
Pld1	87.0588	1.02749	0.194918	-5.2714	1.35386e-07	1.01458e-06
Dnajc22	15.1107	1.02706	0.406399	-2.52722	0.0114969	0.035115
Tspan17	48.5961	1.02624	0.289444	-3.54556	0.000391777	0.00172376
Itga6	153.8	1.0259	0.176578	-5.80994	6.24957e-09	5.55741e-08
Cd200r1	227.983	1.024	0.129247	-7.92286	2.32107e-15	3.50844e-14
Zswim7	120.334	1.02281	0.186988	-5.46992	4.50234e-08	3.60123e-07
Ern1	188.677	1.02239	0.133523	-7.65702	1.90299e-14	2.63776e-13
Frk	18.9141	1.02208	0.411137	-2.48598	0.0129194	0.0387997
Pim3	454.658	1.02207	0.167051	-6.11827	9.45952e-10	9.17612e-09
S100a11	178.215	1.02185	0.204487	-4.99713	5.8189e-07	4.06455e-06
Cited2	1035.44	1.01906	0.180554	-5.64411	1.66037e-08	1.40677e-07
Tmem198b	39.2186	1.01649	0.325327	-3.12451	0.00178099	0.00678337
Sra1	401.484	1.01546	0.13209	-7.68764	1.49868e-14	2.11205e-13
Dop1b	47.2201	1.01517	0.315776	-3.21485	0.00130514	0.00513684
Ttc12	255.886	1.01467	0.128925	-7.87022	3.54027e-15	5.27569e-14
Zswim6	129.555	1.01384	0.166098	-6.10388	1.03523e-09	1.00076e-08
Cd36	7836.36	1.01355	0.0840392	-12.0604	1.70934e-33	6.10909e-32
Gm7180	21.8661	1.01095	0.399411	-2.53109	0.0113707	0.0347865
Fbxo15	62.3828	1.01077	0.21883	-4.61897	3.85655e-06	2.40059e-05
Tmco3	256.858	1.00889	0.119958	-8.41036	4.08758e-17	6.99325e-16
Etv3	1335.2	1.00848	0.0587076	-17.178	3.88211e-66	2.93665e-64
Hk1	479.674	1.00837	0.103821	-9.71266	2.66284e-22	6.00527e-21
Mfsd2a	26.2486	1.00771	0.347531	-2.89963	0.00373598	0.0131543
Prnp	103.693	1.00733	0.184252	-5.46713	4.57378e-08	3.65145e-07
Gm49066	22.1717	1.00708	0.371264	-2.71256	0.00667654	0.0219203
Nectin2	66.7067	1.00624	0.24269	-4.14617	3.38079e-05	0.00018082
Aff1	192.136	1.00609	0.21974	-4.57853	4.68248e-06	2.88701e-05
Casp1	540.669	1.00589	0.106153	-9.47578	2.64765e-21	5.66792e-20
Sppl2a	947.691	1.00441	0.102367	-9.81192	1.00048e-22	2.32147e-21
Etnk1	584.793	1.00383	0.120449	-8.33404	7.81291e-17	1.3114e-15
Gm10366	29.495	1.00317	0.311304	-3.22248	0.00127088	0.0050217
Tapbpl	100.557	1.00262	0.253162	-3.9604	7.4824e-05	0.000377003
Retreg1	529.974	1.00258	0.100639	-9.96207	2.23369e-23	5.35229e-22
Myof	1940.29	1.00254	0.106311	-9.43023	4.09207e-21	8.7048e-20
Rwdd4a	347.856	1.00215	0.116196	-8.62468	6.42729e-18	1.16333e-16
A830052D11Rik	48.3972	0.999514	0.302393	-3.30535	0.00094857	0.00384927
Gm7367	51.722	0.998497	0.219523	-4.54848	5.40357e-06	3.29905e-05
Cep95	100.393	0.998149	0.1835	-5.4395	5.34302e-08	4.22359e-07
Gpr85	89.4447	0.996762	0.172352	-5.78329	7.32542e-09	6.45962e-08
H2-M3	193.976	0.996254	0.161317	-6.17574	6.5855e-10	6.46253e-09
Ninj1	2170.86	0.995956	0.0928214	-10.7298	7.37448e-27	2.03601e-25
Grk5	99.2941	0.995677	0.169571	-5.87173	4.31266e-09	3.89873e-08
Rbpj-ps3	563.959	0.993685	0.123373	-8.05431	7.99292e-16	1.25542e-14
H2-D1	3242.25	0.992996	0.102415	-9.69579	3.14195e-22	7.0763e-21
Kpna4	664.313	0.991009	0.120174	-8.24645	1.63167e-16	2.6801e-15
Gm14270	43.9591	0.990803	0.29233	-3.38932	0.00070065	0.00293573
Lmtk2	122.756	0.990323	0.181338	-5.46119	4.72947e-08	3.77039e-07
Itpr2	369.476	0.989799	0.118436	-8.35724	6.42044e-17	1.08851e-15
Pgap2	357.797	0.989321	0.0858403	-11.5251	9.85554e-31	3.14873e-29
Psmd8	3452	0.989059	0.0740043	-13.3649	9.69841e-41	4.33959e-39
Klf6	1253.16	0.987746	0.0718279	-13.7516	4.98444e-43	2.40236e-41
Dip2a	202.446	0.9874	0.128481	-7.68518	1.52782e-14	2.15131e-13
Gdpd1	114.729	0.986699	0.160632	-6.14259	8.11865e-10	7.90724e-09
Ubc	2741.92	0.985721	0.104284	-9.45232	3.31404e-21	7.07653e-20
Tor1aip1	584.282	0.985586	0.0974047	-10.1185	4.57545e-24	1.13753e-22
[truncated: 2,264 more rows]

## Sheet: Table S6
Table S6: Ingenuity pathway analysis of DEGs from RAW 264.7 macrophages infected with Aux-ZRM vs. macrophages uninfected with ZRM at 4 hpi. DEG: differentially expressed gene.
[truncated: 57 more rows]

[truncated: 16 more sheets: Table S7, Table S8, Table S9, Table S10, Table S11, Table S12, Table S13, Table S14, Table S15, Table S16, Table S17, Table S18, Table S19, Table S20, Table S21, Table S22]
